# Supplementary material for: Crystal structure of [UO2(NH3)5]NO3·NH3
Source: Acta Crystallogr E Crystallogr Commun. 2016 Nov 1;72(Pt 12):1710–3. doi: 10.1107/S2056989016016480 (PMC5137591; doi:10.1107/S2056989016016480)
Supplement: Supplementary file 1 [file e-72-01710-sup1.cif]

##############################################################################
#                                                                            #
# This CIF contains the data in a paper accepted for publication in          #
# Acta Crystallographica Section E. It conforms to the requirements of       #
# Notes for Authors for Acta Crystallographica Section E, and has been       #
# peer reviewed under the auspices of the IUCr Commission on Journals.       #
#                                                                            #
# Full details of the Crystallographic Information File format               #
# are given in the paper "The Crystallographic Information File (CIF):       #
# a New Standard Archive File for Crystallography" by S. R. Hall, F. H.      #
# Allen and I. D. Brown [Acta Cryst. (1991), A47, 655-685].                  #
#                                                                            #
# The current version of the core CIF dictionary is obtainable from          #
# ftp://ftp.iucr.org/pub/cif_core.dic.                                       #
#                                                                            #
# Software is freely available for graphical display of the structure(s)     #
# in this CIF. For information consult the CIF software page                 #
# http://www.iucr.org/resources/cif/software.                                #
#                                                                            #
# This file may be used for bona fide research purposes within the           #
# scientific community so long as proper attribution is given to the journal # 
# article from which it was obtained.                                        #
#                                                                            #
##############################################################################
data_I
_audit_creation_method     'SHELXL-2016/4'
_journal_date_recd_electronic     2016-10-03
_journal_date_accepted     2016-10-15
_journal_name_full     'Acta Crystallographica, Section E'
_journal_year     2016
_journal_volume     72
_journal_issue     12
_journal_page_first     1710
_journal_page_last     1713
_journal_paper_category     GI
_journal_paper_doi     10.1107/S2056989016016480
_journal_coeditor_code     WM5331
_publ_contact_author_name     'Kraus, Florian'
_publ_contact_author_address
;
Anorganische Chemie
Fluorchemie
Philipps-Universit\"at Marburg
Hans-Meerwein-Strasse 4
35032 Marburg
Germany
;
_publ_contact_author_email     'florian.kraus@chemie.uni-marburg.de'
_publ_contact_author_fax     '+49 6421 28-25669'
_publ_contact_author_phone     '+49 6421 28-26668'
_publ_section_title
;
Crystal structure of [UO~2~(NH~3~)~5~]NO~3~\\cdotNH~3~
;
_publ_section_title_footnote     .
loop_
    _publ_author_name
    _publ_author_footnote
    _publ_author_address
    'Woidy, Patrick' .
;
Anorganische Chemie
Fluorchemie
Philipps-Universit\"at Marburg
Hans-Meerwein-Strasse 4
35032 Marburg
Germany
;
    'Kraus, Florian' .
;
Anorganische Chemie
Fluorchemie
Philipps-Universit\"at Marburg
Hans-Meerwein-Strasse 4
35032 Marburg
Germany
;
_publ_section_synopsis
;
The title compound, [UO~2~(NH~3~)~5~]NO~3~\\cdotNH~3~, contains a
pentagonal--bipyramidal [UO~2~(NH~3~)~5~]^+^ cation, a nitrate anion and an
ammonia molecule of crystallization.
;
_database_code_depnum_ccdc_archive     'CCDC 1510182'
_chemical_name_systematic
;
Pentaammine dioxide uranium(V) nitrate ammonia monosolvate
;
_chemical_name_common
;
Pentaamine dioxido uranium(V) nitrate ammoniate
;
_chemical_formula_moiety     'U(NH3)5(NO3)(NH3)'
_chemical_formula_sum     'H18 N7 O5 U'
_chemical_formula_iupac     '[U (N H3)5] N O3, N H3'
_chemical_formula_weight     434.24
_chemical_melting_point     'not measured'
_shelx_space_group_comment
;
The symmetry employed for this shelxl refinement is uniquely defined
by the following loop, which should always be used as a source of
symmetry information in preference to the above space-group names.
They are only intended as comments.
;
_space_group_crystal_system     orthorhombic
_space_group_name_H-M_alt     'P b c a'
_space_group_name_Hall     '-P 2ac 2ab'
loop_
    _space_group_symop_operation_xyz
    'x, y, z'
    '-x+1/2, -y, z+1/2'
    '-x, y+1/2, -z+1/2'
    'x+1/2, -y+1/2, -z'
    '-x, -y, -z'
    'x-1/2, y, -z-1/2'
    'x, -y-1/2, z-1/2'
    '-x-1/2, y-1/2, z'
_cell_length_a     15.7497(2)
_cell_length_b     7.73750(10)
_cell_length_c     18.8126(2)
_cell_angle_alpha     90
_cell_angle_beta     90
_cell_angle_gamma     90
_cell_volume     2292.57(5)
_cell_formula_units_Z     8
_cell_measurement_reflns_used     44787
_cell_measurement_theta_min     2.7988
_cell_measurement_theta_max     39.1836
_cell_measurement_temperature     123(2)
_exptl_crystal_description     plate
_exptl_crystal_colour     colourless
_exptl_crystal_size_max     0.24
_exptl_crystal_size_mid     0.21
_exptl_crystal_size_min     0.04
_exptl_crystal_density_diffrn     2.516
_exptl_crystal_density_meas     ?
_exptl_crystal_density_method     ?
_exptl_crystal_F_000     1592
_exptl_absorpt_coefficient_mu     14.171
_exptl_absorpt_correction_type     multi-scan
_exptl_absorpt_process_details
;
(<i>CrysAlis RED</i>; Oxford Diffraction, 2009)
;
_exptl_absorpt_correction_T_min     0.16560
_exptl_absorpt_correction_T_max     1.00000
_diffrn_ambient_temperature     123(2)
_diffrn_radiation_type     MoK\a
_diffrn_radiation_wavelength     0.71073
_diffrn_radiation_source     'Enhance (Mo) X-ray Source'
_diffrn_radiation_monochromator     graphite
_diffrn_measurement_device_type     'Oxford Diffraction Xcalibur3'
_diffrn_measurement_device     ' \k-geometry diffractometer '
_diffrn_measurement_method     ' phi- and omega-rotation '
_diffrn_detector_area_resol_mean     16.0238
_diffrn_reflns_number     88079
_diffrn_reflns_av_R_equivalents     0.0446
_diffrn_reflns_theta_min     3.127
_diffrn_reflns_theta_max     39.321
_diffrn_reflns_theta_full     25.242
_diffrn_measured_fraction_theta_max     0.976
_diffrn_measured_fraction_theta_full     0.999
_diffrn_reflns_limit_h_min     -27
_diffrn_reflns_limit_h_max     27
_diffrn_reflns_limit_k_min     -8
_diffrn_reflns_limit_k_max     13
_diffrn_reflns_limit_l_min     -32
_diffrn_reflns_limit_l_max     32
_refine_special_details     ?
_reflns_number_total     6635
_reflns_number_gt     5051
_reflns_threshold_expression     'I > 2\s(I)'
_refine_ls_structure_factor_coef     Fsqd
_refine_ls_matrix_type     full
_refine_ls_R_factor_all     0.0531
_refine_ls_R_factor_gt     0.0329
_refine_ls_wR_factor_gt     0.0845
_refine_ls_wR_factor_ref     0.0895
_refine_ls_goodness_of_fit_ref     1.043
_refine_ls_restrained_S_all     1.043
_refine_ls_number_reflns     6635
_refine_ls_number_parameters     136
_refine_ls_number_restraints     0
_refine_ls_hydrogen_treatment     mixed
_refine_ls_weighting_scheme     calc
_refine_ls_weighting_details
              'w=1/[\s^2^(Fo^2^)+(0.0532P)^2^+3.9914P] where P=(Fo^2^+2Fc^2^)/3'
_atom_sites_solution_hydrogens     mixed
_atom_sites_solution_primary     heavy
_atom_sites_solution_secondary     difmap
_refine_ls_shift/su_max     0.003
_refine_ls_shift/su_mean     0.000
_refine_diff_density_max     5.596
_refine_diff_density_min     -3.792
_refine_ls_extinction_method
;
SHELXL2014 (Sheldrick, 2015)
;
_refine_ls_extinction_coef     0.00070(7)
_refine_ls_extinction_expression
                                  'Fc^*^=kFc[1+0.001xFc^2^\l^3^/sin(2\q)]^-1/4^'
loop_
    _atom_type_symbol
    _atom_type_description
    _atom_type_scat_dispersion_real
    _atom_type_scat_dispersion_imag
    _atom_type_scat_source
    'N' 'N' 0.0061 0.0033
                         'International Tables Vol C Tables 4.2.6.8 and 6.1.1.4'
    'H' 'H' 0.0000 0.0000
                         'International Tables Vol C Tables 4.2.6.8 and 6.1.1.4'
    'O' 'O' 0.0106 0.0060
                         'International Tables Vol C Tables 4.2.6.8 and 6.1.1.4'
    'U' 'U' -9.6767 9.6646
                         'International Tables Vol C Tables 4.2.6.8 and 6.1.1.4'
_computing_data_collection
;
CrysAlis CCD (Oxford Diffraction, 2009)
;
_computing_cell_refinement
;
CrysAlis RED (Oxford Diffraction, 2009)
;
_computing_data_reduction
;
CrysAlis RED (Oxford Diffraction, 2009)
;
_computing_structure_solution
;
<i>SHELXL97</i> (Sheldrick, 2008)
;
_computing_structure_refinement
;
<i>SHELXL2014</i> (Sheldrick, 2015) and
<i>SHELXLE</i> (H\"ubschle <i>et al.</i>,  2011)
;
_computing_molecular_graphics
;
<i>DIAMOND</i> (Brandenburg, 2012)
;
_computing_publication_material
;
<i>publCIF</i> (Westrip, 2010)
;
loop_
    _atom_site_type_symbol
    _atom_site_label
    _atom_site_fract_x
    _atom_site_fract_y
    _atom_site_fract_z
    _atom_site_U_iso_or_equiv
    _atom_site_adp_type
    _atom_site_calc_flag
    _atom_site_occupancy
    _atom_site_disorder_assembly
    _atom_site_disorder_group
    U U1 0.11450(2) 0.22849(2) 0.80178(2) 0.00916(4) Uani d 1 . .
    O O1 0.11836(14) -0.0112(4) 0.79457(13) 0.0145(4) Uani d 1 . .
    O O2 0.10583(16) 0.4688(4) 0.80629(15) 0.0180(5) Uani d 1 . .
    N N1 0.26344(17) 0.2174(4) 0.86194(16) 0.0140(5) Uani d 1 . .
    H H1A 0.257174 0.197530 0.909327 0.021 Uiso calc 1 . .
    H H1B 0.290520 0.320039 0.855278 0.021 Uiso calc 1 . .
    H H1C 0.294646 0.130809 0.842227 0.021 Uiso calc 1 . .
    N N2 0.0977(2) 0.2180(5) 0.93878(17) 0.0182(6) Uani d 1 . .
    H H2A 0.111922 0.110928 0.954839 0.027 Uiso calc 1 . .
    H H2B 0.042857 0.241370 0.950589 0.027 Uiso calc 1 . .
    H H2C 0.132433 0.298114 0.959019 0.027 Uiso calc 1 . .
    N N3 -0.04957(19) 0.2180(4) 0.81645(19) 0.0185(6) Uani d 1 . .
    H H3A -0.070849 0.128341 0.790693 0.028 Uiso calc 1 . .
    H H3B -0.072525 0.318832 0.800654 0.028 Uiso calc 1 . .
    H H3C -0.062761 0.203054 0.863146 0.028 Uiso calc 1 . .
    N N4 0.0394(2) 0.2335(4) 0.67697(19) 0.0188(6) Uani d 1 . .
    H H4A 0.003321 0.325238 0.674759 0.028 Uiso calc 1 . .
    H H4B 0.009622 0.133855 0.670795 0.028 Uiso calc 1 . .
    H H4C 0.079243 0.243219 0.642176 0.028 Uiso calc 1 . .
    N N5 0.2334(2) 0.2756(5) 0.70995(18) 0.0190(6) Uani d 1 . .
    H H5A 0.214265 0.346174 0.674728 0.029 Uiso calc 1 . .
    H H5B 0.248928 0.172025 0.691072 0.029 Uiso calc 1 . .
    H H5C 0.278944 0.325155 0.731585 0.029 Uiso calc 1 . .
    N N6 -0.0713(3) 0.3021(8) 1.0069(3) 0.0327(9) Uani d 1 . .
    H H6A -0.110(4) 0.227(8) 1.013(4) 0.033(19) Uiso d 1 . .
    H H6B -0.095(4) 0.381(10) 0.986(4) 0.05(2) Uiso d 1 . .
    H H6C -0.056(6) 0.312(12) 1.037(5) 0.06(3) Uiso d 1 . .
    N N7 0.2550(2) 0.0309(4) 0.55493(17) 0.0204(6) Uani d 1 . .
    O O3 0.1861(2) 0.0340(5) 0.58716(17) 0.0320(7) Uani d 1 . .
    O O4 0.25705(19) 0.0485(4) 0.48871(15) 0.0266(6) Uani d 1 . .
    O O5 0.3231(2) 0.0085(5) 0.58813(17) 0.0311(7) Uani d 1 . .
loop_
    _atom_site_aniso_label
    _atom_site_aniso_U_11
    _atom_site_aniso_U_22
    _atom_site_aniso_U_33
    _atom_site_aniso_U_12
    _atom_site_aniso_U_13
    _atom_site_aniso_U_23
    U1 0.00711(5) 0.00894(6) 0.01145(5) 0.00013(3) -0.00104(3) -0.00027(3)
    O1 0.0137(10) 0.0142(12) 0.0157(11) -0.0007(8) -0.0016(8) -0.0011(8)
    O2 0.0176(11) 0.0096(11) 0.0267(14) 0.0021(8) -0.0032(9) -0.0019(9)
    N1 0.0093(10) 0.0178(14) 0.0147(11) 0.0020(9) -0.0012(8) -0.0006(10)
    N2 0.0140(11) 0.0250(16) 0.0156(12) 0.0012(10) 0.0010(10) -0.0005(11)
    N3 0.0111(11) 0.0222(16) 0.0221(14) -0.0006(10) -0.0004(10) 0.0003(11)
    N4 0.0184(13) 0.0214(15) 0.0167(12) -0.0025(11) -0.0054(11) 0.0006(11)
    N5 0.0167(13) 0.0230(16) 0.0172(13) -0.0017(11) 0.0026(10) -0.0014(11)
    N6 0.0188(15) 0.049(3) 0.030(2) 0.0031(17) 0.0034(15) 0.002(2)
    N7 0.0263(16) 0.0193(15) 0.0158(13) -0.0001(12) -0.0030(11) -0.0010(11)
    O3 0.0275(14) 0.044(2) 0.0242(15) 0.0026(14) 0.0024(12) -0.0076(14)
    O4 0.0347(16) 0.0330(17) 0.0121(11) 0.0024(13) -0.0015(11) 0.0020(11)
    O5 0.0269(14) 0.0409(19) 0.0255(15) -0.0051(13) -0.0095(12) 0.0083(14)
_geom_special_details
;
 All esds (except the esd in the dihedral angle between two l.s. planes)
 are estimated using the full covariance matrix.  The cell esds are taken
 into account individually in the estimation of esds in distances, angles
 and torsion angles; correlations between esds in cell parameters are only
 used when they are defined by crystal symmetry.  An approximate (isotropic)
 treatment of cell esds is used for estimating esds involving l.s. planes.
;
loop_
    _geom_bond_atom_site_label_1
    _geom_bond_atom_site_label_2
    _geom_bond_site_symmetry_2
    _geom_bond_distance
    _geom_bond_publ_flag
    U1 O1 . 1.861(3) ?
    U1 O2 . 1.867(3) ?
    U1 N5 . 2.573(3) ?
    U1 N2 . 2.592(3) ?
    U1 N3 . 2.600(3) ?
    U1 N1 . 2.606(3) ?
    U1 N4 . 2.629(3) ?
    N1 H1A . 0.9100 ?
    N1 H1B . 0.9100 ?
    N1 H1C . 0.9100 ?
    N2 H2A . 0.9100 ?
    N2 H2B . 0.9100 ?
    N2 H2C . 0.9100 ?
    N3 H3A . 0.9100 ?
    N3 H3B . 0.9100 ?
    N3 H3C . 0.9100 ?
    N4 H4A . 0.9100 ?
    N4 H4B . 0.9100 ?
    N4 H4C . 0.9100 ?
    N5 H5A . 0.9100 ?
    N5 H5B . 0.9100 ?
    N5 H5C . 0.9100 ?
    N6 H6A . 0.86(7) ?
    N6 H6B . 0.81(8) ?
    N6 H6C . 0.63(9) ?
    N7 O3 . 1.242(5) ?
    N7 O5 . 1.253(4) ?
    N7 O4 . 1.254(4) ?
loop_
    _geom_angle_atom_site_label_1
    _geom_angle_atom_site_label_2
    _geom_angle_atom_site_label_3
    _geom_angle_site_symmetry_1
    _geom_angle_site_symmetry_3
    _geom_angle
    _geom_angle_publ_flag
    O1 U1 O2 . . 177.20(11) ?
    O1 U1 N5 . . 93.92(11) ?
    O2 U1 N5 . . 86.72(12) ?
    O1 U1 N2 . . 92.56(11) ?
    O2 U1 N2 . . 88.76(12) ?
    N5 U1 N2 . . 138.26(11) ?
    O1 U1 N3 . . 90.52(11) ?
    O2 U1 N3 . . 87.34(11) ?
    N5 U1 N3 . . 143.01(11) ?
    N2 U1 N3 . . 78.00(11) ?
    O1 U1 N1 . . 88.25(10) ?
    O2 U1 N1 . . 94.52(10) ?
    N5 U1 N1 . . 68.98(10) ?
    N2 U1 N1 . . 70.06(10) ?
    N3 U1 N1 . . 147.94(10) ?
    O1 U1 N4 . . 87.96(11) ?
    O2 U1 N4 . . 89.59(11) ?
    N5 U1 N4 . . 74.08(11) ?
    N2 U1 N4 . . 147.40(11) ?
    N3 U1 N4 . . 69.40(11) ?
    N1 U1 N4 . . 142.49(10) ?
    U1 N1 H1A . . 109.5 ?
    U1 N1 H1B . . 109.5 ?
    H1A N1 H1B . . 109.5 ?
    U1 N1 H1C . . 109.5 ?
    H1A N1 H1C . . 109.5 ?
    H1B N1 H1C . . 109.5 ?
    U1 N2 H2A . . 109.5 ?
    U1 N2 H2B . . 109.5 ?
    H2A N2 H2B . . 109.5 ?
    U1 N2 H2C . . 109.5 ?
    H2A N2 H2C . . 109.5 ?
    H2B N2 H2C . . 109.5 ?
    U1 N3 H3A . . 109.5 ?
    U1 N3 H3B . . 109.5 ?
    H3A N3 H3B . . 109.5 ?
    U1 N3 H3C . . 109.5 ?
    H3A N3 H3C . . 109.5 ?
    H3B N3 H3C . . 109.5 ?
    U1 N4 H4A . . 109.5 ?
    U1 N4 H4B . . 109.5 ?
    H4A N4 H4B . . 109.5 ?
    U1 N4 H4C . . 109.5 ?
    H4A N4 H4C . . 109.5 ?
    H4B N4 H4C . . 109.5 ?
    U1 N5 H5A . . 109.5 ?
    U1 N5 H5B . . 109.5 ?
    H5A N5 H5B . . 109.5 ?
    U1 N5 H5C . . 109.5 ?
    H5A N5 H5C . . 109.5 ?
    H5B N5 H5C . . 109.5 ?
    H6A N6 H6B . . 104(7) ?
    H6A N6 H6C . . 103(10) ?
    H6B N6 H6C . . 121(10) ?
    O3 N7 O5 . . 120.4(3) ?
    O3 N7 O4 . . 120.4(3) ?
    O5 N7 O4 . . 119.2(3) ?
loop_
    _geom_hbond_atom_site_label_D
    _geom_hbond_atom_site_label_H
    _geom_hbond_atom_site_label_A
    _geom_hbond_site_symmetry_A
    _geom_hbond_distance_DH
    _geom_hbond_distance_HA
    _geom_hbond_distance_DA
    _geom_hbond_angle_DHA
    N1 H1A O4 2 0.91 2.43 3.166(4) 138.1
    N1 H1A O4 7_566 0.91 2.47 2.996(4) 117.3
    N1 H1B O1 8_665 0.91 2.25 3.079(4) 151.0
    N1 H1C O2 8_655 0.91 2.12 3.006(4) 164.9
    N2 H2A O4 2 0.91 2.49 3.220(5) 137.8
    N2 H2B N6 . 0.91 2.14 3.024(5) 164.2
    N2 H2C O4 7_566 0.91 2.36 3.232(5) 160.2
    N3 H3A O2 3_546 0.91 2.27 3.136(5) 158.7
    N3 H3B O1 3_556 0.91 2.34 3.151(4) 148.9
    N3 H3C O5 6_557 0.91 2.52 3.142(5) 126.2
    N4 H4A O1 3_556 0.91 2.37 3.219(4) 155.6
    N4 H4B O2 3_546 0.91 2.26 3.086(4) 150.2
    N4 H4C O3 . 0.91 2.55 3.253(5) 133.9
    N5 H5A O5 8_665 0.91 2.14 3.048(5) 176.2
    N5 H5B O3 . 0.91 2.44 3.063(5) 126.1
    N5 H5B O5 . 0.91 2.59 3.394(5) 147.4
    N5 H5C O1 8_665 0.91 2.37 3.273(4) 170.6
    N6 H6A O4 6_557 0.86(7) 2.50(7) 3.342(6) 167(7)
    N6 H6B O3 3_556 0.81(8) 2.32(8) 3.102(6) 162(7)
_shelx_hkl_file
;
   0   0   3   11.03    5.40
   0   0  -3    2.99    6.93
   0   0  -3    6.69    5.26
   0   0   3   10.12    7.52
   0   0  -3   12.43    5.80
   0   0   4 1015.89   20.05
   0   0  -4 1016.44   17.61
   0   0  -4 1025.36   20.80
   0   0   4 1009.43   17.14
   0   0  -5   18.30    8.55
   0   0  -5   20.92   10.75
   0   0   5   21.74   10.39
   0   0   5   22.15    8.48
   0   0  -6 2258.70   33.53
   0   0  -6 2235.34   20.05
   0   0   6 1964.74   26.79
   0   0  -6 2070.39   27.56
   0   0   6 2069.62   31.15
   0   0   6 2028.69   18.41
   0   0   7    3.93    6.22
   0   0   7    3.14   10.75
   0   0  -7    1.15   11.10
   0   0  -7    2.22    8.11
   0   0  -7    4.97    6.42
   0   0   7    2.34    8.20
   0   0   8 7858.09   62.36
   0   0   8 7490.28  143.72
   0   0   8 7219.60   53.76
   0   0  -8 7397.48   54.42
   0   0  -8 7587.17  151.16
   0   0  -8 7814.85   64.34
   0   0   9   22.70   11.66
   0   0  -9   39.62   14.42
   0   0  -9   25.93   11.66
   0   0   9   23.64   13.94
   0   0  -9   27.45    8.52
   0   0   9   24.02    7.98
   0   0  10 7821.90  154.74
   0   0 -10 7770.02  161.02
   0   0 -10 7726.75   58.71
   0   0  10 7898.27   65.73
   0   0 -10 8289.46   69.29
   0   0  10 7281.29   57.39
   0   0  11   52.72    7.40
   0   0  11   61.25   12.73
   0   0 -11   57.53   11.01
   0   0 -11   57.43    8.03
   0   0  11   40.57   11.25
   0   0 -11   51.91   13.37
   0   0 -12 2021.74   22.47
   0   0 -12 1942.67   32.09
   0   0  12 1914.57   19.22
   0   0 -12 2080.74   37.73
   0   0  12 1944.59   32.54
   0   0  12 1928.26   21.18
   0   0  12 2003.57   36.16
   0   0  13   16.32   11.65
   0   0  13   22.16   11.77
   0   0 -13   31.21    7.86
   0   0 -13   24.83    6.36
   0   0 -13   20.77   10.37
   0   0 -13   32.65   12.48
   0   0  13   31.60    6.97
   0   0  13   22.30    7.28
   0   0 -14  302.70   15.75
   0   0 -14  319.62    9.62
   0   0 -14  358.27   11.80
   0   0  14  345.19   11.36
   0   0 -14  346.50   19.25
   0   0  14  323.02   10.06
   0   0  14  314.52   18.34
   0   0  14  327.97   16.51
   0   0  15    7.18   13.49
   0   0 -15   10.60   11.38
   0   0 -15   12.98    8.80
   0   0 -15   12.63   14.49
   0   0  15   12.93    8.47
   0   0  15   10.00    7.08
   0   0 -15   12.27    6.74
   0   0  15    4.08   11.38
   0   0  16  939.21   25.53
   0   0  16  929.06   15.34
   0   0  16  928.71   27.80
   0   0 -16  969.22   29.09
   0   0 -16  964.01   17.76
   0   0  16  960.26   17.07
   0   0 -16  909.72   14.53
   0   0 -16  941.88   24.63
   0   0  17   31.78    7.89
   0   0 -17   34.18   11.66
   0   0 -17   38.80   15.03
   0   0  17   45.08    9.62
   0   0  17   37.65   14.60
   0   0  17   35.37   12.06
   0   0 -17   36.74    7.41
   0   0 -17   47.70    9.76
   0   0 -18 2168.12   41.34
   0   0  18 2077.12   39.53
   0   0 -18 1928.96   20.83
   0   0  18 2133.28   36.86
   0   0 -18 2047.03   35.65
   0   0 -18 2092.55   24.83
   0   0  18 2097.88   24.12
   0   0  18 2030.88   21.82
   0   0 -19   68.22    8.09
   0   0 -19   81.73   10.59
   0   0  19   62.51   13.48
   0   0  19   69.30   10.30
   0   0 -19   50.97   12.52
   0   0 -19   90.33   15.11
   0   0  19   68.62    8.88
   0   0  19   73.78   14.07
   0   0 -20 2050.71   36.63
   0   0 -20 2070.10   25.72
   0   0 -20 2046.16   41.27
   0   0  20 2042.01   37.41
   0   0 -20 1981.11   21.61
   0   0  20 2055.63   24.84
   0   0  20 2058.48   40.44
   0   0  20 2031.67   22.63
   0   0 -21   49.59    8.52
   0   0 -21   76.77   16.81
   0   0  21   56.30   15.84
   0   0  21   55.05    9.09
   0   0 -21   66.12   11.20
   0   0 -21   56.60   13.58
   0   0  21   47.60   14.23
   0   0  21   63.70   11.11
   0   0  22  413.85   20.98
   0   0 -22  439.36   12.63
   0   0  22  448.50   23.86
   0   0  22  436.97   13.26
   0   0  22  481.11   15.18
   0   0 -22  466.19   15.54
   0   0 -22  409.03   19.84
   0   0 -22  431.72   23.90
   0   0 -23    8.96   14.25
   0   0  23    9.41   13.78
   0   0 -23    9.53   17.37
   0   0 -23   17.21    8.76
   0   0  23   11.41   17.15
   0   0  23   23.45   11.43
   0   0  23   15.34    9.75
   0   0 -23   20.09   11.70
   0   0  24    5.93   15.09
   0   0 -24   18.59   15.91
   0   0  24    9.72   11.62
   0   0  24   11.97    9.96
   0   0 -24    8.84    9.23
   0   0 -24   13.40   11.85
   0   0  24    6.26   15.85
   0   0 -24    4.71   13.36
   0   0  25    3.95   11.75
   0   0 -25    2.36   16.45
   0   0 -25    2.59   11.98
   0   0  25    2.49   14.60
   0   0  25    3.17   10.10
   0   0 -25    6.19    9.22
   0   0  25    7.03   16.41
   0   0  26  178.11   11.80
   0   0  26  176.41   13.81
   0   0 -26  154.54   10.91
   0   0 -26  191.12   14.42
   0   0 -27   16.42   13.62
   0   0  27   13.82   10.87
   0   0  27   22.02   13.44
   0   0 -28  685.94   19.79
   0   0  28  714.72   19.53
   0   0 -29   30.92   13.68
   0   0  29   28.69   13.35
   0   0  30  466.73   18.45
   0   0 -30  459.05   18.83
   0   0  31   11.88   14.54
   0   0 -31   12.39   15.00
   0   0 -32  169.42   15.84
   0   0  32  158.37   15.30
  -1   0   3    1.61    3.12
   1   0   3    2.22    3.38
  -1   0  -3   -0.16    2.13
   1   0   3    1.40    2.09
  -1   0  -3    1.11    2.56
  -1   0  -3    2.83    3.06
   1   0   3    3.01    2.60
  -1   0   3    2.67    2.57
   1   0  -3    0.89    3.18
  -1   0  -3    1.64    2.40
  -1   0   3    0.80    3.40
  -1   0   4 4401.91   29.64
  -1   0  -4 3999.87   99.84
   1   0   4 4515.65   95.80
   1   0   4 4510.97   29.42
   1   0   4 3880.81   96.70
   1   0  -4 4394.89   30.12
  -1   0  -4 4484.65   27.14
  -1   0  -5    3.01    6.08
   1   0   5    0.54    5.73
   1   0  -5   -0.07    7.60
   1   0  -5    1.22    7.30
  -1   0  -5    2.71    5.40
  -1   0   5   -0.77    6.66
   1   0   5   -1.84    5.27
   1   0   6 2351.74   24.83
  -1   0  -6 2208.07   25.64
  -1   0   6 2326.68   18.29
  -1   0   6 2288.54   30.05
   1   0  -6 2221.00   30.43
   1   0   6 2113.92   15.22
  -1   0  -6 2180.74   26.41
  -1   0   6 2236.00   25.79
   1   0  -6 2173.59   28.32
   1   0   6 2108.32   25.39
  -1   0  -6 2140.98   15.73
   1   0  -6 2226.94   18.61
   1   0   7    3.21    7.12
  -1   0  -7    1.57    4.60
   1   0  -7    1.02    8.34
  -1   0  -7    1.56    7.59
  -1   0   7    0.62    9.83
  -1   0   7    3.06    5.72
  -1   0   7    1.66    7.08
   1   0   7    1.68    4.24
   1   0  -7    4.42   10.28
  -1   0  -7    1.98    7.42
   1   0  -7    1.50    6.13
   1   0   7   -1.82    4.63
   1   0   7    1.98    7.81
   1   0   8   92.93    9.98
  -1   0   8   90.80   11.11
   1   0  -8   85.27   13.61
  -1   0   8  107.96   12.98
   1   0  -8   99.08   11.22
  -1   0  -8   92.77   10.44
   1   0   8   93.22   11.52
   1   0   8   99.39    6.21
  -1   0  -8   93.97    6.90
  -1   0  -8   82.65   11.26
  -1   0   8  109.82    7.71
   1   0  -8  101.88    8.14
   1   0   8   92.80    6.83
   1   0   9   -5.82    9.69
   1   0   9    2.60    6.09
   1   0  -9    5.71   11.53
  -1   0  -9    4.01    6.10
  -1   0   9    2.44    7.19
   1   0  -9    0.48   13.18
  -1   0   9   -1.77   12.19
   1   0   9    0.44    9.33
   1   0   9    1.20    5.67
  -1   0  -9    1.69    9.64
  -1   0  -9    1.16    9.79
   1   0  -9    0.70    7.65
  -1   0  -9   -0.93    5.77
  -1   0   9    4.40   10.55
  -1   0 -10   59.79    6.27
   1   0  10   64.06   11.32
  -1   0 -10   54.43   12.61
   1   0  10   57.33    7.41
   1   0 -10   57.33   10.89
   1   0  10   63.10    6.50
  -1   0 -10   57.20   10.58
   1   0  10   45.37   12.41
   1   0 -10   55.28   14.08
  -1   0  10   46.24   11.25
  -1   0  10   72.08    7.95
   1   0 -10   62.28    8.34
  -1   0  10   55.72   13.31
  -1   0 -10   55.91    7.51
   1   0  11    1.29    5.88
   1   0  11   -0.31    6.41
   1   0  11   -0.85   10.75
   1   0 -11    3.47    6.80
   1   0 -11   -0.31   10.32
   1   0  11   -5.20    9.62
  -1   0 -11    4.28    9.36
  -1   0 -11    1.09    6.56
  -1   0  11    2.30   11.20
  -1   0 -11    4.32    5.55
  -1   0 -11    2.74   11.01
   1   0 -11    5.11   11.48
  -1   0  11    4.72   10.56
  -1   0  11    1.97    6.57
  -1   0  12  999.70   15.82
   1   0  12  848.97   25.15
  -1   0 -12  918.59   26.46
  -1   0 -12  911.34   13.33
   1   0  12  876.54   15.25
   1   0 -12  936.28   23.70
  -1   0 -12  927.47   22.56
  -1   0 -12  916.99   15.97
  -1   0  12  985.05   26.45
  -1   0  12  923.11   23.50
   1   0  12  845.30   13.54
   1   0 -12 1003.38   27.66
   1   0 -12  965.87   16.37
   1   0  12  844.63   22.68
  -1   0 -13   15.19   10.28
   1   0 -13   13.77    7.85
   1   0  13   16.07   11.15
  -1   0  13   11.04   12.40
  -1   0 -13    6.45    6.03
   1   0 -13   12.72   12.56
   1   0  13    9.23    7.28
  -1   0  13    0.86   10.20
   1   0  13    3.21   11.90
   1   0 -13    2.53   10.87
   1   0  13   12.68    6.92
  -1   0  13   16.75    7.57
  -1   0 -13   13.94    7.69
  -1   0 -13   11.56   12.24
  -1   0 -14 1730.51   18.31
   1   0  14 1602.31   18.59
  -1   0  14 1762.63   32.23
   1   0 -14 1882.14   36.88
   1   0  14 1636.72   20.64
   1   0 -14 1708.39   31.67
  -1   0  14 1813.44   21.20
  -1   0 -14 1729.53   35.70
  -1   0 -14 1784.37   31.11
  -1   0  14 1862.86   35.68
   1   0 -14 1807.07   21.97
   1   0  14 1686.01   34.36
   1   0  14 1599.78   30.97
  -1   0 -14 1660.32   21.32
  -1   0  15   29.58   12.06
   1   0 -15   24.66   12.32
  -1   0 -15   41.41    9.32
  -1   0 -15   32.22    6.72
   1   0 -15   29.09    8.40
   1   0 -15   31.95   12.88
   1   0 -15   25.14    7.45
  -1   0  15   41.80    8.03
  -1   0 -15   44.37   14.74
   1   0  15   36.56    8.85
  -1   0  15   38.41   12.59
   1   0  15   25.64   12.30
   1   0  15   33.36   13.68
   1   0  15   22.74    7.78
  -1   0 -15   39.05   10.96
  -1   0  16 1375.42   32.24
  -1   0 -16 1296.11   27.91
  -1   0  16 1301.99   19.00
  -1   0  16 1336.01   17.66
   1   0 -16 1255.33   19.49
   1   0 -16 1226.84   16.91
  -1   0 -16 1294.67   20.15
   1   0 -16 1285.32   32.43
  -1   0  16 1306.22   29.06
   1   0  16 1289.71   29.26
   1   0 -16 1274.50   28.54
  -1   0 -16 1292.95   16.72
   1   0  16 1348.52   32.56
   1   0  16 1285.78   17.57
   1   0  16 1325.56   19.75
  -1   0 -16 1352.13   33.69
  -1   0 -17   37.82   15.49
  -1   0  17   23.90    8.56
  -1   0 -17   30.96   11.10
  -1   0 -17   34.59   10.11
  -1   0  17   29.03    7.91
   1   0  17   28.79   14.89
   1   0 -17   27.05    9.02
   1   0  17   32.97    9.84
   1   0  17   17.01   12.79
   1   0 -17   16.02   12.61
  -1   0  17   23.40   12.57
  -1   0  17   26.82   12.74
   1   0 -17   14.59   13.10
   1   0 -17   22.43    7.63
  -1   0 -17   23.44    6.99
   1   0  17   20.50    8.15
   1   0  18   77.07   15.81
  -1   0  18  104.57   15.13
  -1   0 -18   83.88   16.63
  -1   0 -18   98.60   10.50
  -1   0 -18   90.45    7.99
  -1   0 -18  101.79   13.13
   1   0 -18   80.61    9.69
   1   0 -18   73.91   12.49
   1   0 -18   82.04    8.00
   1   0  18   88.90   14.08
   1   0 -18   71.26   14.90
   1   0  18   82.80    8.76
  -1   0  18   84.84    8.41
  -1   0  18   85.79   13.23
   1   0  18   94.84   10.49
  -1   0  18   97.09    9.47
  -1   0 -19    7.50   15.18
   1   0 -19    0.18    7.86
  -1   0 -19    3.50   11.65
   1   0 -19   10.08   13.00
   1   0 -19   15.97   14.91
  -1   0  19    3.60   14.42
   1   0  19    8.35    8.43
  -1   0 -19    2.40    7.20
   1   0 -19   11.94   10.00
  -1   0 -19   11.79   10.37
   1   0  19   13.67   10.46
  -1   0  19    0.74    8.28
  -1   0  19    7.49    9.80
  -1   0  19    7.26   13.20
   1   0  19    3.13   12.62
   1   0  19    5.87   15.24
   1   0  20    9.35   12.84
   1   0 -20   24.17   10.00
  -1   0  20   24.16    9.72
  -1   0 -20   12.48    8.06
  -1   0 -20   30.92   10.89
   1   0 -20   13.96    8.03
   1   0  20   14.58    8.79
   1   0  20   20.42   15.86
   1   0 -20   26.56   13.20
  -1   0  20   20.33   12.74
  -1   0 -20   28.70   16.16
   1   0 -20   16.52   12.47
   1   0  20   20.81   10.67
  -1   0  20   10.48   12.99
  -1   0  20   15.48    8.90
  -1   0 -20   13.37   12.13
  -1   0 -21    6.71   12.60
  -1   0  21    8.61   15.23
   1   0  21   12.34   13.20
  -1   0  21    9.33   14.07
   1   0  21    4.18   16.13
  -1   0  21    7.45   10.35
   1   0  21    7.91    9.08
  -1   0  21    8.46    9.20
   1   0 -21    3.19    8.26
   1   0 -21   10.29   10.62
   1   0 -21    9.68   13.45
  -1   0 -21   12.46   11.27
   1   0  21   13.33   11.25
  -1   0 -21   13.17   16.20
  -1   0 -21    1.13    7.81
   1   0 -21    9.15   15.54
   1   0  22  544.75   14.19
  -1   0  22  557.99   14.28
  -1   0 -22  580.06   13.58
  -1   0  22  538.90   22.69
  -1   0  22  529.59   24.77
   1   0  22  538.70   25.58
   1   0 -22  536.33   25.46
  -1   0 -22  553.88   26.48
   1   0 -22  575.55   16.51
  -1   0 -22  561.00   21.95
   1   0 -22  535.56   22.20
   1   0  22  563.72   23.34
  -1   0 -22  587.62   16.92
   1   0 -22  550.87   13.77
  -1   0  22  565.62   15.97
   1   0  22  588.26   16.62
  -1   0 -23   16.72   17.80
  -1   0 -23   35.72   12.13
   1   0 -23   30.74   11.09
  -1   0 -23   18.84    8.47
  -1   0 -23   15.33   13.12
   1   0 -23   18.94    9.10
   1   0  23   24.87   11.96
  -1   0  23   20.56   10.92
   1   0  23   29.33    9.72
  -1   0  23   20.48   14.52
  -1   0  23   29.74   15.09
   1   0  23   23.29   17.36
   1   0  23   20.47   14.97
   1   0 -23   16.93   14.68
   1   0 -23   17.48   15.24
  -1   0  23   27.12    9.88
  -1   0  24  563.36   14.94
   1   0  24  551.30   14.77
  -1   0 -24  564.94   13.99
  -1   0 -24  557.95   17.44
  -1   0  24  510.79   25.05
   1   0 -24  547.11   14.31
   1   0  24  537.96   23.51
  -1   0 -24  558.04   27.72
   1   0 -24  526.53   22.88
  -1   0  24  547.81   23.70
   1   0  24  529.17   26.38
   1   0 -24  510.87   25.69
  -1   0  24  550.16   16.30
   1   0 -24  556.47   16.74
   1   0  24  555.67   17.05
  -1   0  25   25.19   12.18
  -1   0  25   18.89   15.32
  -1   0  25   16.56   10.27
   1   0 -25    9.29   19.43
   1   0 -25    7.99   15.18
   1   0  25   27.21   16.95
   1   0  25   20.19   12.43
   1   0 -25   15.61    9.57
  -1   0  25   23.84   18.53
  -1   0 -25   24.56   17.68
   1   0 -25   19.48   12.51
   1   0  25   15.78   10.20
  -1   0 -25   21.86   12.67
   1   0  26  271.27   14.82
   1   0  26  250.74   12.49
  -1   0  26  253.50   12.63
  -1   0  26  253.22   14.15
   1   0 -26  250.43   12.16
  -1   0 -26  281.98   14.94
   1   0 -26  273.51   14.71
   1   0 -27    3.44   10.56
  -1   0  27    7.36   11.08
  -1   0 -27    7.50   13.24
   1   0 -27   10.43   13.10
  -1   0  27   12.05   12.82
   1   0  27    5.71   13.03
  -1   0 -28   33.50   13.51
   1   0  28   38.50   13.28
   1   0 -28   45.86   14.12
  -1   0  28   28.55   13.66
   1   0  29    4.64   14.45
   1   0 -29    4.75   13.71
  -1   0 -29    7.01   15.08
  -1   0  29   -1.40   13.24
   1   0 -30   16.51   14.75
   1   0  30   13.63   14.83
  -1   0 -30   12.20   15.34
  -1   0  30   14.98   14.41
   1   0  31    8.13   14.63
  -1   0 -31    1.20   14.51
   1   0 -31    4.87   15.34
  -1   0  31    3.58   14.81
  -1   0  32  240.01   16.14
   1   0 -32  245.73   16.74
   1   0  32  259.14   16.11
  -1   0 -32  227.96   16.62
  -2   0   1   11.52    1.48
  -2   0  -1    9.73    1.44
   2   0  -2  631.64    6.01
   2   0  -2  641.99    6.67
   2   0   2  614.92    5.83
  -2   0   2  621.57    6.03
   2   0  -2  618.07    6.52
  -2   0   2  641.86    6.64
  -2   0  -2  612.85    6.42
   2   0   2  633.89    6.58
   2   0   2  631.50    6.44
  -2   0  -2  616.77    5.85
  -2   0  -2  615.26    6.40
  -2   0   2  605.41    6.45
  -2   0   3    2.70    2.91
  -2   0  -3    3.13    2.37
   2   0  -3    1.97    1.42
   2   0  -3    0.72    2.27
   2   0   3    1.07    1.67
   2   0  -3   -0.54    3.04
   2   0   3    0.63    2.23
  -2   0  -3    2.15    1.55
  -2   0   3    0.83    1.58
  -2   0  -3    1.70    2.58
  -2   0   3   -0.71    2.16
   2   0   3    1.78    2.77
   2   0  -4   63.46    2.88
   2   0   4   58.10    3.78
  -2   0  -4   64.48    4.46
  -2   0   4   58.63    4.48
   2   0  -4   64.27    3.69
   2   0   4   65.51    4.27
   2   0   4   58.44    3.66
   2   0  -4   66.46    4.68
  -2   0  -4   64.99    3.23
   2   0  -5   10.74    2.88
   2   0   5    7.55    3.55
  -2   0  -5    9.11    3.63
  -2   0   5    9.00    4.82
   2   0   5    8.22    4.23
   2   0  -5    7.86    4.78
  -2   0  -5    5.38    4.36
   2   0   5   12.88    4.38
   2   0   6  405.17    9.46
   2   0  -6  364.16   13.24
   2   0  -6  425.43    7.30
   2   0   6  405.85    6.26
  -2   0  -6  393.67    6.36
   2   0   6  399.67   10.28
  -2   0   6  401.56    7.06
   2   0  -6  399.55   11.75
  -2   0   6  378.99   11.44
  -2   0  -6  410.53    9.78
  -2   0  -6  400.28   10.55
   2   0   7   -0.45    3.27
  -2   0  -7   -1.61    5.93
   2   0   7    0.37    3.17
   2   0  -7   -1.18    9.09
   2   0  -7   -0.51    7.00
  -2   0   7    1.99    6.43
  -2   0  -7   -0.67    3.58
   2   0  -7   -0.26    4.43
   2   0   7    0.01    5.41
  -2   0  -7    1.55    5.85
   2   0   7    1.56    5.33
  -2   0   7    2.06    4.17
   2   0   8  318.54   11.51
   2   0   8  283.65   12.00
  -2   0   8  305.80    8.60
   2   0  -8  263.28   14.88
  -2   0  -8  300.23    7.67
   2   0  -8  300.11   14.54
   2   0   8  294.41    7.40
  -2   0   8  297.63   13.87
  -2   0  -8  289.72   11.64
   2   0  -8  301.71    8.89
  -2   0  -8  295.44   12.66
   2   0  -8  292.90    6.77
   2   0   8  331.05    7.00
  -2   0   9    3.31    5.88
   2   0   9    3.34    5.32
  -2   0   9    6.77    9.46
   2   0   9    4.85    8.06
   2   0   9    2.47    8.66
  -2   0  -9    7.28    8.65
  -2   0  -9    3.94    5.07
   2   0  -9    1.95    6.04
   2   0  -9   -0.19    4.59
   2   0  -9    2.62   11.40
  -2   0   9    0.94    8.73
   2   0   9    2.34    4.81
   2   0  -9   -2.48    9.31
  -2   0  -9   -1.08    5.43
  -2   0  -9    1.87    8.76
  -2   0  10   62.13    7.21
   2   0 -10   68.20   12.91
   2   0  10   61.43   10.09
   2   0  10   67.20    5.84
   2   0  10   62.82    6.03
  -2   0 -10   69.69    5.61
   2   0  10   69.70    9.93
  -2   0  10   75.46   12.53
  -2   0 -10   66.43    9.35
  -2   0 -10   59.13    6.43
   2   0 -10   67.00    7.71
  -2   0  10   60.61    9.85
   2   0 -10   68.67   11.36
  -2   0 -10   50.28   10.50
  -2   0 -11    1.56    4.96
   2   0  11   -4.05   10.00
  -2   0  11    2.46    6.54
   2   0 -11   -1.96    6.97
   2   0  11   -4.92    9.35
  -2   0  11   -1.96   11.27
  -2   0 -11   -3.00    8.75
   2   0  11   -0.31    5.92
  -2   0 -11   -3.52    6.25
   2   0 -11    2.48   10.20
  -2   0 -11   -2.45   10.83
  -2   0  11    1.69   10.16
   2   0 -11    1.77   11.73
   2   0  11    3.62    5.58
   2   0  12   14.21   10.20
   2   0 -12   14.83   11.36
   2   0 -12   30.61    7.45
   2   0  12   13.20    6.14
  -2   0  12   17.91   11.70
  -2   0 -12   13.62    6.67
  -2   0 -12    8.58   10.36
   2   0 -12   25.56   12.38
  -2   0  12   12.64   10.49
  -2   0 -12   17.85    8.91
  -2   0 -12   15.68    5.44
   2   0  12   12.56   10.00
   2   0  12   13.15    6.47
  -2   0  12   20.49    6.99
   2   0  13    2.79    7.25
   2   0  13    1.26    6.13
  -2   0 -13   -0.72   12.04
  -2   0 -13   -0.94    7.54
  -2   0 -13   -0.61    9.21
   2   0 -13   -0.48   12.79
  -2   0 -13    4.22    5.80
  -2   0  13    6.40   11.93
  -2   0  13    3.55    7.23
   2   0  13    1.66   11.84
   2   0 -13    2.81   10.14
   2   0 -13   -0.93    7.64
   2   0  13   -0.50    9.79
  -2   0  13    1.63   10.58
  -2   0  14   89.30   12.92
   2   0 -14   90.55    8.92
   2   0  14   66.47   13.54
  -2   0  14   85.72   13.78
  -2   0 -14   85.25   10.91
   2   0  14   59.71   11.90
   2   0  14   67.74    7.40
  -2   0 -14   83.10    6.74
  -2   0 -14   81.02   14.62
  -2   0  14   85.13    8.40
   2   0 -14   88.31   14.57
   2   0 -14   89.16   13.07
  -2   0 -14   84.36    9.16
   2   0  14   79.30    8.80
  -2   0 -15    3.38    6.07
   2   0  15    2.60   12.93
   2   0 -15   -1.33    7.93
  -2   0  15    2.99   12.09
   2   0  15    0.40    7.17
  -2   0  15    3.71    7.56
   2   0 -15    1.56   11.31
  -2   0 -15    3.28    8.51
  -2   0 -15    2.23   10.04
   2   0 -15   -0.11   11.39
   2   0  15    2.54   11.00
   2   0  15    3.54    8.33
  -2   0  15    9.48   11.10
  -2   0 -15    0.82   12.62
   2   0 -16   83.02    9.45
  -2   0  16   74.72   14.02
  -2   0 -16   82.78    7.28
   2   0 -16   67.17   12.92
   2   0  16   69.55    8.29
  -2   0 -16   87.79   12.03
  -2   0 -16   78.96   15.23
  -2   0  16   87.02    8.90
   2   0 -16   85.33   15.14
   2   0  16   77.54   14.75
  -2   0  16   79.53   14.09
   2   0  16   62.04   13.24
   2   0  16   72.76    9.32
  -2   0 -16   80.97    9.58
   2   0 -17    6.44    8.93
   2   0  17   -0.67    7.87
   2   0 -17    2.47    7.50
  -2   0 -17    5.12    6.68
  -2   0  17    1.56   12.41
  -2   0  17    7.62    8.55
   2   0  17    0.96   14.43
  -2   0  17    4.84   13.21
   2   0 -17    3.52   13.83
  -2   0 -17    3.99   10.32
  -2   0 -17    3.37   15.26
   2   0  17    6.20    9.87
   2   0  17    5.52   12.42
  -2   0 -17    4.05    9.78
   2   0 -17    0.55   11.95
  -2   0  18   24.86    8.61
   2   0  18   14.57   12.59
   2   0 -18   16.54   12.21
   2   0 -18   15.43    9.01
  -2   0  18   15.16    8.20
   2   0  18   16.64   14.75
   2   0  18   18.54    9.93
  -2   0 -18   13.90   14.61
  -2   0 -18   21.18    9.82
  -2   0  18   23.50   12.90
   2   0 -18   17.37    7.94
  -2   0 -18   23.30    7.19
   2   0  18   15.83    8.47
  -2   0  18   15.66   12.57
  -2   0 -18   25.39   11.38
   2   0 -18   10.58   13.16
   2   0  19   -0.44   13.36
  -2   0  19    5.42    8.53
  -2   0  19    9.65    9.49
  -2   0  19   -6.39   12.92
  -2   0  19    1.32   14.32
   2   0 -19    7.91    9.85
   2   0 -19    0.85   12.65
  -2   0 -19    8.88   10.29
   2   0  19   -1.71    8.53
   2   0 -19    9.16   15.11
  -2   0 -19    0.32    7.27
   2   0  19    3.93   12.75
   2   0 -19   -0.73    7.84
  -2   0 -19    1.91   13.63
   2   0  19    2.55   10.11
  -2   0 -19    2.72   11.32
  -2   0 -20   12.03   15.51
   2   0  20   15.19   15.32
  -2   0 -20    8.71    7.60
   2   0 -20    5.05    8.36
  -2   0 -20    4.50   11.47
   2   0 -20   18.74   13.51
   2   0  20   12.63   10.84
  -2   0 -20   10.06   11.02
  -2   0  20    7.03    9.62
  -2   0  20   13.95   14.32
   2   0  20    3.71    8.85
   2   0 -20    7.63    9.72
  -2   0  20   11.75   13.87
   2   0  20    7.08   12.92
   2   0 -20   10.85   12.66
  -2   0  20    3.98    9.07
  -2   0 -21    8.16   12.32
   2   0  21    1.39   13.76
  -2   0 -21    5.56    7.55
  -2   0  21    1.89   13.25
  -2   0  21    1.80   10.29
   2   0 -21    8.94   10.44
   2   0 -21    0.78    8.48
  -2   0 -21    4.28   16.99
   2   0  21    4.87   16.42
   2   0 -21    6.52   15.31
   2   0  21   -0.27    9.22
   2   0 -21    6.25   13.80
  -2   0 -21    5.76   11.84
   2   0  21    3.66   11.57
  -2   0  21    3.29   15.05
  -2   0  21    4.11    9.16
  -2   0  22    6.64   14.21
  -2   0  22    8.99   15.38
  -2   0  22   12.59    9.58
   2   0  22    1.07   17.40
  -2   0 -22    8.45    8.20
  -2   0 -22   14.96   12.12
   2   0 -22    7.17   13.62
   2   0  22   11.58   14.39
   2   0 -22   15.63    8.95
   2   0  22   13.09   12.16
   2   0 -22   20.22   10.43
   2   0  22    8.99    9.35
  -2   0  22   15.74   10.79
  -2   0 -22   21.86   18.00
   2   0 -22    8.25   15.06
  -2   0  23    6.93   10.91
   2   0 -23    8.36   11.00
   2   0  23    6.19   18.27
  -2   0 -23    7.68   12.47
   2   0  23    7.22   14.91
   2   0  23    0.55    9.76
   2   0  23   -2.16   12.09
  -2   0  23    3.70   15.35
  -2   0 -23    4.10   18.74
   2   0 -23    0.78   16.02
   2   0 -23   11.16    9.57
  -2   0  23    7.12   15.64
   2   0 -23   -0.12   14.71
   2   0  24    4.27   12.82
   2   0 -24    3.92   17.91
   2   0  24    4.27   15.79
  -2   0  24    1.28   14.78
   2   0 -24    4.15    9.68
  -2   0 -24    7.81   19.43
   2   0  24    5.35    9.81
  -2   0  24   10.99   17.77
  -2   0  24    3.40   10.07
  -2   0 -24    9.29   13.05
   2   0 -24    8.68   12.08
  -2   0  24   10.30   12.00
   2   0 -24   -2.23   14.32
   2   0  24    4.34   19.25
  -2   0 -25    7.26   13.34
   2   0 -25    3.17   11.97
  -2   0  25   -1.59   11.63
   2   0 -25    2.20   16.09
  -2   0  25   -1.71   10.34
   2   0  25    7.50    9.80
  -2   0  25   -2.28   15.24
   2   0 -25    5.12   15.69
   2   0  25    2.09   12.96
   2   0 -25    3.63   10.11
  -2   0 -25    1.75   19.92
  -2   0  25   -1.24   15.72
   2   0  25   15.26   20.08
   2   0 -26   26.96    9.96
  -2   0  26   30.81   12.70
  -2   0 -26   21.73   13.85
  -2   0  26   27.01   17.70
   2   0 -26   23.11   12.99
   2   0 -26   19.12   15.55
   2   0  26   42.96   13.71
  -2   0  26   28.29   10.99
   2   0 -27   -1.18   10.74
  -2   0  27    1.34   12.40
   2   0 -27    0.39   12.79
   2   0  27    9.52   14.14
  -2   0  27   -0.87   11.28
  -2   0 -27    3.99   14.47
   2   0 -28   11.58   11.04
   2   0 -28    3.30   14.17
  -2   0 -28    7.86   14.86
  -2   0  28    3.77   11.52
   2   0  28   14.91   14.39
   2   0 -29    3.52   13.72
   2   0  29    5.23   14.17
  -2   0  29    9.14   13.47
  -2   0 -29   11.52   14.82
   2   0  30   15.97   14.08
  -2   0 -30   17.71   14.49
  -2   0  30   16.82   14.22
   2   0 -30   18.72   14.38
  -2   0  31    4.41   14.78
   2   0 -31    7.48   15.37
  -2   0 -31    1.96   14.67
   2   0  31   14.02   13.85
  -2   0  32    7.63   14.64
   2   0  32   15.69   14.83
   3   0   0    6.28    2.19
   3   0   0    6.34    2.26
  -3   0   0    5.56    2.26
  -3   0   1    1.62    1.60
   3   0   1    0.95    2.03
   3   0  -1    2.24    2.34
   3   0   1    2.33    2.08
  -3   0  -1    1.73    2.10
  -3   0  -1    0.62    1.79
  -3   0   1    2.48    1.81
   3   0  -1    1.26    1.84
   3   0   2 2795.69   33.60
   3   0  -2 2844.36   55.37
  -3   0   2 2806.72   40.37
   3   0  -2 2773.90   14.39
  -3   0  -2 2740.45   55.53
   3   0   2 2764.99   52.54
   3   0   2 2743.34   55.10
   3   0   2 2773.74   15.79
   3   0  -2 2800.15   41.56
  -3   0   2 2763.50   56.48
   3   0   3    1.65    1.32
  -3   0  -3    6.99    2.94
   3   0  -3    1.78    2.51
   3   0   3    2.63    2.59
  -3   0   3    2.74    1.44
   3   0   3    2.73    2.49
   3   0  -3    3.02    1.51
   3   0  -3    2.03    2.32
  -3   0  -3    2.52    1.32
  -3   0   3    4.18    2.53
  -3   0   4 3331.89   52.93
   3   0   4 3390.43   77.71
  -3   0   4 3299.97   78.96
   3   0   4 3038.91   52.60
   3   0  -4 3270.56   79.50
   3   0   4 3299.09   69.14
  -3   0  -4 3419.87   79.13
   3   0  -4 3300.93   51.70
   3   0  -4 3265.86   69.38
  -3   0  -4 3344.24   50.76
   3   0   5    2.71    3.27
  -3   0  -5    3.26    3.34
  -3   0  -5    2.47    2.14
  -3   0  -5    2.50    2.01
  -3   0   5    2.71    2.32
   3   0  -5    8.72    3.15
   3   0   5    2.69    2.06
   3   0  -5    5.20    2.01
  -3   0   5    3.04    3.95
   3   0   5    1.39    2.61
   3   0  -5    5.00    2.28
   3   0  -5    4.69    3.90
   3   0   5   -0.24    3.20
   3   0  -6 6714.15  122.29
  -3   0   6 6531.37  140.72
  -3   0   6 6653.87   85.75
   3   0  -6 6717.21   87.09
   3   0  -6 6783.04  145.07
  -3   0  -6 6449.28   83.17
   3   0   6 6483.61  132.43
  -3   0  -6 6688.45  106.89
   3   0   6 6782.87  121.94
   3   0   6 6592.56   82.07
  -3   0  -6 6536.96  136.53
   3   0  -7    1.09    3.65
  -3   0  -7    1.68    3.61
  -3   0   7    0.99    3.80
   3   0   7   -0.59    3.02
  -3   0  -7    1.18    4.39
   3   0  -7    2.00    6.11
   3   0   7    2.17    3.49
  -3   0  -7    2.41    5.93
   3   0   7    3.38    4.54
   3   0   7    2.94    5.72
  -3   0   7    0.60    6.27
   3   0   8 2234.22   22.97
  -3   0   8 2201.89   27.15
   3   0  -8 2191.88   16.89
   3   0  -8 2190.64   27.67
  -3   0  -8 2122.27   25.34
   3   0  -8 2086.12   13.41
   3   0   8 2099.32   24.56
  -3   0  -8 2173.36   21.75
   3   0   8 2178.22   15.20
  -3   0  -8 2157.47   15.45
  -3   0   8 2198.25   16.54
   3   0   8 2162.01   13.49
   3   0  -9    4.28   10.11
   3   0  -9    0.79    5.28
   3   0   9    3.59    7.88
  -3   0   9    3.76    7.54
  -3   0  -9    1.67    6.00
   3   0   9    0.27    6.41
  -3   0  -9    0.69    3.59
  -3   0  -9   -1.02    4.64
   3   0   9    3.21    3.96
   3   0   9    0.59    4.51
   3   0  -9    1.31    3.85
  -3   0  -9    0.26    7.98
   3   0  -9   -1.29    8.26
  -3   0   9    0.00    4.88
   3   0 -10   67.22   11.74
  -3   0 -10   76.98    4.98
   3   0 -10   77.84   10.97
  -3   0 -10   69.89   10.05
   3   0  10   93.95    6.18
  -3   0 -10   77.54    6.17
   3   0  10  109.55    5.43
   3   0  10  100.61    8.97
  -3   0 -10   73.33    8.26
   3   0  10   91.36   10.10
  -3   0  10   78.37    6.14
   3   0 -10   71.13    6.68
  -3   0  10   69.09    9.84
   3   0 -10   75.17    4.96
  -3   0  11   -3.03   10.33
   3   0 -11    3.02   11.45
   3   0  11   -0.12    5.46
  -3   0  11    4.17    9.00
  -3   0 -11   -0.64    9.42
   3   0  11    2.95    8.71
  -3   0  11    1.95    6.16
   3   0  11    2.64    7.87
   3   0 -11   -4.26   10.98
  -3   0 -11    0.30    5.80
  -3   0 -11   -0.76    7.09
   3   0  11    1.88    4.72
  -3   0 -11   -1.97    4.25
   3   0 -11   -2.52    6.77
   3   0 -11   -1.67    4.41
   3   0  12  798.41   22.63
   3   0  12  852.99   14.10
  -3   0  12  896.70   22.56
   3   0 -12  832.88   14.91
   3   0  12  909.88   12.88
  -3   0  12  875.40   23.77
  -3   0 -12  832.48   19.64
   3   0  12  888.45   21.26
  -3   0  12  875.17   14.63
  -3   0 -12  833.33   23.76
  -3   0 -12  841.99   11.77
   3   0 -12  818.92   24.06
  -3   0 -12  827.98   14.24
  -3   0 -13    6.11   12.72
   3   0 -13   -1.16    7.23
  -3   0 -13    0.31    5.43
  -3   0 -13    2.74    7.76
   3   0 -13   -1.43   11.44
  -3   0 -13   -1.74    8.87
   3   0  13    3.85    9.69
   3   0  13    2.15    7.43
  -3   0  13    2.78    7.01
   3   0  13    4.81   11.93
   3   0  13    1.86    5.86
   3   0 -13    1.72   10.45
  -3   0  13    2.41    9.94
  -3   0  13    6.11   11.20
  -3   0 -14 2236.24   24.31
   3   0 -14 2830.70   41.94
   3   0  14 2247.83   23.75
  -3   0 -14 2685.00   35.77
  -3   0  14 2753.61   42.12
  -3   0  14 2613.87   24.93
   3   0 -14 2524.00   25.74
  -3   0 -14 2602.91   21.09
   3   0  14 2461.52   36.83
   3   0  14 2249.98   38.76
  -3   0  14 2772.89   39.73
  -3   0 -14 2317.06   40.46
   3   0  14 2402.24   21.82
   3   0 -14 2575.45   42.52
  -3   0 -15   27.90   14.85
   3   0  15   13.32   13.64
  -3   0  15    3.49   12.95
  -3   0  15   11.16   12.56
   3   0 -15    1.67   12.13
  -3   0 -15    4.02   10.19
  -3   0 -15    2.33    6.39
   3   0  15   16.11    9.05
  -3   0  15    1.82    7.96
   3   0 -15    8.37   13.42
   3   0  15   11.27    7.64
  -3   0 -15   18.47    9.47
   3   0 -15    5.75    8.62
   3   0  15   19.45   12.38
  -3   0 -16 1475.64   17.36
  -3   0 -16 1448.35   28.64
   3   0  16 1280.74   17.97
   3   0  16 1271.85   19.95
   3   0  16 1263.30   29.33
  -3   0  16 1447.89   31.38
   3   0 -16 1354.67   20.34
   3   0 -16 1414.10   33.66
   3   0  16 1270.77   31.89
  -3   0  16 1371.36   19.40
  -3   0 -16 1296.47   33.21
   3   0 -16 1491.10   32.20
  -3   0 -16 1265.89   20.42
  -3   0  16 1452.35   32.70
  -3   0  17    5.35    8.70
  -3   0  17    6.30   12.82
   3   0  17   24.79   13.52
  -3   0 -17    7.35    6.87
  -3   0 -17   23.21   10.99
   3   0  17   13.67    8.58
  -3   0 -17   21.40   16.25
   3   0 -17    2.70    9.48
  -3   0 -17   16.02   11.32
   3   0  17   25.01   15.68
   3   0  17   17.87   10.47
   3   0 -17   10.77   13.48
  -3   0  17   10.10   13.59
   3   0 -17    8.02   13.89
  -3   0 -18  472.48   18.79
   3   0 -18  472.21   14.36
  -3   0 -18  486.45   15.29
   3   0  18  441.87   12.84
  -3   0  18  462.59   13.46
  -3   0 -18  480.08   11.63
   3   0 -18  476.05   12.75
   3   0 -18  451.19   20.44
  -3   0  18  462.21   21.81
   3   0 -18  479.77   23.40
  -3   0  18  468.29   21.05
   3   0  18  458.12   22.51
  -3   0 -18  464.54   23.26
   3   0  18  449.29   14.59
   3   0  18  426.67   20.30
  -3   0 -19   16.12   11.56
  -3   0  19   10.78   14.06
   3   0 -19    6.63   14.57
  -3   0 -19    4.03   10.84
  -3   0 -19   10.28   16.90
  -3   0  19   12.20    9.37
   3   0  19    5.73   11.31
  -3   0  19   -0.87   13.33
   3   0 -19    2.83    8.70
   3   0  19   11.53   13.79
   3   0  19    6.96   16.57
   3   0 -19   10.61    9.90
   3   0 -19    6.46   13.40
  -3   0 -19    5.21    7.10
   3   0  19    5.49    8.60
  -3   0 -20   13.51   11.17
  -3   0 -20    7.75   11.62
  -3   0  20   23.82   12.93
  -3   0  20   17.94   13.22
   3   0 -20   16.12    8.64
  -3   0  20   23.27    9.39
   3   0 -20   16.84    9.82
   3   0  20   10.65    8.92
   3   0  20   16.77   11.01
  -3   0  20   16.91    9.12
  -3   0 -20   20.71    7.50
   3   0 -20   10.66   13.56
   3   0  20   10.13   14.35
   3   0 -20   17.59   12.16
   3   0  20   14.15   16.66
  -3   0 -20   20.13   16.24
   3   0  21    4.64   11.67
   3   0 -21   11.39   14.86
  -3   0 -21    3.27   15.33
   3   0 -21   19.90   10.64
  -3   0  21   13.08   10.42
  -3   0  21   14.62   15.46
  -3   0 -21    8.23   11.81
   3   0 -21   13.99   16.11
   3   0 -21    2.36    9.22
   3   0  21   14.75    8.98
   3   0  21    0.95   14.66
  -3   0  21    5.17   13.22
  -3   0  21    6.96    9.39
   3   0  21    2.80   14.50
   3   0 -22  595.76   25.88
   3   0  22  579.00   24.18
   3   0 -22  637.15   24.62
  -3   0 -22  685.00   18.90
   3   0  22  669.33   15.23
  -3   0  22  636.69   15.52
   3   0 -22  617.71   15.02
  -3   0  22  653.19   25.39
   3   0 -22  633.85   16.68
  -3   0  22  627.12   16.14
   3   0  22  603.58   27.87
  -3   0  22  653.75   25.95
   3   0  22  655.00   18.22
  -3   0 -22  663.67   29.66
   3   0  23   23.19   19.07
   3   0 -23   25.64   16.91
  -3   0  23   20.06   10.46
   3   0  23   28.85   13.02
   3   0 -23   35.37   11.22
  -3   0  23   25.49   17.18
   3   0 -23    8.10   15.54
   3   0  23    6.93   15.38
   3   0  23   28.52    9.64
  -3   0  23   33.86   11.33
  -3   0 -23   23.34   19.32
  -3   0 -23   31.52   13.34
  -3   0  23   26.78   16.09
   3   0 -23    9.03   10.12
   3   0 -24  905.25   31.64
  -3   0  24  939.22   19.43
  -3   0  24  903.93   30.92
  -3   0  24  909.83   18.19
   3   0  24  929.71   21.02
   3   0 -24  906.30   17.88
   3   0 -24  956.04   20.16
  -3   0 -24  950.15   34.45
  -3   0 -24  954.70   21.72
   3   0 -24  860.59   29.01
   3   0  24  910.97   17.61
  -3   0  24  902.41   29.62
   3   0  24  909.11   32.94
   3   0 -25   12.78   10.55
  -3   0 -25   28.40   13.35
  -3   0  25   20.40   12.21
  -3   0  25   15.82   11.09
   3   0 -25   17.39   12.74
   3   0 -25   12.47   15.94
  -3   0  25   14.66   16.12
   3   0  25   29.48   13.00
   3   0 -26  485.89   24.97
   3   0 -26  517.75   15.50
   3   0 -26  541.90   17.60
  -3   0  26  531.06   17.01
  -3   0  26  457.50   24.66
  -3   0 -26  535.79   18.66
   3   0  26  531.12   18.25
  -3   0  26  540.31   16.01
  -3   0 -27   15.46   14.00
   3   0  27    9.08   13.92
   3   0 -27   17.34   13.26
  -3   0  27   23.16   12.87
  -3   0  27   12.05   11.91
   3   0 -27    7.36   11.11
   3   0 -28   82.71   14.02
   3   0 -28   82.06   11.83
  -3   0  28   82.22   13.53
   3   0  28   82.63   13.86
  -3   0  28   76.80   11.86
  -3   0 -28   86.44   14.54
   3   0 -29    6.40   14.04
  -3   0  29    8.79   13.57
   3   0  29   20.02   13.44
  -3   0  29   13.63   12.06
   3   0 -29    6.32   11.49
  -3   0 -29    5.18   14.62
   3   0  30   98.89   14.24
   3   0 -30   78.91   12.07
   3   0 -30   83.94   14.93
  -3   0 -30   99.59   15.21
  -3   0  30   78.79   14.36
   3   0 -31    4.98   14.88
   3   0  31   26.56   14.67
  -3   0  31   -1.54   14.16
  -3   0 -31    8.10   16.02
   3   0 -32  181.88   16.74
  -3   0 -32  194.46   17.26
   3   0  32  177.33   16.19
  -3   0  32  191.52   16.06
  -4   0   0 5532.89   82.35
   4   0   0 5303.23   85.29
   4   0   0 5318.52   80.98
   4   0   1    5.40    2.72
   4   0  -1    4.84    2.85
   4   0  -1    6.45    2.76
  -4   0   1    5.09    2.76
   4   0   1    5.75    2.86
  -4   0   1    5.79    2.18
  -4   0  -1    6.08    2.71
   4   0   2 4574.42   78.06
   4   0  -2 4719.73   80.96
  -4   0   2 4483.93   79.03
   4   0  -2 4371.04   78.46
  -4   0   2 4685.89   61.14
   4   0   2 4634.19   76.78
   4   0   2 4752.13   89.34
  -4   0  -2 4402.67   77.33
  -4   0   3    2.24    2.77
   4   0   3    0.71    2.39
   4   0   3    1.29    2.88
   4   0   3    1.07    1.23
   4   0  -3    1.77    1.66
   4   0  -3    3.27    2.86
   4   0  -3    3.27    2.69
  -4   0   3    1.50    1.49
  -4   0  -3    3.03    2.63
   4   0   3    0.92    2.51
  -4   0  -4  625.81    5.78
   4   0  -4  631.78    9.65
   4   0   4  621.26    5.63
  -4   0  -4  617.01    9.42
   4   0   4  601.19    9.17
   4   0  -4  628.09    6.23
   4   0  -4  630.40    5.82
  -4   0  -4  639.31    5.52
   4   0   4  597.78    8.28
   4   0  -4  629.50    8.63
  -4   0   4  625.46    6.01
   4   0   4  602.16    5.70
  -4   0   4  625.99    5.78
  -4   0   4  630.96    9.58
   4   0  -5    4.04    2.46
  -4   0   5    3.64    3.95
   4   0  -5    4.32    1.97
   4   0  -5    3.78    4.17
  -4   0  -5    4.89    3.81
   4   0   5    4.16    3.44
  -4   0   5    5.12    2.37
   4   0   5    4.56    2.14
   4   0  -5    3.55    3.17
  -4   0  -5    2.25    2.27
   4   0   5    4.85    3.34
  -4   0  -5    4.72    1.95
  -4   0   5    3.96    2.03
   4   0   5    3.73    2.17
   4   0  -6  358.70    9.47
  -4   0  -6  334.38    5.76
  -4   0   6  353.91    5.65
   4   0   6  329.43    4.63
  -4   0  -6  319.68    8.90
   4   0  -6  351.19    5.65
   4   0   6  324.98    8.89
  -4   0  -6  337.42    5.54
   4   0   6  337.29    5.46
   4   0  -6  358.21    8.06
  -4   0   6  350.90    9.32
   4   0   6  322.37    7.70
  -4   0   6  335.74    6.21
   4   0  -7    0.24    6.24
   4   0   7   -1.01    3.46
   4   0   7   -0.10    5.75
   4   0  -7    2.27    2.66
  -4   0  -7    3.17    3.28
   4   0  -7    1.90    4.58
  -4   0  -7    1.22    3.11
  -4   0   7    2.65    3.78
   4   0  -7    2.69    3.73
  -4   0  -7    3.05    5.36
   4   0   7    0.56    4.58
  -4   0   7    2.52    6.38
   4   0   7    0.90    2.89
   4   0  -8 4133.07   68.97
   4   0   8 4171.85   77.37
   4   0   8 4145.82   32.02
  -4   0   8 4220.54   34.36
  -4   0   8 4250.47   82.33
   4   0   8 4287.37   29.07
   4   0  -8 4127.39   34.68
   4   0  -8 4209.04   83.14
   4   0   8 4251.11   68.84
  -4   0  -8 4177.67   24.72
  -4   0  -8 4056.53   78.62
  -4   0  -8 4093.31   32.62
   4   0  -9    5.60    9.46
   4   0   9   -0.28    6.33
   4   0   9    7.46    3.79
   4   0   9    1.42    3.65
  -4   0  -9    6.70    4.19
   4   0  -9    3.58    3.24
  -4   0   9    1.40    5.06
   4   0   9    5.14    6.04
  -4   0  -9    4.22    4.61
   4   0  -9    1.63    8.43
  -4   0   9    0.42    8.43
   4   0  -9    0.62    5.01
  -4   0  -9    5.98    6.81
   4   0 -10 4120.21   41.63
   4   0 -10 4100.46   25.31
   4   0  10 4293.93   38.54
  -4   0  10 3999.99   40.12
   4   0 -10 3710.99   44.22
   4   0  10 4236.22   20.71
   4   0  10 4241.13   23.43
  -4   0 -10 4204.67   31.27
  -4   0 -10 3993.52   38.16
   4   0 -10 4110.31   82.09
  -4   0 -10 4061.95   23.50
  -4   0 -10 4060.40   73.30
  -4   0  10 4065.40   24.80
   4   0  10 4252.29   34.60
  -4   0  11    0.93    8.36
  -4   0 -11    3.75    3.83
   4   0  11   10.53    8.92
   4   0 -11    4.13    9.71
   4   0 -11    1.76   10.82
  -4   0  11    3.14    5.35
   4   0 -11   -1.08    6.10
  -4   0 -11   -0.33    6.31
   4   0  11    3.21    7.04
  -4   0 -11    6.95    9.17
   4   0  11    1.33    4.49
   4   0  11    9.57    5.49
  -4   0 -11    8.10    5.53
   4   0 -11    0.13    4.03
   4   0 -12 1809.39   34.02
   4   0  12 1821.21   16.48
   4   0 -12 1738.10   32.73
  -4   0 -12 1709.47   24.73
  -4   0 -12 1769.73   18.80
  -4   0  12 1691.73   31.08
   4   0  12 1862.03   27.60
   4   0  12 1749.96   18.12
   4   0 -12 1752.02   16.22
   4   0  12 1821.04   30.24
  -4   0 -12 1779.11   30.95
  -4   0 -12 1686.15   14.68
  -4   0  12 1718.64   19.25
   4   0 -12 1674.72   19.88
  -4   0  13    1.98    9.81
   4   0  13    2.37    8.80
  -4   0 -13    3.36    7.15
   4   0  13    2.75    6.91
  -4   0 -13    0.15    8.09
  -4   0 -13    0.50    4.81
  -4   0  13    0.68    6.77
   4   0 -13   -2.40   11.70
   4   0  13   -0.44   11.19
   4   0 -13    1.19    7.12
  -4   0 -13    0.35   11.30
  -4   0  13    1.83    9.53
   4   0 -13   -1.48    5.06
   4   0 -13    1.57   10.44
  -4   0 -14   53.45    9.51
  -4   0 -14   53.50    8.04
   4   0  14   56.49    7.00
   4   0 -14   59.12    8.99
  -4   0  14   61.75    8.43
  -4   0  14   47.61   13.28
   4   0  14   61.45    7.99
  -4   0 -14   55.91    5.98
  -4   0 -14   48.92   12.47
   4   0 -14   74.97   12.88
   4   0 -14   72.23   14.58
  -4   0  14   50.98   12.44
   4   0  14   48.19   12.29
   4   0  14   50.64   11.12
  -4   0 -15    0.28   12.11
   4   0 -15   -1.42   14.01
   4   0  15    2.68   12.29
  -4   0  15   -1.47   12.48
   4   0  15    0.86   10.66
  -4   0  15    3.88   12.94
  -4   0 -15    0.60    9.00
   4   0 -15   -3.61    9.05
   4   0 -15   -0.20   13.49
  -4   0 -15    1.72    8.24
   4   0  15   -2.24    6.93
  -4   0  15    0.49    8.34
  -4   0 -15    3.48    5.57
   4   0  15    1.25    7.99
  -4   0 -16  455.25   17.40
  -4   0  16  479.99   13.30
  -4   0 -16  410.29   21.56
   4   0  16  424.78   21.48
  -4   0 -16  461.56   10.67
   4   0  16  426.14   11.69
  -4   0  16  496.55   20.72
   4   0 -16  439.89   22.34
   4   0  16  431.51   13.40
  -4   0  16  470.01   21.63
   4   0 -16  449.57   13.80
  -4   0 -16  434.12   13.75
   4   0 -16  499.02   21.39
   4   0  16  410.00   18.94
   4   0  17    6.13   10.50
   4   0 -17    7.43    9.84
   4   0  17    8.80   12.97
  -4   0  17   18.94   14.19
  -4   0 -17   14.10   10.70
  -4   0  17   16.65    9.34
  -4   0  17    1.50   12.20
  -4   0 -17    3.28   16.17
   4   0  17    1.86    8.05
   4   0  17    5.44   15.47
   4   0 -17    7.05   13.30
  -4   0 -17   -0.03    6.26
   4   0 -17    1.67   15.04
  -4   0 -17    2.35   10.04
   4   0 -18 1642.86   23.46
  -4   0 -18 1662.41   24.52
   4   0 -18 1779.93   36.58
   4   0  18 1564.64   23.24
   4   0  18 1603.46   37.97
  -4   0  18 1722.77   37.30
   4   0  18 1513.01   33.35
  -4   0  18 1740.53   35.49
   4   0  18 1527.74   20.24
  -4   0 -18 1759.73   31.90
   4   0 -18 1735.20   39.18
  -4   0  18 1673.61   22.34
  -4   0 -18 1785.71   19.47
  -4   0 -18 1618.23   39.31
  -4   0 -19   11.26   11.99
  -4   0  19   37.31   15.59
  -4   0  19   37.72    9.92
   4   0 -19   24.77   16.45
   4   0 -19    6.34   12.99
   4   0  19   29.60    9.12
   4   0  19   12.71   11.76
   4   0  19   14.91   14.48
  -4   0  19    7.07   13.70
   4   0  19    8.34   15.88
   4   0 -19   39.40   10.76
  -4   0 -19   10.74   15.99
   4   0 -19    5.21    8.91
   4   0  20 1529.59   24.29
   4   0  20 1491.82   20.83
  -4   0 -20 1563.28   25.25
  -4   0  20 1579.00   35.24
  -4   0  20 1599.19   36.59
   4   0 -20 1552.59   21.42
   4   0 -20 1553.43   23.24
   4   0 -20 1539.35   37.58
   4   0  20 1491.93   34.58
   4   0  20 1490.49   38.78
  -4   0 -20 1586.14   40.81
  -4   0  20 1505.59   21.77
   4   0 -20 1604.74   36.00
   4   0  21   16.89   12.69
   4   0 -21    5.48   13.11
   4   0 -21   10.49   15.77
  -4   0  21    6.55   14.67
   4   0  21   44.90    9.53
   4   0 -21    3.16    9.17
  -4   0 -21   15.11   13.08
   4   0  21   30.23   15.26
  -4   0 -21    6.54   17.46
   4   0  21    6.58   18.12
  -4   0  21   17.00   14.63
  -4   0  21   21.50   10.41
   4   0 -21   14.33   11.21
   4   0 -22  719.57   17.93
   4   0  22  713.18   19.11
   4   0  22  631.34   25.71
  -4   0  22  653.21   26.95
   4   0  22  680.82   29.41
   4   0  22  689.30   15.72
  -4   0  22  730.05   26.73
   4   0 -22  646.96   25.60
  -4   0  22  717.22   16.45
   4   0 -22  664.51   15.95
  -4   0 -22  701.25   19.27
  -4   0 -22  659.04   29.75
  -4   0  22  706.53   16.88
   4   0 -22  669.84   28.32
   4   0 -23    6.32   15.13
  -4   0 -23    8.05   20.98
  -4   0  23   14.46   16.11
  -4   0  23    6.93   10.87
   4   0  23    4.49   13.73
  -4   0  23   11.47   11.15
   4   0 -23   20.06   11.07
   4   0 -23    5.88    9.93
   4   0  23   17.98    9.96
  -4   0  23    4.74   16.03
   4   0  23    6.05   20.18
  -4   0 -23   10.53   13.68
   4   0 -23   13.48   16.28
   4   0 -24    4.63   10.29
   4   0  24    3.15   19.36
  -4   0  24   15.11   15.87
  -4   0  24    7.03   16.33
   4   0 -24    9.13   15.97
  -4   0  24    3.65   11.67
  -4   0 -24    8.36   19.10
   4   0  24    5.37   13.34
  -4   0 -24    3.18   13.17
   4   0 -24   16.36   11.14
  -4   0  24    5.34   11.06
   4   0 -24    4.09   16.12
  -4   0  25    1.46   16.98
   4   0  25    6.16   13.58
  -4   0 -25    9.02   13.37
  -4   0  25    5.60   11.22
   4   0 -25   29.86   12.11
  -4   0  25    9.78   12.64
   4   0 -25   -1.56   17.29
   4   0 -25    3.84   11.02
  -4   0 -26  395.59   17.49
  -4   0  26  374.49   14.63
   4   0 -26  369.65   15.89
  -4   0  26  338.98   22.59
   4   0  26  403.94   16.62
  -4   0  26  384.78   15.53
   4   0 -26  373.52   14.47
   4   0 -27    4.23   12.16
   4   0 -27   16.13   13.79
  -4   0  27   24.25   13.06
  -4   0  27   16.83   11.87
   4   0  27   41.02   13.27
  -4   0 -27   11.15   15.08
  -4   0  28  685.73   17.95
   4   0  28  708.66   20.35
  -4   0 -28  660.00   21.20
   4   0 -28  679.36   17.97
  -4   0  28  681.95   19.42
   4   0 -28  681.54   19.89
   4   0  29   36.43   14.43
  -4   0  29   23.22   13.18
  -4   0 -29   25.51   15.75
  -4   0  29   14.95   12.86
   4   0 -29   15.21   11.97
   4   0 -29   26.50   13.89
  -4   0  30  536.68   19.05
   4   0  30  550.38   19.54
   4   0 -30  548.31   19.85
  -4   0 -30  586.46   20.89
   4   0 -30  539.44   17.38
   4   0  31   35.97   15.06
   4   0 -31    9.88   14.92
  -4   0  31   16.86   14.16
   4   0 -31    7.16   12.82
  -4   0 -31   16.27   15.44
  -4   0 -32  101.07   15.64
   4   0 -32  101.96   16.11
   4   0  32  115.76   15.33
  -4   0  32  110.16   15.47
   5   0   0    2.93    3.30
  -5   0   0    3.39    2.81
   5   0   0    1.23    2.88
   5   0   1    2.14    3.28
  -5   0  -1    1.85    2.73
   5   0  -1    1.94    3.09
   5   0   1    1.52    2.92
  -5   0   1    2.42    2.93
  -5   0   1    0.51    2.35
   5   0  -1    1.28    3.09
   5   0  -2  796.34    9.86
  -5   0   2  746.90    9.50
  -5   0  -2  743.68    9.36
   5   0   2  801.33   10.84
  -5   0   2  797.68    7.80
  -5   0   2  751.11    5.78
   5   0   2  765.37    5.70
  -5   0  -2  761.12    5.76
   5   0   2  767.80    9.40
   5   0  -2  777.17    9.68
   5   0  -2  762.41    5.80
  -5   0   3    1.02    1.76
  -5   0  -3    1.53    3.15
   5   0   3    0.39    3.59
   5   0   3    1.84    1.74
   5   0   3    0.91    3.05
   5   0  -3    0.71    2.86
   5   0  -3    1.41    1.80
  -5   0   3    2.39    3.09
  -5   0   3    0.91    1.85
  -5   0  -3    1.21    1.93
   5   0  -3   -0.48    2.10
   5   0  -3    1.73    2.96
   5   0   3    1.60    1.41
   5   0   3   -0.61    2.93
   5   0  -4 3110.97   57.10
  -5   0   4 3145.69   20.82
   5   0  -4 3192.99   50.76
   5   0   4 3127.44   49.00
   5   0  -4 3141.86   21.02
   5   0   4 3198.90   49.01
   5   0  -4 3226.52   19.73
  -5   0  -4 3192.08   20.79
   5   0   4 3214.15   23.09
  -5   0   4 3221.07   55.01
  -5   0  -4 3240.53   50.51
   5   0   4 3147.03   20.46
  -5   0   4 3155.63   50.08
   5   0   4 3196.50   19.01
  -5   0   5    1.00    4.58
  -5   0  -5    1.43    2.66
   5   0   5    1.13    3.56
   5   0  -5    3.64    3.76
   5   0  -5    0.91    4.75
   5   0  -5    0.63    2.80
  -5   0   5    0.95    2.82
   5   0   5    1.83    4.45
   5   0  -5    1.61    2.17
   5   0   5    2.44    2.68
   5   0   5    2.65    2.26
  -5   0   5    2.83    2.12
   5   0  -5    2.58    2.24
  -5   0  -5    2.74    1.88
   5   0   5    2.37    2.01
  -5   0  -5    2.14    4.24
  -5   0   6 2321.61   50.68
  -5   0   6 2339.41   21.30
   5   0   6 2116.19   13.75
  -5   0  -6 2412.14   51.12
   5   0  -6 2347.20   51.32
   5   0  -6 2328.58   44.75
   5   0  -6 2347.22   18.87
  -5   0  -6 2391.24   50.89
   5   0   6 2266.02   43.16
  -5   0  -6 2378.11   21.10
   5   0   6 2356.34   49.62
   5   0   6 2279.17   18.35
  -5   0   6 2412.79   13.99
   5   0   6 2256.32   20.37
   5   0  -6 2353.13   21.68
  -5   0   7   -0.52    3.19
   5   0  -7    2.57    4.33
   5   0   7    2.26    2.83
   5   0   7    0.00    5.63
  -5   0  -7   -0.47    3.38
   5   0   7   -0.22    3.38
   5   0  -7    2.82    3.57
   5   0  -7    3.56    6.02
   5   0  -7    1.73    2.57
  -5   0   7    0.59    3.56
  -5   0  -7    0.96    5.49
  -5   0  -7    0.28    2.72
   5   0   7    1.16    4.59
  -5   0   7    3.49    5.99
   5   0  -8  355.06    6.86
   5   0  -8  360.09   11.33
   5   0   8  370.84    6.76
   5   0   8  347.93    5.63
   5   0  -8  354.14    5.74
  -5   0  -8  348.96    7.05
  -5   0  -8  337.54   10.91
   5   0  -8  362.34    9.63
   5   0   8  338.74    9.30
   5   0   8  344.05   10.90
  -5   0  -8  350.39    6.75
  -5   0   8  346.81    6.73
  -5   0   8  340.71   11.02
  -5   0   9    1.25    6.65
   5   0  -9    0.87    4.03
   5   0  -9    0.53    3.05
   5   0   9    0.62    3.28
   5   0  -9    3.97   10.76
  -5   0  -9    2.44    5.66
   5   0   9    0.06    3.84
  -5   0  -9    2.56    3.77
  -5   0   9   -0.07    4.20
  -5   0  -9    0.01    3.64
   5   0  -9    1.32    6.55
   5   0   9   -1.45    6.41
   5   0   9    1.34    5.65
   5   0 -10   89.21    6.05
   5   0 -10   84.53    4.27
  -5   0 -10   85.25    5.70
  -5   0 -10   85.92    3.49
   5   0  10   86.59    5.58
  -5   0  10   78.58    5.95
   5   0 -10   67.08   12.30
  -5   0 -10  105.35    5.54
   5   0  10   89.35    7.41
   5   0  10   84.03    4.42
  -5   0 -10   90.16    8.84
  -5   0  10   86.52    9.89
   5   0  10   83.97    9.03
   5   0 -10   79.03    9.89
  -5   0 -11    3.27    7.16
   5   0 -11   -0.23   11.73
   5   0 -11   -1.21    5.81
  -5   0 -11    1.79    4.94
  -5   0  11   -2.80    9.72
  -5   0 -11    2.36    4.58
   5   0 -11   -0.44    9.68
  -5   0 -11   -2.10    3.29
   5   0  11    0.07    5.18
   5   0 -11    0.52    3.87
   5   0  11   -1.15    7.14
   5   0  11    0.83    4.16
   5   0  11   -2.29    7.81
  -5   0  11   -3.34    5.85
   5   0  12  335.56   13.14
  -5   0 -12  303.73    6.62
   5   0  12  304.26   14.08
   5   0 -12  279.77   16.74
  -5   0  12  318.33    9.79
  -5   0 -12  310.93    8.96
  -5   0 -12  323.47   14.46
  -5   0  12  300.60   15.52
   5   0  12  305.51    8.92
   5   0 -12  315.44    7.60
   5   0  12  326.09    7.81
  -5   0 -12  310.43   10.82
   5   0 -12  319.13   10.14
   5   0 -12  286.76   15.96
   5   0  13    2.00    6.88
   5   0 -13   -4.63   12.21
   5   0  13    0.50    5.52
  -5   0  13    2.73   11.28
  -5   0 -13    0.33   10.19
   5   0  13    3.30   10.93
  -5   0 -13   -0.42    4.54
  -5   0 -13    4.12    6.60
  -5   0  13   -1.13    7.13
   5   0 -13   -2.13    4.93
  -5   0 -13    2.65    6.89
   5   0 -13   -3.34    7.96
   5   0 -13    3.76   11.37
   5   0  13   -3.50    9.07
  -5   0  14  934.97   25.91
   5   0 -14  988.71   27.77
   5   0 -14  965.44   13.64
  -5   0 -14  907.20   11.88
  -5   0 -14  894.21   19.42
   5   0  14 1015.53   25.84
   5   0  14 1005.03   15.92
   5   0 -14 1014.58   28.28
  -5   0 -14  998.29   16.30
   5   0 -14  963.05   17.03
  -5   0 -14  985.15   26.36
   5   0  14 1001.57   13.99
   5   0  14 1014.57   23.58
  -5   0  14  938.41   16.11
   5   0 -15   -3.44    8.82
  -5   0  15   -3.09    8.05
  -5   0  15   -0.43   12.12
   5   0  15    4.16   12.73
  -5   0 -15   -2.01    8.17
   5   0  15   -1.97    8.36
   5   0  15   -3.97   11.49
   5   0 -15    2.81   13.48
   5   0  15   -0.37    6.92
   5   0 -15   -1.37   13.01
  -5   0  15   -0.35   12.62
  -5   0 -15   -1.69   13.24
  -5   0 -15    0.81    8.57
  -5   0 -15   -1.85    5.38
  -5   0 -16  136.07    7.12
  -5   0 -16  122.02   11.18
  -5   0  16  123.61   10.21
  -5   0 -16  130.38   16.60
   5   0  16  121.85   16.16
  -5   0  16  119.39   15.91
  -5   0  16  134.80   15.83
   5   0 -16  103.52   16.65
  -5   0 -16  129.34   10.47
   5   0  16  146.21   10.48
   5   0  16  135.94    8.46
   5   0 -16  111.97   10.69
   5   0  16  140.59   13.92
   5   0 -16  165.53   16.01
  -5   0  17    2.19   13.15
   5   0  17    0.33    7.60
   5   0  17    0.24   15.16
  -5   0  17   -4.78   14.16
  -5   0 -17   -1.62    9.49
   5   0 -17   -2.11   14.90
  -5   0  17    0.70    9.37
   5   0 -17   -5.64   15.59
  -5   0 -17    2.06   15.41
  -5   0 -17    1.25   10.03
   5   0  17   -3.49   10.09
   5   0 -18   88.27   16.93
   5   0 -18   87.93   10.94
   5   0  18   78.69   17.50
  -5   0  18   94.95   10.28
   5   0  18   91.18    8.79
   5   0 -18   92.22   14.21
   5   0  18   84.74   11.45
  -5   0 -18   84.51   11.66
  -5   0 -18   79.94   17.71
  -5   0  18   95.88   14.63
  -5   0  18   87.39   15.76
   5   0  18   75.74   13.78
   5   0  19    0.93   13.26
   5   0  19    2.65    8.33
  -5   0  19    4.89    9.74
   5   0 -19    2.26   10.56
   5   0 -19   -4.02   16.40
  -5   0  19   -3.48   13.47
   5   0  19   -5.05   16.42
  -5   0 -19    4.05   17.23
  -5   0 -19   -2.29   11.48
  -5   0  19   12.74   15.33
   5   0 -19   -0.30   14.76
   5   0 -20    3.46    9.25
   5   0  20    0.78   15.89
  -5   0  20   12.31   15.85
   5   0 -20    3.09   16.84
  -5   0  20   11.65   10.38
   5   0 -20    2.78   10.87
   5   0  20   12.08    9.01
   5   0 -20    6.24   14.40
  -5   0  20    8.16   13.92
  -5   0 -20    1.68   11.81
   5   0  20    5.12   14.16
  -5   0 -20   -0.68   15.74
   5   0 -21   -2.56   14.90
  -5   0  21   10.75   10.52
   5   0  21   -3.61   13.69
  -5   0 -21   -3.24   13.11
   5   0  21   -2.85   12.74
   5   0  21    0.67    9.28
  -5   0  21    2.29   14.13
   5   0 -21    8.06   11.33
  -5   0  21    6.23   15.89
   5   0 -21    0.77   16.31
  -5   0 -21   -2.66   19.43
   5   0 -21   -2.17    9.74
   5   0  21   14.36   19.05
  -5   0  22  104.28   16.01
   5   0  22   96.62   10.22
   5   0 -22  115.02   11.76
   5   0 -22   97.22   16.74
  -5   0 -22   95.47   13.55
   5   0 -22  115.07   17.39
  -5   0  22  113.53   16.29
   5   0 -22  117.91   11.02
   5   0  22   92.83   17.84
  -5   0  22  109.41   10.83
   5   0  22  108.21   12.89
  -5   0 -22   95.10   18.54
   5   0  23   -0.03   19.11
  -5   0  23    2.35   14.94
   5   0 -23    5.25   13.87
  -5   0  23   11.68   10.83
  -5   0 -23   -0.50   21.34
   5   0 -23    9.06   11.39
  -5   0  23   -2.88   10.86
   5   0 -23    0.06   10.17
   5   0  23    5.26    9.94
   5   0 -23    4.55   15.06
  -5   0 -23    1.19   14.32
   5   0  23   21.28   12.81
  -5   0  23    4.17   14.48
  -5   0 -24  248.36   15.78
   5   0 -24  229.20   21.82
  -5   0  24  236.47   13.47
  -5   0  24  243.68   13.04
   5   0 -24  263.76   14.32
   5   0 -24  215.36   20.72
  -5   0  24  219.90   19.37
  -5   0  24  229.24   21.54
  -5   0 -24  235.81   23.23
   5   0  24  209.25   21.08
   5   0 -24  224.91   12.90
   5   0  24  253.28   14.72
   5   0  25   12.11   12.87
  -5   0  25   -0.55   12.55
   5   0 -25   21.59   12.12
   5   0 -25    1.06   10.92
  -5   0  25    3.21   16.05
  -5   0 -25   -1.94   13.78
  -5   0  25   -2.21   11.43
   5   0 -25   -2.22   15.87
  -5   0  26   82.51   12.16
   5   0 -26   85.04   11.84
  -5   0  26   82.98   12.51
  -5   0 -26   90.64   15.27
   5   0 -26   94.99   12.50
   5   0  26  114.79   14.00
  -5   0  27    0.60   12.56
   5   0 -27    4.78   12.12
  -5   0 -27   -2.68   15.42
   5   0  27   22.45   13.88
   5   0 -27   15.19   13.39
  -5   0  27    1.32   13.37
   5   0 -28   26.61   14.17
  -5   0  28   37.70   12.71
   5   0 -28   34.34   11.89
   5   0  28   61.55   13.53
  -5   0 -28   35.37   14.42
  -5   0  28   40.51   13.97
   5   0  29   15.35   13.79
   5   0 -29   -0.63   14.02
   5   0 -29   -1.20   12.79
  -5   0  29    4.94   12.86
  -5   0 -29   22.69   13.94
  -5   0  30    6.17   14.83
   5   0  30   24.21   13.84
  -5   0  30    9.46   12.85
   5   0 -30    7.44   15.62
   5   0 -30   13.54   12.38
  -5   0 -30   19.15   14.23
   5   0 -31    8.08   12.62
  -5   0 -31   13.62   14.73
  -5   0  31    7.76   14.91
   5   0  31    3.54   14.57
   5   0  32   35.96   14.32
   5   0 -32   25.19   13.42
  -5   0 -32   36.29   14.48
   5   0 -32   23.96   14.67
  -5   0  32   19.85   14.09
   6   0   0 3673.42   50.83
  -6   0   0 3622.48   20.94
  -6   0   0 3659.07   50.84
   6   0   0 3437.01   52.72
   6   0   0 3705.34   21.19
   6   0   0 3508.39   21.90
   6   0   0 3512.48   51.07
  -6   0   1    2.78    2.04
  -6   0  -1    2.64    3.40
  -6   0   1    0.70    2.97
   6   0   1    0.96    3.86
   6   0   1    2.27    2.31
   6   0  -1    3.23    2.00
   6   0  -1    2.55    2.17
   6   0   1    3.96    3.63
   6   0   1    2.04    2.12
  -6   0  -1    2.80    2.05
   6   0   1    2.87    2.37
   6   0  -1    3.41    3.74
  -6   0   1    3.91    2.99
   6   0  -1    2.77    3.16
   6   0  -2  486.02    8.80
  -6   0   2  488.86    8.66
   6   0  -2  488.38    5.30
  -6   0  -2  476.80    8.52
   6   0   2  476.68    5.16
   6   0   2  481.57    9.44
  -6   0   2  484.40    6.99
  -6   0  -2  482.82    5.21
   6   0   2  484.83    5.15
   6   0  -2  476.93    8.63
  -6   0   2  483.31    5.26
   6   0  -2  485.18    5.26
   6   0   2  472.45    8.50
   6   0  -3    0.56    3.62
   6   0  -3   -0.85    3.40
   6   0   3    0.55    2.27
  -6   0   3    0.29    2.36
   6   0   3   -0.18    2.36
   6   0  -3    0.03    2.20
  -6   0   3    1.50    3.35
   6   0   3    1.04    4.54
  -6   0  -3    0.55    3.62
  -6   0  -3    0.75    2.29
   6   0   3    0.65    4.01
   6   0   3    0.32    1.79
   6   0  -3    0.95    2.15
  -6   0   3    1.45    2.19
   6   0  -4  588.84    6.26
  -6   0   4  566.86   10.07
   6   0  -4  565.30   10.25
  -6   0  -4  576.68   10.12
  -6   0  -4  558.05    6.04
   6   0  -4  566.60    5.89
   6   0   4  565.77    6.04
   6   0   4  570.80   11.23
  -6   0   4  576.25    6.82
   6   0  -4  574.95    9.81
   6   0   4  567.96    5.68
   6   0   4  572.25   10.00
   6   0   4  557.95    5.68
   6   0   4  550.01    9.35
  -6   0   4  583.19    6.17
   6   0  -5    2.19    5.15
   6   0   5    0.58    6.02
   6   0   5    2.44    4.27
  -6   0  -5    4.50    4.99
   6   0   5    2.52    4.81
   6   0  -5    2.33    4.06
   6   0   5    2.60    2.08
   6   0  -5    1.84    2.39
   6   0  -5    2.63    3.12
   6   0   5    1.84    2.52
  -6   0   5    2.54    2.30
  -6   0  -5    3.31    3.00
  -6   0   5    1.55    5.15
   6   0   5    3.17    2.89
  -6   0   5    0.87    3.09
   6   0   6  696.47    7.67
   6   0   6  776.00    7.81
   6   0   6  732.81    6.93
  -6   0  -6  753.67    7.29
  -6   0   6  775.15   13.34
   6   0  -6  746.96    7.02
  -6   0  -6  772.88    7.92
  -6   0  -6  752.27   12.87
   6   0  -6  743.28   11.69
   6   0   6  762.69   12.80
  -6   0   6  754.32    7.99
  -6   0   6  763.87    8.21
   6   0  -6  743.77   13.20
   6   0  -6  740.07    7.98
   6   0   6  725.81   11.46
   6   0   7    1.99    4.69
   6   0  -7    0.94    4.40
   6   0   7    1.55    3.43
   6   0  -7    0.54    2.57
  -6   0  -7    0.41    2.50
   6   0   7   -0.26    2.89
  -6   0   7    3.58    3.44
  -6   0  -7   -0.80    5.80
  -6   0  -7    1.55    3.47
   6   0  -7   -0.76    3.72
  -6   0   7    1.01    2.85
  -6   0   7    1.90    5.54
   6   0   7    3.78    5.71
   6   0  -7    0.25    6.12
  -6   0   8  526.78    7.81
   6   0   8  505.84    7.54
  -6   0   8  530.43   13.05
   6   0   8  497.70   10.75
   6   0   8  507.64    6.57
   6   0  -8  505.96    7.76
   6   0  -8  514.45    6.67
   6   0   8  505.16   12.44
  -6   0  -8  479.82   12.35
  -6   0  -8  503.77    7.45
  -6   0  -8  494.52    7.60
   6   0  -8  514.79   11.11
   6   0  -8  522.86   13.10
   6   0   9    0.27    5.93
  -6   0   9    2.59    3.80
   6   0  -9    1.79    3.95
  -6   0   9    1.03    6.09
   6   0  -9    0.87    5.16
   6   0   9    0.82    3.72
   6   0   9    3.34    3.11
  -6   0  -9    0.62    6.35
  -6   0  -9    0.74    3.99
   6   0   9    2.11    5.13
   6   0  -9    3.14    6.12
  -6   0  -9    2.51    3.11
   6   0  -9   -0.25    3.01
  -6   0 -10  557.89    9.27
   6   0  10  562.61    7.81
   6   0 -10  452.95   19.16
   6   0  10  560.67    9.03
  -6   0  10  592.61   16.15
   6   0 -10  584.43   16.31
   6   0  10  547.07   12.80
   6   0  10  556.03   14.71
   6   0 -10  561.15    7.97
  -6   0  10  599.06    9.92
  -6   0 -10  559.07    9.69
  -6   0 -10  552.42   15.01
   6   0 -10  572.98    9.86
  -6   0  11    0.01    3.19
   6   0 -11    1.06    5.28
   6   0  11    1.29    3.99
  -6   0 -11    0.65    2.67
  -6   0 -11   -1.50    5.28
  -6   0  11   -1.03    5.41
   6   0 -11   -1.75   11.85
   6   0 -11    2.92    3.54
  -6   0 -11   -1.28    8.38
   6   0  11    1.39    5.25
   6   0  11   -0.32    8.49
   6   0 -11    1.56    7.75
  -6   0  11    1.05    7.78
  -6   0 -11   -0.54    4.43
   6   0  11    0.13    6.42
  -6   0  12  507.00   17.64
  -6   0 -12  533.03   17.19
   6   0  12  516.41    8.87
  -6   0 -12  522.84   10.65
   6   0 -12  531.31   18.46
   6   0  12  530.37   16.79
   6   0  12  536.44   10.57
   6   0 -12  548.27   11.60
  -6   0 -12  517.77   11.75
  -6   0  12  527.45   11.24
   6   0 -12  446.13   20.01
  -6   0 -12  515.76    7.16
   6   0  12  530.71   14.99
   6   0 -12  526.30    9.03
   6   0 -13   -1.83    7.27
  -6   0 -13    2.02    6.11
   6   0 -13   -4.32   10.56
   6   0  13   -2.03    6.67
   6   0 -13    0.11    4.69
   6   0 -13   -1.47   12.36
  -6   0 -13   -1.01    8.43
   6   0  13    1.97    5.20
   6   0  13   -0.86    9.42
  -6   0  13    1.32   10.40
  -6   0 -13   -2.47    6.28
  -6   0 -13    0.42    3.90
   6   0  13    1.01    8.54
  -6   0 -14   84.65    8.20
  -6   0  14   95.05   13.43
   6   0  14   93.14    6.42
   6   0  14   86.58    8.39
   6   0 -14   69.06   14.29
   6   0 -14   86.65    6.29
   6   0 -14   91.55   15.44
   6   0 -14   75.44    9.21
  -6   0  14   96.75    8.74
   6   0  14   87.68   10.68
  -6   0 -14  105.56    8.09
  -6   0 -14  103.87   12.76
   6   0  14   89.91   13.25
   6   0  15   -1.98   12.74
   6   0 -15    7.47   13.33
  -6   0  15   -4.18   12.04
  -6   0 -15    2.57    7.91
   6   0 -15   -7.79   13.13
   6   0  15    1.72    6.31
  -6   0 -15   -0.45    8.24
   6   0 -15   -2.34    5.80
  -6   0 -15    1.21   11.74
   6   0  15   -4.55   10.87
  -6   0  15   -1.63    8.17
   6   0 -16  243.77   12.50
  -6   0 -16  246.08   11.72
   6   0 -16  273.27   18.96
   6   0  16  262.52   15.64
  -6   0 -16  270.89   18.85
  -6   0  16  238.99   18.49
   6   0  16  266.60    9.56
   6   0 -16  233.45   19.29
   6   0  16  242.73   11.89
  -6   0  16  237.71   17.25
   6   0  16  254.29   18.88
  -6   0  16  244.87   11.83
  -6   0  17   -4.87   13.26
  -6   0  17    4.87   12.94
  -6   0 -17   -1.40   14.65
   6   0  17   -3.59   11.92
   6   0  17   -7.64   15.87
  -6   0  17   -1.06    9.21
   6   0 -17    1.23   15.13
  -6   0 -17   -2.18    9.88
   6   0  17   -2.40    7.38
   6   0 -17    2.58   15.02
   6   0 -18  100.20   15.88
  -6   0 -18  105.81   11.22
  -6   0  18  121.57   10.54
   6   0  18  101.43   14.12
   6   0  18  103.42   11.35
   6   0  18  121.61   17.90
   6   0  18  120.36    8.96
   6   0 -18  152.78   16.49
  -6   0 -18  107.51   17.04
  -6   0  18  122.20   15.42
   6   0 -18  117.32   11.30
  -6   0  18  120.44   15.89
   6   0 -19    6.11   15.23
  -6   0 -19   -2.10   11.77
  -6   0 -19   -1.08   17.66
  -6   0  19   -4.90   15.44
  -6   0  19    0.45   13.43
   6   0  19    0.24   13.12
   6   0  19   -1.88    8.31
  -6   0  19   -2.85    9.77
   6   0 -19   -4.90   14.40
   6   0  19   -3.45   17.12
  -6   0 -20  251.53   14.89
   6   0  20  287.57   14.93
  -6   0 -20  266.97   23.49
  -6   0  20  322.14   21.68
   6   0  20  263.90   22.68
   6   0  20  263.38   18.57
  -6   0  20  300.54   13.04
   6   0 -20  350.92   21.21
  -6   0  20  332.73   20.80
   6   0 -20  305.23   14.13
   6   0  20  287.24   11.85
   6   0 -20  283.61   20.73
   6   0  21   -2.96   16.68
  -6   0  21    9.87   13.81
  -6   0  21    6.58   16.67
   6   0  21   -0.12    9.27
  -6   0  21    3.60   10.07
  -6   0 -21    0.08   18.83
   6   0  21   -4.89   14.60
   6   0 -21    2.08   11.17
   6   0 -21    3.09   15.33
   6   0 -21   -0.25   10.71
   6   0  21    0.05   12.09
   6   0 -21    9.37   14.89
   6   0 -22   97.45   11.13
  -6   0 -22   74.37   18.75
  -6   0  22   77.59   17.83
   6   0  22   84.72   12.76
   6   0  22   83.77   10.06
   6   0 -22   95.67   16.85
   6   0 -22   85.31   11.76
   6   0 -22   82.69   16.67
  -6   0  22  110.66   11.12
  -6   0 -22   76.47   13.40
  -6   0  22  107.43   16.33
   6   0  22   79.10   18.59
  -6   0  23    6.71   17.20
  -6   0  23    7.26   16.66
   6   0 -23    3.06   15.08
  -6   0 -23    1.68   21.82
   6   0  23    8.38   13.36
   6   0 -23    6.49   11.98
  -6   0 -23   -1.31   14.50
  -6   0  23   11.41   11.09
   6   0 -23    2.58   17.27
   6   0 -23    2.53   10.61
   6   0  23   13.27   19.81
   6   0  24   12.18   13.07
  -6   0  24    0.73   11.97
   6   0 -24   19.33   12.31
  -6   0  24   29.84   11.34
   6   0 -24   13.91   11.69
   6   0 -24    6.24   17.90
  -6   0 -24    8.62   13.84
  -6   0  24   11.68   17.75
  -6   0 -24    6.64   18.61
  -6   0  24   -0.79   17.82
   6   0 -24   16.90   19.09
   6   0  24   18.49   18.32
  -6   0  25    2.09   12.44
  -6   0 -25    7.38   14.54
   6   0 -25   14.04   12.35
  -6   0  25    4.01   18.39
   6   0  25   26.74   13.57
  -6   0  25   15.48   11.93
   6   0 -25   -1.51   11.16
   6   0 -26   17.50   12.36
  -6   0  26   13.90   12.42
  -6   0 -26   29.38   14.13
  -6   0  26   23.87   12.63
   6   0  26   39.78   13.88
   6   0 -26   34.04   12.58
  -6   0 -27   15.04   13.87
   6   0  27   10.54   13.96
   6   0 -27   18.10   12.68
   6   0 -27   -2.49   12.23
   6   0 -28   89.74   12.66
  -6   0 -28  107.86   14.64
  -6   0  28   76.80   14.17
  -6   0  28   93.67   13.15
   6   0  28  107.33   14.47
   6   0 -28   92.65   14.39
   6   0 -29   -1.01   13.39
  -6   0  29   10.54   13.12
   6   0 -29    4.11   14.59
   6   0  29   21.80   14.87
  -6   0  29    1.00   13.80
  -6   0 -29   23.57   15.05
  -6   0  30   77.21   13.16
   6   0  30   96.37   15.61
  -6   0  30   81.56   13.82
   6   0 -30   81.57   13.03
   6   0 -30   69.53   14.33
  -6   0 -30  105.42   15.57
  -6   0 -31    3.62   15.89
   6   0  31   12.74   15.58
   6   0 -31   -0.43   13.10
  -6   0  31    7.26   15.37
   6   0 -31    2.03   15.90
   6   0 -32   36.35   15.90
   6   0  32   31.16   15.54
   6   0 -32   17.70   14.18
  -6   0  32   27.01   14.88
  -6   0 -32   35.69   15.67
  -7   0   0    5.05    3.87
   7   0   0    3.61    2.47
   7   0   0    2.53    3.89
   7   0   0   14.81    2.89
  -7   0   0    5.84    2.52
   7   0   1    0.49    2.47
   7   0  -1    2.12    4.09
   7   0   1    2.43    2.51
   7   0  -1    1.40    4.35
   7   0   1    2.99    2.76
  -7   0  -1    2.02    2.55
  -7   0   1    1.63    3.55
   7   0  -1    1.96    2.68
  -7   0   1    0.99    2.63
   7   0  -1    3.11    2.49
   7   0   1    1.35    4.17
  -7   0  -1    0.73    4.22
  -7   0   1    1.95    4.21
   7   0   1   -0.35    4.42
   7   0  -2 4478.05   62.86
   7   0  -2 4495.06   26.24
   7   0  -2 4500.42   25.92
   7   0   2 4381.68   60.52
   7   0   2 4370.43   25.20
  -7   0  -2 4280.98   25.12
   7   0   2 4552.67   61.35
   7   0   2 4502.33   28.26
  -7   0  -2 4413.93   61.34
  -7   0   2 4648.94   63.23
  -7   0   2 4497.79   86.09
   7   0  -2 4531.49   62.50
  -7   0   2 4624.58   26.01
   7   0  -3    2.02    2.80
   7   0   3    2.17    2.70
   7   0   3   -0.41    5.76
  -7   0  -3    0.05    2.82
  -7   0  -3    0.07    4.76
   7   0  -3    2.41    4.74
   7   0  -3    2.13    2.63
  -7   0   3    1.41    2.72
   7   0   3    3.48    4.56
  -7   0   3    2.15    4.45
   7   0  -3    1.61    4.75
  -7   0   3    0.98    2.97
   7   0   3    0.86    2.71
   7   0  -4 4800.92  109.37
   7   0   4 4721.22   63.63
  -7   0   4 4769.42   78.73
   7   0   4 4866.29   31.52
   7   0  -4 4809.74   66.21
   7   0  -4 4766.25   68.13
   7   0  -4 4722.62   28.40
  -7   0  -4 4721.02  111.10
  -7   0   4 4698.23   28.06
  -7   0  -4 4694.14   67.21
  -7   0   4 4740.69   67.94
   7   0   4 4684.29   64.52
  -7   0   5    0.79    5.28
   7   0   5    0.78    4.38
   7   0  -5    6.08    3.26
  -7   0  -5    1.27    2.82
   7   0  -5    3.42    2.73
   7   0   5    4.11    2.88
  -7   0  -5    1.48    4.55
   7   0  -5    4.23    4.58
  -7   0   5    2.11    2.55
   7   0  -5    2.40    5.34
   7   0   5    2.71    2.82
   7   0   5    2.07    2.18
   7   0   5    1.53    6.42
  -7   0   5    4.67    3.27
   7   0   5    5.18    4.54
  -7   0  -6 4034.06   68.77
   7   0  -6 3978.24   69.66
  -7   0  -6 3986.23   28.55
  -7   0   6 4071.27   29.01
   7   0   6 3959.48   61.61
   7   0  -6 4027.44   63.50
   7   0  -6 4027.72   29.15
   7   0   6 4154.41   28.69
   7   0   6 4046.36   68.11
   7   0  -6 4087.41   26.69
   7   0   6 4194.48   32.37
  -7   0   6 4048.28   69.50
  -7   0   6 4069.81   72.63
   7   0   6 3944.85   66.72
   7   0   6 4075.62   26.20
   7   0  -7    2.27    2.60
   7   0  -7    0.21    3.42
   7   0   7    1.05    4.80
  -7   0  -7    1.72    5.08
   7   0   7    1.65    6.38
   7   0  -7    1.81    4.61
   7   0   7    3.62    5.02
   7   0   7    2.01    3.23
   7   0   7    0.73    3.06
  -7   0   7    0.82    2.65
  -7   0   7    2.27    3.44
  -7   0  -7    1.38    3.21
  -7   0   7    1.00    5.23
   7   0  -7    2.57    5.34
   7   0  -8 1299.17   16.96
   7   0  -8 1291.77   19.65
   7   0  -8 1222.38   11.69
  -7   0   8 1287.45   11.66
   7   0   8 1249.17   11.13
   7   0   8 1267.23   16.68
   7   0  -8 1266.49   10.16
  -7   0   8 1292.46   19.23
   7   0   8 1288.56   18.54
  -7   0  -8 1241.92   18.57
  -7   0  -8 1273.20   11.44
   7   0   8 1239.44    9.94
  -7   0  -8 1294.78   10.70
  -7   0   8 1314.27   12.47
  -7   0  -9    2.68    2.92
  -7   0   9    4.93    6.81
   7   0  -9    4.59    4.17
   7   0   9    0.78    3.97
   7   0   9    2.53    6.29
   7   0   9   -1.11    3.34
   7   0  -9   -0.24    5.43
  -7   0  -9    0.38    3.84
   7   0  -9    5.05    7.08
  -7   0  -9   -0.38    6.09
   7   0  -9    0.53    3.12
  -7   0   9    3.26    4.34
   7   0   9    3.10    5.34
  -7   0  10  215.23   11.23
   7   0 -10  237.85   11.71
   7   0 -10  207.16    9.07
   7   0  10  219.41    6.46
   7   0  10  207.92    5.54
  -7   0 -10  205.58   10.23
   7   0 -10  218.48    6.94
   7   0  10  209.03   10.03
  -7   0 -10  217.88    6.54
  -7   0 -10  221.63    6.02
  -7   0  10  218.29    6.88
   7   0  10  212.79    9.07
   7   0 -10  173.38   13.97
   7   0 -10  219.57    5.55
   7   0 -11   -1.09   12.50
   7   0  11   -1.68    5.09
   7   0 -11    3.88    8.33
   7   0 -11    0.93    3.86
  -7   0 -11    0.31    3.72
  -7   0 -11   -0.14    7.91
  -7   0 -11    1.56    2.39
  -7   0 -11   -1.34    5.14
  -7   0  11    0.08    5.47
  -7   0  11    0.71    8.89
   7   0  11    2.69    6.54
   7   0 -11    2.48    5.32
   7   0  11   -0.62    8.04
   7   0  11    3.91    4.06
  -7   0 -12 1846.05   18.53
   7   0 -12 1936.24   31.28
   7   0  12 1877.92   17.24
  -7   0 -12 1913.41   17.81
  -7   0  12 1880.75   30.22
   7   0 -12 1935.15   19.19
   7   0  12 1933.03   28.60
   7   0  12 1867.93   14.90
  -7   0 -12 1898.51   29.04
  -7   0  12 1904.75   18.72
   7   0  12 1828.07   24.64
   7   0 -12 1881.98   15.38
  -7   0 -13   -1.09   11.06
   7   0 -13    3.09    4.66
   7   0  13    4.41   10.56
  -7   0 -13    2.29    5.05
   7   0  13    1.80    7.94
  -7   0  13   -3.35    9.83
   7   0  13   -2.21    6.68
   7   0 -13   -2.09    7.13
   7   0 -13    0.29   10.16
   7   0  13    5.05    4.95
  -7   0  13   -2.79    7.09
   7   0 -13   -0.02   12.21
  -7   0  14 1872.00   34.58
   7   0 -14 1881.67   35.68
   7   0  14 1938.11   28.78
  -7   0 -14 1876.97   33.22
   7   0  14 1881.15   19.87
  -7   0  14 1848.43   21.25
   7   0 -14 1839.35   21.86
  -7   0 -14 1867.88   20.38
   7   0  14 1889.49   32.37
   7   0  14 1891.44   17.07
   7   0 -14 1925.47   17.67
   7   0 -14 1812.37   37.35
  -7   0 -15   -3.66   11.51
   7   0  15    1.97    9.73
  -7   0  15   -7.30   13.11
   7   0 -15   -2.53   14.60
   7   0  15    3.53    6.17
   7   0 -15    0.42   15.03
  -7   0 -15   -0.74    8.33
   7   0  15   -1.67    8.03
   7   0 -15    0.72    5.43
   7   0 -15   -1.43    9.71
  -7   0  15    2.16    8.52
   7   0  15   -1.01   10.91
   7   0 -16 1727.66   18.85
   7   0  16 1708.60   18.56
  -7   0 -16 1687.25   36.02
   7   0  16 1794.81   22.38
   7   0  16 1800.62   36.22
  -7   0  16 1631.47   22.28
  -7   0  16 1613.36   35.48
  -7   0 -16 1714.13   22.49
   7   0 -16 1708.46   23.79
   7   0  16 1739.78   30.99
   7   0 -16 1730.15   38.28
   7   0 -16 1862.97   39.08
   7   0  17    5.75    7.10
   7   0  17   -0.90   11.54
   7   0 -17   -3.37    6.43
   7   0 -17   -2.09   15.15
  -7   0  17   -2.97   14.78
   7   0  17   -0.68    9.73
  -7   0  17   -4.64   14.50
  -7   0  17   -3.50    9.79
   7   0  17   -6.37   14.22
   7   0 -17    4.48   15.60
  -7   0 -17   -4.96   14.29
  -7   0  18  154.55   11.84
  -7   0 -18  129.65   11.75
  -7   0  18  144.98   16.97
   7   0 -18  116.93   19.00
   7   0  18  149.94    9.16
   7   0 -18  163.87   17.63
   7   0  18  133.80   14.58
   7   0 -18  119.50   12.28
  -7   0  18  143.86   18.10
   7   0  18  133.07   11.29
   7   0  18  115.41   16.02
  -7   0 -18  105.64   16.34
  -7   0  19   -7.31   15.43
   7   0 -19   -2.20   15.55
   7   0  19   -1.47    8.22
   7   0 -19   -4.76   17.28
   7   0  19   -4.59   13.17
  -7   0  19   -2.22   10.31
  -7   0  19   -1.38   14.14
   7   0  19   -5.97   14.69
   7   0  20  121.66    9.83
  -7   0 -20  120.94   12.86
   7   0  20  122.15   12.53
   7   0  20  109.30   17.43
   7   0  20   99.11   15.67
  -7   0  20  152.31   17.98
  -7   0 -20   98.96   17.54
  -7   0  20  141.73   17.47
   7   0 -20  123.31   18.51
  -7   0  20  154.43   11.72
   7   0 -20  162.12   18.48
   7   0 -20  137.70   12.47
  -7   0  21    9.50   15.41
  -7   0 -21    0.04   16.39
   7   0  21    0.54    9.13
   7   0 -21   -4.86   16.66
   7   0 -21   -0.01   10.29
   7   0 -21    7.98   14.88
   7   0  21   -0.64   17.18
  -7   0  21    2.55   16.61
   7   0 -21    1.29   11.54
  -7   0  21    6.60   10.64
  -7   0  22  702.93   17.78
  -7   0 -22  618.78   31.18
  -7   0 -22  660.15   19.94
   7   0 -22  723.54   17.94
   7   0  22  639.88   19.23
   7   0 -22  685.70   18.70
   7   0  22  615.73   30.10
  -7   0  22  724.92   29.33
   7   0 -22  675.84   30.02
   7   0 -22  751.02   29.46
  -7   0  22  693.08   28.76
  -7   0 -23   18.89   14.31
   7   0 -23    3.38   15.04
   7   0 -23   13.86   12.55
  -7   0  23   27.05   11.59
  -7   0 -23   25.27   20.69
   7   0  23   18.85   13.64
   7   0 -23   12.35   19.05
  -7   0  23    2.67   18.56
  -7   0  23   27.08   18.01
   7   0  23   14.47   19.61
  -7   0  24  679.23   29.37
  -7   0  24  769.30   19.03
   7   0 -24  788.10   30.72
   7   0 -24  750.31   18.73
   7   0 -24  716.84   19.87
  -7   0 -24  736.71   21.35
   7   0  24  729.34   20.65
   7   0 -25    1.21   11.60
   7   0  25   33.61   14.26
  -7   0  25   27.72   12.01
  -7   0 -25   23.93   14.93
  -7   0  25    1.46   13.02
   7   0 -25   30.04   13.36
  -7   0 -26  517.26   19.61
  -7   0  26  505.09   17.06
   7   0 -26  495.03   16.94
  -7   0  26  506.31   17.29
   7   0 -26  521.57   18.10
   7   0  26  496.57   18.74
   7   0 -27    6.07   13.19
   7   0  27   22.00   14.34
  -7   0 -27   24.65   14.89
  -7   0  27    4.78   13.31
   7   0 -27   14.86   12.84
  -7   0  27    2.26   13.20
  -7   0  28   44.73   13.19
  -7   0 -28   57.32   15.20
   7   0 -28   54.57   12.81
  -7   0  28   51.44   13.22
   7   0 -28   71.26   12.98
   7   0  28   68.37   15.29
   7   0  29   12.81   14.72
   7   0 -29    0.35   14.86
  -7   0  29   -1.78   13.43
  -7   0 -29    6.47   14.56
   7   0 -29    0.32   13.77
  -7   0  30   46.90   14.54
   7   0 -30   43.54   15.22
  -7   0 -30   52.52   14.55
   7   0 -30   44.99   13.57
  -7   0  30   45.36   13.45
   7   0  30   48.83   14.52
   7   0 -31    3.04   13.09
  -7   0  31    9.02   14.52
  -7   0 -31    5.98   15.55
  -7   0  31   -1.75   13.85
   7   0  31    6.99   15.49
   7   0 -32  269.56   16.25
  -8   0   0 4245.75   63.45
   8   0   0 4222.88   63.34
  -8   0   0 4232.01   26.31
   8   0   0 4323.10   28.34
   8   0   0 4181.10   67.57
   8   0   0 4192.00   26.26
  -8   0  -1    0.70    2.74
   8   0  -1    1.71    4.98
   8   0   1    3.48    2.89
  -8   0  -1   -0.75    4.24
   8   0   1    3.01    4.94
   8   0  -1    1.42    2.85
  -8   0   1    0.52    2.95
   8   0  -1    2.46    4.72
   8   0   1    1.86    2.75
  -8   0   1    5.38    3.92
   8   0  -1    2.60    2.86
   8   0   1   -1.74    4.43
   8   0   1    1.54    2.98
  -8   0   1   -0.61    4.86
   8   0  -2 2863.45   53.74
   8   0   2 2830.63   52.55
   8   0   2 2947.71   15.12
   8   0   2 2861.50   22.12
  -8   0  -2 2818.23   53.06
  -8   0   2 2913.30   19.18
   8   0  -2 2894.49   55.06
   8   0  -2 2791.90   22.36
  -8   0   2 2845.74   22.52
   8   0  -2 2889.22   23.01
   8   0   2 2873.28   53.38
  -8   0   2 2875.31   54.08
  -8   0  -2 2758.29   21.80
   8   0   2 2838.94   24.47
   8   0  -3   -0.47    2.98
  -8   0  -3   -0.59    3.05
  -8   0  -3    0.54    4.94
   8   0  -3   -1.14    4.85
   8   0   3    1.41    5.97
   8   0   3   -1.11    5.16
   8   0  -3    1.03    2.78
  -8   0   3    4.09    4.63
  -8   0   3    3.41    2.85
   8   0  -3    1.07    4.84
   8   0   3    1.64    3.08
  -8   0   3    1.50    2.96
   8   0   3    0.75    3.04
   8   0  -4  641.35    7.32
  -8   0   4  611.19   11.73
   8   0   4  633.94    7.16
  -8   0   4  647.61    8.61
  -8   0  -4  628.09   11.91
  -8   0   4  644.67    7.32
   8   0   4  646.41   11.90
   8   0   4  639.53    7.02
   8   0  -4  634.64    7.13
  -8   0  -4  635.00    7.22
   8   0  -4  633.70   11.77
   8   0   4  640.66   13.30
   8   0  -4  635.85   12.04
  -8   0   5    0.52    3.34
   8   0   5    3.19    3.20
   8   0   5    0.37    2.94
  -8   0  -5   -1.70    5.56
  -8   0   5    1.66    5.55
   8   0  -5    2.56    4.61
  -8   0  -5    1.78    3.31
   8   0  -5    0.28    5.63
   8   0   5    2.85    5.63
   8   0  -5    1.62    3.32
   8   0   5   -0.03    5.29
  -8   0   5    1.71    2.70
   8   0  -5    2.73    2.74
   8   0  -6  739.08   14.01
   8   0   6  695.17   12.47
  -8   0   6  733.63    8.68
   8   0  -6  725.53    8.46
  -8   0   6  721.79    8.41
  -8   0  -6  715.10    8.28
   8   0   6  720.85    8.26
   8   0   6  714.71   13.51
   8   0   6  734.51   15.47
  -8   0  -6  733.55   13.78
   8   0  -6  701.27    7.65
   8   0  -6  710.96   12.69
  -8   0   6  714.35   13.69
   8   0   6  716.28    7.62
   8   0  -7    3.26    3.87
   8   0  -7    4.06    2.93
  -8   0   7   -0.57    2.77
   8   0  -7    3.68    5.15
   8   0   7    3.01    6.50
  -8   0   7    0.47    3.81
   8   0   7    2.59    3.21
   8   0   7    0.79    5.08
  -8   0  -7    3.34    3.52
  -8   0  -7    4.41    5.79
   8   0   7    2.80    5.49
   8   0  -7    5.19    6.45
  -8   0   7    3.36    6.34
   8   0   7    0.83    3.41
   8   0   8 2287.30   24.66
  -8   0   8 2176.29   15.45
  -8   0  -8 2175.34   14.87
   8   0  -8 2120.97   22.03
   8   0  -8 2103.43   15.01
   8   0  -8 2173.37   25.12
   8   0   8 2163.13   14.61
   8   0   8 2221.94   27.59
  -8   0  -8 2173.67   24.44
   8   0  -8 2012.74   12.95
   8   0   8 2080.98   13.01
   8   0   8 2060.15   21.49
  -8   0   8 2163.55   24.64
  -8   0   8 2146.89   14.90
  -8   0  -9    4.78    4.05
   8   0   9    4.44    4.05
   8   0   9    5.09    8.44
  -8   0   9    0.41    3.54
  -8   0   9    6.00    6.67
  -8   0   9    2.16    4.21
   8   0  -9    1.48    3.16
   8   0   9    0.73    3.56
   8   0   9    2.25    5.64
   8   0  -9    1.45    5.42
   8   0  -9    6.31    4.22
   8   0   9    5.53    6.17
  -8   0  -9    3.04    6.07
   8   0  -9    7.17    7.01
   8   0 -10 2103.44   14.38
   8   0 -10 2082.90   16.92
   8   0  10 2075.08   26.03
  -8   0 -10 2081.79   16.20
   8   0  10 2043.68   23.28
   8   0 -10 2110.33   23.82
   8   0 -10 2249.08   28.88
  -8   0  10 2134.71   16.91
   8   0  10 2047.38   14.08
  -8   0 -10 2031.96   26.27
  -8   0  10 2122.75   27.80
   8   0  10 2051.16   15.83
  -8   0 -10 2129.86   15.19
  -8   0  11    1.55    5.32
   8   0 -11    1.98   12.72
   8   0 -11    0.46    4.05
  -8   0 -11    1.80    8.09
   8   0  11    3.55    6.36
  -8   0  11    2.49    7.69
   8   0  11    0.53    4.99
  -8   0 -11    0.45    3.64
  -8   0 -11    1.77    5.12
   8   0 -11   -0.23    6.61
   8   0  11    8.76    7.61
   8   0  11    0.50    4.26
   8   0 -11    7.81    7.94
   8   0 -11    4.98    5.33
   8   0  12 1887.70   15.01
  -8   0 -12 1943.29   17.73
   8   0 -12 1902.96   18.72
   8   0  12 1995.83   28.84
  -8   0  12 1961.93   30.67
   8   0 -12 1746.90   35.99
   8   0  12 1929.39   24.99
  -8   0 -12 2011.69   29.39
   8   0  12 1972.74   17.56
   8   0 -12 1940.79   15.52
   8   0 -12 1930.44   31.00
  -8   0  12 1902.15   18.39
  -8   0  13   -2.23    7.36
   8   0 -13    6.85   11.28
  -8   0 -13    1.54    9.18
   8   0  13    1.19    7.93
   8   0  13    3.38    6.23
  -8   0  13   -6.11   11.23
   8   0 -13    1.58    4.60
   8   0  13    0.00    8.73
   8   0 -13    0.62   14.51
   8   0 -13   -1.96    7.49
  -8   0 -13    0.06    6.37
   8   0  14  153.00   10.93
  -8   0  14  143.90   13.92
   8   0  14  139.77   12.17
  -8   0  14  151.25    9.22
   8   0  14  153.60    8.31
  -8   0 -14  135.86   12.76
   8   0 -14  167.57    6.85
   8   0 -14  127.11   16.47
   8   0 -14  158.40    9.47
  -8   0 -14  151.36    8.50
   8   0  14  157.69    6.97
   8   0 -14  171.63   14.89
   8   0 -15   -2.18    9.04
   8   0 -15    2.58   14.36
  -8   0  15   -4.17   12.39
   8   0  15   -0.87    5.89
   8   0  15    0.32    7.66
  -8   0 -15    0.35   11.06
  -8   0 -15    0.90    7.93
   8   0  15   -1.36    9.00
   8   0 -15    1.27    5.58
   8   0  15   -0.31   10.65
   8   0 -15   -3.86   12.96
   8   0 -16  397.80   10.19
  -8   0  16  379.99   13.27
   8   0  16  419.33   10.24
   8   0  16  403.32   20.08
   8   0 -16  380.68   22.53
   8   0  16  393.31   12.57
  -8   0 -16  384.93   20.08
   8   0  16  408.25   16.77
   8   0 -16  374.30   14.05
  -8   0 -16  393.53   12.93
   8   0 -16  395.80   22.35
  -8   0  16  337.46   20.00
   8   0 -17   -2.64   14.88
  -8   0  17   -0.66   12.69
   8   0 -17   -1.97    6.63
   8   0 -17    2.64   13.62
   8   0  17    6.18   12.50
   8   0  17    0.91   10.61
   8   0  17   -0.16    9.28
   8   0  17    6.14    6.93
  -8   0 -17   -3.50   13.00
  -8   0  17   -1.46    9.71
  -8   0 -18  739.91   28.56
  -8   0  18  770.06   28.61
   8   0  18  816.95   17.89
   8   0 -18  728.19   29.51
   8   0  18  806.89   24.22
   8   0 -18  904.26   30.82
   8   0  18  810.83   28.39
  -8   0  18  772.15   27.55
   8   0 -18  786.23   19.02
   8   0  18  828.37   14.77
  -8   0 -18  769.15   18.09
  -8   0  18  785.96   18.00
   8   0  19    0.02    8.37
   8   0  19    3.95   17.00
  -8   0  19   -3.26   17.03
   8   0 -19    3.98   14.71
   8   0  19    5.29   11.57
  -8   0  19   -0.77   11.18
  -8   0  19   -4.05   14.68
  -8   0 -19   -5.22   17.85
   8   0 -19   -4.48   18.33
   8   0  19    1.10   12.83
  -8   0 -20  918.92   21.00
   8   0  20  959.45   17.40
   8   0  20  976.59   20.96
  -8   0  20 1027.01   20.69
   8   0  20  893.12   32.45
  -8   0 -20  897.69   33.47
  -8   0  20 1048.35   32.07
  -8   0  20  984.12   33.13
   8   0 -20  976.63   21.72
   8   0 -20  968.75   34.69
   8   0 -21   -3.12   12.29
   8   0 -21    3.33   16.17
   8   0  21   -1.78   18.98
  -8   0  21    0.72   15.86
  -8   0 -21   -0.79   12.91
   8   0 -21    0.05   11.01
  -8   0 -21    5.37   19.36
  -8   0  21    3.21   17.12
   8   0 -21    1.19   17.90
  -8   0  21    3.88   11.09
   8   0  21    1.68   12.87
  -8   0  22  488.11   16.20
  -8   0 -22  432.72   17.91
   8   0 -22  464.49   17.22
  -8   0  22  478.07   25.92
  -8   0 -22  384.61   27.57
   8   0 -22  535.26   26.42
   8   0 -22  457.11   26.50
  -8   0  22  471.38   25.39
   8   0  22  418.80   17.38
   8   0  22  386.33   26.39
   8   0 -22  543.23   16.62
   8   0  23    5.33   18.72
   8   0 -23    6.50   17.63
  -8   0  23   12.07   11.45
  -8   0 -23    4.14   13.44
  -8   0  23    0.75   16.71
   8   0 -23   -1.05   11.76
   8   0  23   -1.92   13.10
  -8   0 -23   12.01   19.97
   8   0 -23    3.24   12.21
  -8   0  23   -1.24   18.44
   8   0 -23   -1.33   18.18
   8   0 -24    1.18   12.44
  -8   0  24    5.47   11.65
   8   0 -24    3.66   11.61
  -8   0  24    0.26   19.19
  -8   0 -24    5.21   13.56
   8   0  24    8.91   13.48
   8   0  25    9.84   14.89
  -8   0  25   20.11   12.31
   8   0 -25    1.47   12.91
  -8   0 -25   11.31   15.06
   8   0 -25   13.92   13.20
   8   0 -26  136.15   13.19
  -8   0 -26  129.79   15.25
  -8   0  26  117.98   13.97
   8   0 -26  126.05   14.04
  -8   0  26  156.05   13.52
   8   0  26  128.49   14.95
  -8   0  27    2.74   13.81
  -8   0 -27    9.83   15.78
   8   0 -27    2.98   13.48
   8   0 -27   15.61   13.92
  -8   0  27   15.47   13.39
   8   0  27   17.72   15.38
   8   0  28  359.58   17.87
  -8   0  28  403.93   17.09
  -8   0 -28  411.73   18.83
   8   0 -28  412.48   17.35
  -8   0  28  396.72   17.03
   8   0 -28  423.56   17.07
   8   0  29   13.42   15.47
   8   0 -29   20.46   13.29
  -8   0  29    0.56   14.08
  -8   0  29    3.09   14.13
   8   0 -29    2.25   13.15
  -8   0 -29   17.11   15.98
  -8   0 -30  353.92   19.00
  -8   0  30  334.35   16.97
   8   0  30  324.16   18.57
   8   0 -30  367.97   17.70
   8   0 -30  380.26   17.41
  -8   0  30  329.56   16.49
  -8   0  31    0.41   14.43
   8   0  31   14.21   15.89
   8   0 -31    2.00   16.02
   8   0 -31    1.48   13.74
  -8   0  31   11.78   15.73
  -8   0 -31    8.42   15.85
  -9   0   0   12.21    3.16
  -9   0   0    9.02    5.22
   9   0   0   11.83    5.19
  -9   0   0    4.76    4.90
   9   0   0    8.49    5.07
   9   0   0    9.71    3.11
   9   0   0   11.17    3.05
   9   0  -1    0.83    5.48
  -9   0  -1    1.18    4.70
   9   0   1    2.37    3.23
   9   0   1    1.67    4.90
   9   0  -1    2.42    3.17
  -9   0   1    2.61    3.28
  -9   0   1   -0.35    5.26
   9   0  -1    0.35    3.25
   9   0   1    2.72    3.25
   9   0  -1    0.74    5.34
  -9   0   1    2.39    4.23
   9   0   1    2.17    3.00
  -9   0  -1    1.45    2.87
   9   0   1    1.54    5.58
  -9   0   2   80.62    6.05
   9   0   2   72.37    5.87
   9   0  -2   80.62    6.18
   9   0   2   83.95    6.97
   9   0   2   84.03    4.05
   9   0   2   86.67    4.01
   9   0  -2   93.49    6.64
  -9   0  -2   88.75    6.21
   9   0   2   83.65    3.68
  -9   0   2   88.82    5.05
  -9   0  -2   89.17    3.76
   9   0  -2   84.81    3.80
  -9   0   2   86.03    3.82
   9   0  -2   97.46    3.96
  -9   0   3    1.83    3.45
   9   0   3    0.41    3.11
  -9   0  -3    2.01    3.25
   9   0  -3    0.61    5.63
  -9   0  -3    0.72    5.23
  -9   0   3    1.61    5.48
   9   0  -3    1.74    3.06
   9   0   3    1.31    3.56
   9   0   3    0.79    6.16
   9   0  -3   -1.62    5.18
   9   0   3    0.78    3.03
   9   0   3   -1.27    5.21
  -9   0   3   -0.04    1.95
   9   0  -3    1.65    3.40
  -9   0   3    0.57    3.34
  -9   0   4   65.83    4.17
  -9   0   4   64.59    2.49
   9   0   4   69.02    6.01
   9   0   4   65.45    3.73
   9   0   4   66.13    3.83
   9   0  -4   66.09    6.19
   9   0  -4   62.41    3.75
   9   0   4   57.65    6.62
  -9   0   4   66.68    3.79
  -9   0  -4   67.84    5.95
   9   0  -4   65.22    3.63
   9   0  -4   66.40    5.96
  -9   0  -4   69.39    3.71
  -9   0   4   57.79    5.79
   9   0  -5    2.15    3.34
   9   0  -5    0.39    2.97
  -9   0  -5    2.42    3.66
   9   0  -5    4.46    5.09
   9   0   5    0.13    5.88
   9   0   5    1.85    5.64
   9   0   5    1.76    3.27
  -9   0  -5    0.53    5.82
   9   0  -5    2.43    5.13
   9   0   5    0.54    3.46
  -9   0   5    0.73    3.02
  -9   0   5    2.62    3.39
  -9   0   5    0.95    4.96
   9   0  -6   11.72    3.62
  -9   0   6   10.63    5.69
  -9   0  -6   13.17    6.16
   9   0   6   13.26    3.61
   9   0  -6   15.51    3.24
   9   0   6   14.47    3.45
   9   0  -6    8.89    5.94
  -9   0   6   13.93    3.65
   9   0  -6   13.99    5.18
  -9   0   6   12.05    2.98
  -9   0  -6   11.09    3.78
   9   0   6   10.51    5.85
   9   0   6    6.76    7.48
  -9   0  -7    0.71    3.84
   9   0  -7    0.20    3.08
   9   0  -7    1.83    4.14
  -9   0  -7   -1.28    6.17
  -9   0   7    1.42    4.08
  -9   0   7   -0.84    6.60
   9   0   7    1.55    6.34
   9   0   7   -0.16    3.39
   9   0   7   -1.55    7.62
   9   0   7    2.40    3.97
   9   0  -7    6.29    6.78
   9   0  -7   -0.93    5.20
   9   0   7    1.43    5.51
  -9   0   7   -0.17    2.78
   9   0  -8  121.68    5.50
   9   0  -8  126.24    9.08
   9   0   8  118.17    5.15
   9   0   8  124.21    8.43
   9   0  -8  123.65    4.40
   9   0   8  112.80    9.90
   9   0   8  108.89    7.48
  -9   0  -8  114.98    5.02
   9   0   8  116.46    4.65
  -9   0   8  111.52    8.76
  -9   0   8  113.59    4.55
  -9   0  -8  108.10    7.85
  -9   0   8  116.83    5.41
   9   0  -8  113.87    7.42
   9   0   9    2.97    6.44
  -9   0  -9    6.38    4.69
   9   0   9    2.18    3.93
   9   0   9    6.58    7.49
   9   0  -9    5.27    5.70
  -9   0   9    3.27    3.44
  -9   0  -9    5.80    7.29
   9   0  -9    3.87    8.04
  -9   0   9    9.96    4.72
   9   0  -9    2.58    5.06
   9   0   9    5.96    4.66
   9   0   9    6.15    8.94
   9   0  -9    4.05    3.35
  -9   0   9    7.15    7.47
   9   0  10   20.28    4.88
   9   0 -10   17.42    7.97
  -9   0  10   18.95    7.97
   9   0 -10    6.97   12.87
   9   0 -10   17.54    6.38
   9   0  10   16.00    6.55
  -9   0 -10   13.63    7.47
   9   0  10   15.17    9.88
  -9   0 -10   20.51    4.81
   9   0 -10   20.06    5.12
   9   0  10   16.98    7.56
   9   0 -10   18.91    3.84
   9   0  10   15.16    4.16
  -9   0  10   20.53    5.00
   9   0  11    4.84    7.35
   9   0 -11    0.97    6.74
   9   0 -11    1.46    3.95
   9   0 -11    8.08    8.63
   9   0 -11   -0.20   12.46
  -9   0 -11    1.77    5.24
   9   0  11    1.71    9.69
   9   0  11    4.83    8.28
  -9   0  11    1.83    5.59
   9   0  11    4.84    5.36
  -9   0 -11    2.67    7.91
   9   0  11    0.15    4.38
   9   0 -11    4.66    5.59
  -9   0  11    2.68    8.90
  -9   0  12   63.86    6.58
   9   0  12   55.08    8.58
   9   0  12   72.46    6.41
   9   0  12   67.32    5.28
   9   0  12   75.54   10.10
   9   0 -12   58.79    7.99
  -9   0 -12   62.27    6.44
   9   0  12   58.47   11.43
  -9   0  12   63.12    9.60
   9   0 -12   66.75    4.94
   9   0 -12   71.59    9.98
   9   0 -12   68.23    6.55
  -9   0 -12   57.90    9.92
   9   0 -12   38.66   14.52
   9   0  13    0.03    8.02
  -9   0 -13    1.75    6.42
   9   0  13    0.86    8.75
  -9   0 -13    1.54    8.91
   9   0  13    0.34    5.20
   9   0 -13    1.99    4.29
  -9   0  13   -0.89    6.93
   9   0 -13    1.47    9.55
   9   0 -13    2.56   15.10
  -9   0  13   -1.08    9.48
   9   0 -13    1.87    6.85
   9   0  13    3.10    6.14
  -9   0  14    8.42   10.70
  -9   0 -14   13.36    7.08
   9   0  14    6.17    9.45
   9   0  14    8.74    5.78
  -9   0 -14    7.70    9.53
   9   0 -14   14.88    7.86
   9   0  14   14.26    6.66
   9   0 -14   15.57    4.83
  -9   0  14   10.04    7.92
   9   0  14   10.10    8.51
   9   0 -14   13.74   10.88
   9   0 -14    7.31   13.02
   9   0 -15   -0.25    8.90
   9   0  15    3.43   10.02
   9   0 -15   -6.02   16.39
  -9   0 -15    1.44   10.42
   9   0 -15    0.96   13.82
   9   0  15    3.59    7.61
   9   0 -15    3.50    5.18
   9   0  15    2.09    8.55
  -9   0  15   -2.94   13.38
  -9   0 -15    3.58    7.73
  -9   0 -16  166.19    9.96
  -9   0  16  138.25   16.09
   9   0 -16  139.95   16.72
   9   0 -16  151.71   11.44
  -9   0 -16  149.64   14.96
   9   0  16  175.69    9.75
  -9   0  16  157.27   10.89
   9   0  16  170.83    8.12
   9   0 -16  160.88    7.59
   9   0  16  150.88   12.09
   9   0  16  172.67   15.42
   9   0 -16  136.43   17.05
  -9   0  17    1.07   13.49
   9   0  17    2.45    9.29
   9   0 -17   -7.78   15.72
  -9   0 -17   -7.38   14.86
   9   0 -17    7.85   16.91
  -9   0 -17    0.86    9.63
  -9   0  17   -2.56    9.58
   9   0  17   -3.86   13.84
   9   0  17   -0.29   10.38
   9   0 -18   23.09   16.35
  -9   0  18   24.93   15.43
   9   0 -18   16.10   11.61
   9   0 -18   35.08   16.16
  -9   0  18   29.80   10.52
   9   0  18   31.85   14.67
  -9   0 -18   25.85    9.95
   9   0  18   38.29    9.80
  -9   0 -18   31.62   14.77
   9   0  18   29.87   11.50
   9   0  18   25.49    8.18
   9   0  19    1.46   10.45
   9   0 -19    2.68   17.64
  -9   0 -19   -6.55   15.72
  -9   0 -19   -2.16   10.89
  -9   0  19    3.41   14.23
   9   0  19    1.25   13.81
   9   0 -19   -6.04   18.50
  -9   0  19   -3.63   17.13
  -9   0 -20   13.88   17.73
  -9   0 -20    4.76   11.84
  -9   0  20    5.39   10.96
  -9   0  20    4.76   16.32
   9   0 -20    6.87   12.30
   9   0 -20   14.56   16.79
   9   0  20    6.22   16.80
   9   0  20    7.77   11.54
   9   0 -20   -0.27   18.44
  -9   0  20    4.92   16.87
   9   0  21   -7.70   18.60
  -9   0  21   -1.86   18.17
  -9   0 -21    4.44   19.50
   9   0 -21   -5.18   17.33
   9   0 -21   -0.91   12.43
  -9   0 -21    0.87   12.66
  -9   0  21    1.82   15.53
  -9   0  21   -2.92   11.29
   9   0 -21    1.45   17.27
   9   0  21   -3.33   12.38
   9   0 -22    5.01   12.80
  -9   0 -22    5.07   13.16
   9   0 -22   15.30   17.78
  -9   0  22    4.87   19.48
   9   0 -22   14.80   11.99
  -9   0  22   16.52   15.42
   9   0  22   12.47   12.91
  -9   0  22   15.13   11.54
   9   0  22    8.23   18.41
  -9   0 -22    8.17   20.20
   9   0 -22   11.68   17.15
  -9   0  23    6.47   19.16
  -9   0 -23    5.49   13.07
   9   0 -23    3.30   12.97
  -9   0  23    2.61   11.61
   9   0  23   -0.91   18.16
   9   0  23    2.62   13.02
   9   0 -23    0.60   11.93
  -9   0 -24   33.33   13.76
   9   0 -24   23.44   13.14
   9   0 -24   20.67   12.84
   9   0  24   17.97   13.83
   9   0  24   18.14   17.12
  -9   0  24   35.58   11.86
  -9   0  25   12.23   11.75
  -9   0 -25    1.42   14.71
   9   0 -25    6.91   13.18
   9   0 -25    0.33   12.54
   9   0 -26   51.85   13.14
  -9   0 -26   51.80   14.55
   9   0  26   40.39   14.49
  -9   0  26   52.56   12.11
   9   0 -26   48.02   13.71
  -9   0 -27    9.99   15.35
  -9   0  27   17.72   12.32
   9   0 -27    5.61   13.37
   9   0 -27   -0.40   12.96
   9   0  27   -1.51   15.12
  -9   0  28   -1.53   13.81
   9   0 -28    5.11   13.88
   9   0  28   -1.30   15.30
  -9   0  28    1.32   14.00
   9   0 -28   12.86   13.74
  -9   0 -28    5.20   15.54
  -9   0 -29   10.05   16.07
   9   0 -29   26.93   14.24
   9   0 -29    2.53   14.29
  -9   0  29   -1.84   13.62
   9   0  29    1.86   16.30
  -9   0  30    0.32   13.66
   9   0  30    5.68   15.64
  -9   0 -30    2.40   15.60
   9   0 -30    6.15   13.66
   9   0 -30   27.07   14.56
   9   0 -31   10.12   15.03
  10   0   0 1324.27   11.36
 -10   0   0 1270.31   16.54
  10   0   0 1277.57   10.43
 -10   0   0 1286.22   10.47
  10   0   0 1282.43   17.24
 -10   0   0 1256.67   17.01
  10   0   0 1323.36   18.75
  10   0   1    1.96    3.24
 -10   0  -1    0.48    4.99
  10   0   1   -0.47    6.37
 -10   0   1    1.51    3.46
  10   0   1    3.78    5.29
  10   0  -1    0.03    5.68
  10   0  -1    1.78    3.54
 -10   0   1    0.31    5.49
  10   0  -1    1.95    6.09
  10   0  -1    1.61    3.47
 -10   0   1    1.93    4.68
  10   0   1    1.11    3.81
 -10   0  -1    3.02    3.33
  10   0   2 1094.32   10.87
  10   0  -2 1093.56   10.01
 -10   0  -2 1102.89    9.82
 -10   0   2 1066.09   13.67
  10   0   2 1102.27    9.84
  10   0   2 1068.12    9.87
 -10   0  -2 1103.09   16.14
 -10   0   2 1105.98   16.38
 -10   0   2 1119.13   10.07
  10   0  -2 1064.10   16.58
  10   0   2 1076.35   17.66
  10   0  -2 1080.58   16.43
  10   0   2 1128.54   16.37
  10   0  -2 1060.29   10.05
 -10   0   3   -1.13    3.59
  10   0   3    0.79    4.09
 -10   0  -3    1.75    3.57
  10   0   3    0.28    3.52
  10   0  -3    1.00    3.39
 -10   0   3   -0.46    3.67
  10   0   3    1.50    5.77
 -10   0   3    3.50    5.93
 -10   0   3    0.97    2.13
  10   0  -3    2.74    5.72
 -10   0  -3    1.15    5.69
  10   0   3    0.98    3.50
  10   0   3    2.06    6.89
  10   0  -3    0.77    3.85
  10   0  -3    0.77    6.15
 -10   0   4   62.69    4.15
  10   0  -4   55.40    6.84
  10   0   4   61.55    7.93
  10   0  -4   58.20    6.24
  10   0   4   65.22    4.16
  10   0   4   54.60    6.75
  10   0   4   59.57    3.95
 -10   0   4   57.40    2.61
 -10   0   4   48.53    6.53
 -10   0  -4   65.00    4.10
  10   0  -4   66.63    4.29
 -10   0   4   61.43    4.39
  10   0  -4   62.66    3.82
 -10   0  -4   61.26    6.59
 -10   0   5    0.98    3.33
 -10   0  -5    1.15    3.76
  10   0  -5    0.81    3.22
  10   0  -5    1.29    5.62
  10   0   5   -0.58    3.93
 -10   0   5    0.16    5.55
 -10   0  -5    2.99    6.06
  10   0  -5    0.83    5.42
  10   0  -5    1.43    3.68
 -10   0   5   -0.18    1.99
  10   0   5   -0.77    6.42
  10   0   5    0.67    3.57
  10   0   5    0.76    6.39
 -10   0   5    0.12    3.69
 -10   0  -6   41.55    7.13
  10   0  -6   40.14    3.74
  10   0   6   41.82    8.43
  10   0   6   39.78    4.04
 -10   0   6   36.06    7.05
  10   0  -6   42.07    4.48
  10   0  -6   41.76    6.23
 -10   0  -6   39.66    4.42
 -10   0   6   37.86    4.45
 -10   0   6   38.52    2.24
  10   0   6   37.23    7.15
  10   0   6   40.85    4.38
 -10   0   6   39.12    3.69
  10   0  -6   39.13    7.29
  10   0   7    1.67    8.56
 -10   0   7   -0.67    6.58
 -10   0  -7   -1.25    4.31
 -10   0   7    0.23    4.27
  10   0  -7    0.62    6.63
  10   0  -7    0.41    3.57
  10   0   7    0.32    3.88
  10   0  -7   -0.84    4.14
 -10   0   7    0.38    3.04
 -10   0  -7   -3.02    6.77
  10   0  -7    0.27    5.95
 -10   0   8 1057.03   11.78
  10   0  -8 1089.35   10.63
 -10   0   8 1069.90   19.15
  10   0   8 1134.95   19.37
 -10   0  -8 1098.79   11.76
 -10   0   8 1118.15   11.65
  10   0   8 1118.52   17.89
  10   0   8 1109.22   10.77
  10   0  -8 1060.70   19.33
 -10   0  -8 1111.25   19.37
  10   0   8 1103.97   21.90
  10   0  -8 1072.04   11.90
  10   0   8 1104.91   11.71
  10   0  -8 1091.08   17.70
  10   0  -9    0.84    6.35
 -10   0  -9    5.99    4.89
 -10   0   9    7.30    7.59
 -10   0   9    3.24    4.71
 -10   0  -9    3.90    7.54
  10   0   9    0.88    4.00
  10   0   9    2.89    8.67
  10   0   9    2.38    4.85
  10   0   9    1.25    7.48
  10   0  -9    2.40    3.79
  10   0  -9    2.08    7.95
  10   0   9    0.84    6.42
  10   0  -9    0.77    5.24
  10   0  10 1169.71   13.02
 -10   0  10 1124.05   13.11
  10   0 -10 1154.22   22.20
 -10   0 -10 1168.73   13.04
  10   0  10 1131.15   19.02
  10   0 -10 1106.57   11.42
 -10   0 -10 1181.12   21.35
  10   0  10 1199.07   24.80
  10   0 -10 1110.50   13.35
  10   0  10 1221.87   21.63
 -10   0  10 1114.72   21.41
  10   0  10 1112.05   11.43
  10   0 -10 1123.64   19.09
  10   0  11    0.36    4.68
  10   0 -11    2.04    4.26
 -10   0  11    3.69    5.60
 -10   0  11    4.24    8.61
  10   0  11    8.73    8.82
  10   0 -11    8.46    5.67
 -10   0 -11    1.25    5.48
 -10   0 -11    3.34    8.55
  10   0  11    1.66   10.87
  10   0 -11    4.21    6.98
  10   0 -11   -3.87   13.04
  10   0  11    8.20    5.68
  10   0  11   -0.63    7.52
  10   0 -11    1.50    8.50
  10   0 -12  482.39    8.75
 -10   0 -12  490.73   10.27
  10   0  12  487.14   16.18
  10   0 -12  485.56   10.69
  10   0  12  475.00    8.78
  10   0  12  486.49   14.65
 -10   0  12  459.47   16.48
  10   0  12  491.72   10.08
  10   0  12  504.32   19.60
  10   0 -12  472.09   14.29
  10   0 -12  485.98   16.99
  10   0 -12  382.67   21.50
 -10   0 -12  479.70   16.44
 -10   0  12  490.78   10.62
  10   0  13   -0.37    5.18
 -10   0  13   -0.86    9.34
 -10   0 -13    5.70    8.76
 -10   0 -13    2.61    6.30
  10   0 -13    2.83    9.52
  10   0  13    4.69    8.98
  10   0  13    5.07    6.14
  10   0 -13    4.10    6.71
  10   0  13   -0.85    8.14
  10   0  13    4.06   12.93
  10   0 -13   -2.69    8.04
  10   0 -13    0.36   15.23
 -10   0  13   -2.26    6.94
  10   0 -13   -2.26    4.76
  10   0  14   23.13    9.67
  10   0 -14   20.02    7.80
 -10   0 -14   24.47    7.00
  10   0 -14   22.79   10.77
  10   0 -14   26.44    4.93
 -10   0  14   19.41    7.69
 -10   0 -14   11.19   10.23
  10   0  14   16.80   12.19
  10   0 -14   11.99   14.75
  10   0  14   18.00    5.81
  10   0  14   24.18    6.74
 -10   0  14   12.75   10.62
  10   0  14   23.18    8.93
  10   0 -15    5.98    5.19
 -10   0 -15    0.30    7.68
  10   0  15    7.16    7.33
  10   0  15   -6.31   15.05
  10   0 -15    0.91    8.72
  10   0 -15    3.21   13.20
  10   0  15    6.08   10.76
 -10   0 -15    2.99   11.62
  10   0  15    0.32    6.36
  10   0  15   -1.17    9.72
  10   0 -15   -2.85   16.24
 -10   0  15   -4.44   13.11
 -10   0  16  118.04   10.80
  10   0  16  102.36   11.86
  10   0 -16  114.79   16.84
  10   0 -16  114.76   11.10
  10   0  16  118.66    7.75
  10   0  16  107.08   12.76
 -10   0 -16  115.25   13.37
 -10   0  16  101.45   16.53
  10   0 -16  116.31    6.98
  10   0  16  120.90    8.99
  10   0  16   99.02   15.73
 -10   0 -16  124.68    9.26
  10   0 -16  106.23   16.78
  10   0 -17   -3.38   17.11
  10   0 -17   -2.92   14.06
  10   0  17   -3.68   14.25
 -10   0 -17   -1.75   13.26
  10   0  17   -0.95    7.24
  10   0  17    2.58   13.34
  10   0  17    1.91   11.11
 -10   0  17    0.71    9.76
  10   0  17    2.52    8.94
 -10   0  17   -2.14   12.77
 -10   0 -17   -1.92    9.02
  10   0  18  517.66   14.71
 -10   0  18  476.64   24.61
  10   0  18  463.28   23.63
 -10   0 -18  503.65   23.92
 -10   0  18  492.17   15.79
  10   0  18  524.95   23.42
  10   0 -18  505.43   17.04
  10   0  18  525.32   12.53
  10   0 -18  510.01   26.77
 -10   0 -18  518.15   15.04
  10   0 -18  534.75   25.40
  10   0 -19   -3.46   18.03
 -10   0  19    0.14   10.83
  10   0 -19   16.11   17.65
  10   0  19    2.05   10.71
  10   0  19    6.30   15.00
 -10   0 -19    0.45   10.53
 -10   0 -19   -0.93   16.21
 -10   0  19   -2.79   15.89
 -10   0  19   -7.48   17.15
  10   0  19   -6.83   15.28
  10   0  20  415.89   23.80
 -10   0  20  398.87   24.38
  10   0 -20  420.99   17.14
 -10   0 -20  376.36   23.13
  10   0 -20  364.40   24.39
 -10   0 -20  437.81   15.83
  10   0  20  398.37   23.06
  10   0  20  407.55   15.33
 -10   0  20  392.61   23.66
 -10   0  20  423.32   15.87
  10   0 -21   -9.20   19.27
 -10   0  21    3.97   17.50
  10   0 -21   17.06   19.07
 -10   0  21   -2.27   17.84
  10   0  21   -1.91   11.75
 -10   0 -21   -2.82   12.06
  10   0  21    1.96   15.90
 -10   0 -21   -3.61   17.62
  10   0  21   -3.80   17.00
 -10   0  22  186.71   14.00
  10   0 -22  170.95   14.99
 -10   0  22  159.36   21.80
  10   0 -22  153.51   23.54
  10   0  22  184.47   19.64
  10   0  22  136.17   19.59
  10   0 -22  216.92   20.41
  10   0 -22  207.26   13.77
 -10   0 -22  141.83   13.77
 -10   0  22  185.22   20.27
 -10   0 -22  147.52   20.95
  10   0  22  159.90   13.81
  10   0  23    4.92   17.24
 -10   0  23   -2.62   12.56
 -10   0 -23    0.67   13.39
  10   0 -24    3.15   14.11
  10   0  24    4.77   16.56
 -10   0 -24    3.55   13.71
  10   0  24   -2.06   13.76
 -10   0  24   13.47   12.90
  10   0 -24    1.29   12.42
  10   0 -25    6.98   14.43
  10   0 -25   -1.49   13.97
 -10   0  25    6.13   12.96
 -10   0 -26  132.00   16.05
  10   0  26  104.89   16.09
  10   0 -26  129.55   15.15
 -10   0  26  154.90   14.19
  10   0 -26  146.45   13.98
 -10   0 -27   -1.85   14.78
  10   0 -27    0.67   14.08
  10   0 -27   19.77   14.34
 -10   0  27   22.01   13.27
 -10   0 -28  249.94   18.24
 -10   0  28  258.56   15.41
  10   0 -28  253.25   16.17
 -10   0  28  217.46   15.84
  10   0  28  207.93   17.77
  10   0 -28  242.80   16.44
  10   0  29   -0.57   15.80
 -10   0 -29   15.06   15.83
  10   0 -29    5.87   13.96
  10   0 -29   18.97   14.51
  10   0 -30  193.44   15.47
 -10   0  30  172.29   15.53
 -10   0  30  141.57   15.16
  10   0  30  156.09   17.26
 -10   0 -30  188.15   17.87
  10   0 -30  194.88   16.24
  11   0   0   10.56    3.99
  11   0   0    7.07    4.00
 -11   0   0   10.89    5.46
  11   0   0   10.06    6.60
 -11   0   0    8.42    6.29
  11   0   0    4.57    6.73
 -11   0   0    7.05    4.03
  11   0   1    4.27    6.74
 -11   0   1    1.90    5.95
 -11   0  -1    1.13    5.78
 -11   0   1    0.92    4.73
 -11   0   1    0.86    3.71
  11   0  -1   -0.85    4.03
  11   0  -1    1.11    6.61
 -11   0  -1    1.33    3.71
  11   0   1    4.50    3.76
  11   0  -1    0.81    3.84
  11   0   1    2.95    4.17
 -11   0  -1   -0.55    5.44
  11   0  -1   -0.21    6.21
  11   0   1    2.81    5.53
 -11   0  -2 1688.05   20.85
  11   0  -2 1749.73   13.14
 -11   0   2 1769.61   21.44
  11   0   2 1714.95   21.11
  11   0   2 1749.17   23.22
  11   0   2 1686.84   12.94
 -11   0  -2 1704.63   12.75
  11   0  -2 1791.44   21.79
  11   0  -2 1719.75   21.96
  11   0   2 1704.21   14.03
 -11   0   2 1739.65   18.18
 -11   0   2 1799.12   13.19
  11   0   2 1666.93   12.67
  11   0  -2 1740.92   13.41
 -11   0   3    0.64    4.30
  11   0   3    3.06    6.70
 -11   0   3    3.09    4.12
  11   0  -3   -0.99    6.51
 -11   0   3    1.60    2.62
  11   0  -3    5.40    6.82
 -11   0  -3    1.67    3.92
  11   0  -3    3.21    4.32
 -11   0  -3    1.08    6.21
  11   0  -3    2.10    3.85
  11   0   3   -1.54    6.65
 -11   0   3    0.66    6.59
  11   0   3    4.46    4.24
  11   0   3    3.59    4.05
  11   0   3   -0.34    4.09
  11   0   4 3502.62   72.00
  11   0   4 3632.87   30.61
 -11   0   4 3646.05   23.46
 -11   0   4 3444.29   53.90
  11   0  -4 3569.28   31.09
 -11   0   4 3582.66   30.81
  11   0   4 3509.64   71.17
  11   0  -4 3538.04   72.83
 -11   0  -4 3653.86   30.64
 -11   0  -4 3585.19   72.84
 -11   0   4 3574.52   73.88
  11   0  -4 3559.02   30.43
  11   0   4 3635.21   34.13
  11   0  -4 3462.38   73.38
  11   0   4 3559.46   20.56
  11   0  -5    5.96    4.52
 -11   0   5    4.12    3.78
  11   0   5    0.78    4.49
 -11   0   5    5.20    4.54
  11   0   5    7.28    8.39
 -11   0  -5    2.32    4.48
  11   0  -5    3.39    7.12
  11   0  -5    3.03    6.11
  11   0   5    3.36    4.27
 -11   0   5    2.07    2.29
  11   0  -5    1.47    3.74
  11   0   5    0.31    7.19
 -11   0   5    1.62    7.04
 -11   0  -5    3.06    6.98
 -11   0  -6 3696.93   32.63
 -11   0   6 3667.22   21.91
  11   0   6 3640.04   32.24
  11   0   6 3579.26   19.40
 -11   0   6 3721.41   32.76
  11   0   6 3692.63   36.11
  11   0  -6 3579.24   19.78
 -11   0  -6 3643.65   77.77
  11   0  -6 3642.04   18.83
  11   0  -6 3701.38   31.27
 -11   0   6 3631.67   19.67
  11   0  -6 3716.20   33.16
  11   0   6 3671.54   74.17
  11   0   7   -0.24    4.75
  11   0  -7    2.17    3.84
  11   0  -7    8.02    7.68
  11   0  -7    0.40    4.85
 -11   0  -7    1.60    6.75
 -11   0   7    2.93    3.50
 -11   0   7    2.14    4.85
 -11   0   7    0.76    7.58
  11   0   7    0.57    6.85
  11   0   7    1.27    4.42
  11   0   7   -1.08    8.65
 -11   0  -7    1.22    4.66
  11   0  -7    3.67    6.31
 -11   0   8 1100.11   12.40
  11   0   8 1083.69   22.56
 -11   0  -8 1103.61   12.34
  11   0   8 1122.44   20.07
  11   0   8 1085.80   12.05
  11   0  -8 1106.24   11.27
  11   0  -8 1093.17   20.47
  11   0   8 1105.77   11.30
 -11   0   8 1111.32   20.34
  11   0  -8 1112.21   18.70
 -11   0  -8 1123.45   20.19
  11   0  -8 1079.46   12.44
  11   0  -9    2.62    4.10
  11   0  -9    1.72    6.79
 -11   0   9    2.57    5.39
  11   0   9    5.09    9.52
 -11   0  -9    1.48    5.60
 -11   0  -9    1.18    8.59
  11   0   9    4.62    4.63
  11   0   9    8.71    5.42
  11   0  -9   -0.42    5.70
  11   0  -9    2.51    9.01
 -11   0   9    3.23    8.30
  11   0   9    9.12    8.44
  11   0  10   80.97    9.34
 -11   0  10   85.80    5.95
  11   0 -10   69.70    6.39
  11   0  10   80.77    6.00
  11   0 -10   74.34    8.14
 -11   0  10   78.47    9.05
 -11   0 -10   68.07    9.17
  11   0  10   79.48    8.35
  11   0 -10   67.60    9.41
  11   0 -10   63.75   14.38
  11   0 -10   78.38    4.96
  11   0  10   84.13    5.32
  11   0  10   70.04   11.97
 -11   0 -10   79.43    6.08
  11   0  11    3.81    5.12
  11   0 -11   16.07    9.13
  11   0 -11   10.04    6.00
  11   0  11    8.93    5.92
 -11   0 -11    7.46    8.06
  11   0  11    6.07    8.96
 -11   0 -11    9.39    5.66
 -11   0  11    9.30    8.80
 -11   0  11    8.85    5.92
  11   0 -11    4.55    4.52
  11   0 -11    5.44   15.20
  11   0  11   -4.24   11.40
  11   0 -11    2.96    7.21
  11   0  11    6.54    7.89
  11   0 -12  832.41   28.41
 -11   0 -12  951.62   13.38
  11   0  12  973.44   13.46
  11   0 -12  969.65   11.85
  11   0 -12  947.35   19.39
  11   0 -12  970.88   23.27
  11   0  12  942.52   19.48
  11   0  12  969.77   21.84
 -11   0  12  948.39   22.72
 -11   0  12  936.46   13.84
 -11   0 -12  974.36   21.96
  11   0  12  991.09   25.79
  11   0  12  923.59   11.81
  11   0 -12  950.84   14.12
  11   0 -13    9.40    7.61
  11   0 -13    8.20   11.46
  11   0 -13   -0.22    5.00
  11   0  13    6.49    6.67
  11   0  13    5.38    8.75
  11   0  13    4.57   13.62
  11   0 -13    4.20   16.26
  11   0  13    4.64    9.37
  11   0  13    7.18    5.47
 -11   0 -13    1.25    6.49
  11   0 -13   -2.73    7.98
 -11   0 -13    5.24    9.08
 -11   0  13    2.56    7.42
 -11   0  13    6.25   11.49
  11   0 -14 2354.34   38.37
 -11   0  14 2286.67   37.08
  11   0  14 2340.15   31.53
 -11   0 -14 2436.59   36.04
  11   0  14 2401.33   21.56
  11   0  14 2506.10   41.74
  11   0 -14 2234.00   44.90
  11   0  14 2404.00   35.26
  11   0 -14 2300.06   18.77
 -11   0 -14 2344.91   21.75
  11   0  14 2274.91   18.90
  11   0 -14 2298.18   23.16
 -11   0  14 2296.08   22.74
 -11   0 -15    5.79   12.18
  11   0 -15   -5.19   16.84
  11   0 -15    0.77   12.00
  11   0  15   14.48    7.74
  11   0 -15    4.98    5.35
  11   0  15   15.25   11.77
  11   0  15   -0.94   15.00
 -11   0 -15    7.79    8.03
  11   0  15    1.65    6.29
 -11   0  15    0.08   11.88
  11   0 -15    6.21    8.73
 -11   0  15   -2.04    8.69
  11   0  15   -0.26    9.89
 -11   0  16 1205.54   19.48
  11   0 -16 1211.39   19.99
  11   0  16 1136.63   28.36
  11   0 -16 1163.74   34.66
  11   0 -16 1190.00   32.08
 -11   0  16 1158.61   30.93
  11   0  16 1223.97   32.90
  11   0  16 1187.89   15.48
  11   0  16 1217.38   17.93
 -11   0 -16 1154.78   17.96
 -11   0 -16 1143.58   28.80
  11   0  16 1153.18   25.25
  11   0  17   13.50    8.99
 -11   0 -17    2.66   13.50
  11   0 -17   -1.75   11.23
  11   0  17   12.72   13.04
  11   0 -17    1.56   16.18
  11   0  17   -3.16   15.43
 -11   0 -17    4.04    9.14
  11   0 -17   -2.18   17.26
  11   0 -18  361.83   15.14
 -11   0  18  351.55   13.99
 -11   0  18  285.55   20.62
  11   0 -18  360.00   23.43
  11   0 -18  326.65   22.49
  11   0  18  319.50   19.57
 -11   0 -18  316.36   12.97
 -11   0 -18  294.64   19.01
  11   0  18  330.87   12.76
  11   0  18  297.91   21.71
 -11   0  19    1.43   10.92
 -11   0 -19   -5.06   16.38
  11   0  19    3.99   10.51
 -11   0 -19    1.18   10.63
  11   0  19   -0.78   15.63
 -11   0  19   -2.51   15.97
  11   0  19   -4.87   17.17
  11   0 -19   -6.20   17.83
  11   0 -19   -2.03   17.92
  11   0 -20   50.95   17.85
  11   0  20   34.82   16.68
 -11   0 -20   44.29   11.30
  11   0 -20   32.79   13.36
  11   0  20   30.75   16.79
 -11   0  20   36.12   12.05
 -11   0 -20   26.15   16.94
 -11   0  20   37.14   17.25
  11   0 -20   20.53   20.42
  11   0  20   53.20   11.42
 -11   0  20   12.98   18.60
  11   0 -21   -2.56   18.39
 -11   0 -21   -0.60   11.79
 -11   0  21   -5.86   19.40
  11   0 -21   -7.52   20.53
  11   0  21   -0.30   16.31
 -11   0 -21   -0.43   16.03
 -11   0  21   -1.37   18.30
  11   0  21    0.40   11.79
  11   0  21   -1.79   16.10
 -11   0 -22  439.04   17.19
 -11   0  22  433.91   16.94
  11   0 -22  438.22   18.23
  11   0  22  462.32   17.39
  11   0  22  494.14   27.11
 -11   0  23   -1.50   12.62
 -11   0 -23   -2.96   13.48
  11   0  23   -2.99   13.29
  11   0 -23    1.70   13.03
  11   0  23    5.02   17.43
  11   0 -24  769.13   22.19
 -11   0 -24  711.21   21.56
 -11   0  24  791.67   20.88
  11   0  24  717.30   21.34
  11   0 -25   -1.03   13.88
  11   0 -25    1.39   14.27
 -11   0  25    7.16   12.95
 -11   0 -25    2.23   14.51
 -11   0 -26  381.93   19.23
  11   0 -26  406.24   18.38
  11   0  26  358.61   19.28
 -11   0  26  412.21   16.98
 -11   0  27   12.61   13.02
 -11   0 -27   -2.61   15.83
  11   0 -27    0.21   14.62
  11   0 -27   10.56   14.18
 -11   0 -28   69.12   15.86
  11   0 -28   79.81   14.10
  11   0 -28   70.54   13.67
 -11   0  28   80.87   13.22
  11   0  28   42.35   15.82
 -11   0 -29   -2.79   17.07
  11   0 -29    3.35   15.40
  11   0 -29   11.14   13.92
 -11   0  29   16.89   13.02
  11   0 -30   70.01   14.19
  11   0  30   53.46   16.04
 -11   0  30   51.22   14.03
  11   0 -30   77.33   13.91
 -11   0  30   50.18   14.52
 -11   0 -30   69.25   16.05
  12   0   0 1389.22   12.26
  12   0   0 1444.73   21.82
 -12   0   0 1392.85   18.98
  12   0   0 1420.35   13.12
 -12   0   0 1427.35   12.38
 -12   0   0 1439.52   20.32
  12   0   0 1428.64   20.37
 -12   0   1    1.90    6.90
 -12   0  -1    0.55    6.37
 -12   0  -1    0.69    4.11
 -12   0  -1    1.66    6.35
  12   0   1    0.87    4.18
  12   0   1    0.82    4.27
  12   0   1    1.01    6.22
  12   0  -1    0.94    4.47
  12   0   1    2.05    6.90
  12   0  -1    2.72    4.51
 -12   0   1    2.31    5.44
 -12   0   1    0.58    4.31
  12   0  -1    4.41    7.45
  12   0  -1   -1.49    7.17
  12   0  -2 1885.52   24.07
 -12   0   2 1855.98   19.80
  12   0   2 1877.58   15.46
 -12   0  -2 1901.42   23.17
  12   0   2 1937.30   23.45
  12   0  -2 1889.81   14.60
  12   0  -2 1849.84   14.27
 -12   0  -2 1910.51   14.09
  12   0   2 1862.05   13.99
  12   0   2 1896.83   25.40
  12   0  -2 1909.32   23.71
 -12   0   2 1830.52   14.14
 -12   0   2 1884.88   23.33
 -12   0   3    0.87    4.38
  12   0  -3    0.97    4.00
 -12   0   3    3.37    4.44
  12   0   3    1.11    4.62
 -12   0   3    0.29    7.05
 -12   0  -3    1.67    4.25
 -12   0  -3   -1.82    6.62
  12   0   3    0.92    4.40
  12   0   3   -0.32    6.56
 -12   0   3    1.72    2.65
  12   0   3   -0.48    4.37
  12   0  -3    0.23    4.50
  12   0  -3    0.97    6.46
  12   0   3    0.00    7.09
  12   0  -3    1.66    7.05
  12   0   4  109.38    8.54
 -12   0  -4  109.33    5.30
  12   0   4  106.66    5.27
 -12   0   4  108.48    3.59
  12   0   4  106.36    6.20
  12   0  -4  103.70    5.61
 -12   0   4  107.11    5.55
  12   0  -4   98.28    8.32
  12   0  -4  108.66    8.29
 -12   0   4  103.78    8.17
  12   0   4  100.44    9.92
 -12   0   4  100.08    5.82
 -12   0  -4  104.76    8.01
  12   0   4  109.83    5.34
  12   0  -4  108.80    5.14
  12   0  -5   -0.51    4.64
  12   0   5   -0.65    5.08
  12   0   5    1.24    7.42
 -12   0  -5    3.70    7.51
  12   0  -5    0.38    7.05
  12   0   5   -1.41    4.82
 -12   0   5    1.16    4.56
  12   0   5    2.63    4.73
 -12   0   5    0.50    6.50
 -12   0  -5    1.08    4.77
 -12   0   5    0.57    4.17
  12   0   5    3.65    7.58
  12   0  -5   -0.09    4.07
  12   0  -5    0.96    6.46
  12   0   6  326.28   12.46
  12   0  -6  326.00   11.65
  12   0   6  324.00   13.58
 -12   0  -6  314.03   12.09
 -12   0  -6  333.10    7.68
  12   0   6  319.27    7.64
  12   0  -6  315.07   12.02
 -12   0   6  308.62   11.75
 -12   0   6  315.60    7.50
  12   0  -6  318.39    7.62
  12   0   6  323.71    7.24
  12   0  -6  317.38    7.00
 -12   0   6  320.31    7.89
 -12   0  -7    0.51    8.17
 -12   0   7   -1.64    7.24
  12   0   7    1.19    4.70
  12   0   7    0.34    5.44
  12   0  -7    1.16    4.36
 -12   0  -7   -0.92    5.22
  12   0  -7   -0.05    5.25
  12   0   7    3.12    8.47
 -12   0   7   -0.33    5.07
  12   0   7    2.19    8.35
  12   0  -7   -1.47    7.29
  12   0  -7    3.00    7.14
  12   0  -8 1305.82   21.16
  12   0   8 1312.50   13.75
  12   0   8 1309.01   25.19
  12   0   8 1367.86   22.98
 -12   0  -8 1312.00   13.86
 -12   0   8 1291.84   13.75
  12   0  -8 1261.46   12.63
 -12   0  -8 1301.29   22.59
  12   0   8 1270.91   12.72
  12   0  -8 1315.02   22.90
 -12   0   8 1309.38   22.59
  12   0  -8 1283.15   13.90
 -12   0  -9   -1.57    7.98
  12   0   9   11.43   11.10
  12   0   9    3.79    5.25
  12   0  -9    2.05    9.24
  12   0  -9    3.96    4.34
  12   0   9   -2.32    8.79
  12   0   9    3.03    5.67
 -12   0  -9    0.45    5.60
  12   0  -9    0.33    7.14
  12   0  -9    3.29    6.00
 -12   0   9   -0.21    9.03
 -12   0   9    1.34    5.84
  12   0 -10 1334.03   22.05
  12   0 -10 1286.72   15.05
  12   0  10 1305.80   23.43
 -12   0  10 1270.43   14.58
 -12   0 -10 1238.08   14.39
 -12   0 -10 1260.37   23.45
  12   0  10 1313.61   27.39
  12   0 -10 1300.01   24.62
 -12   0  10 1314.87   24.14
  12   0 -10 1302.73   13.22
  12   0  10 1313.87   13.37
 -12   0  11    5.26    8.39
 -12   0 -11    1.72    9.81
 -12   0 -11    1.36    6.33
  12   0 -11    8.37    6.27
  12   0 -11    1.31    4.74
  12   0  11    2.71    6.09
 -12   0  11    2.39    6.08
  12   0 -11   -0.39    7.62
  12   0 -11    6.28    8.72
  12   0 -11   -0.24   14.95
  12   0  11    0.59    8.25
  12   0  11    2.07   10.76
  12   0  11    2.57    5.31
  12   0  12  626.70   21.86
 -12   0 -12  602.75   18.47
  12   0  12  649.09   11.77
 -12   0 -12  616.63   11.72
  12   0  12  646.12   17.29
  12   0 -12  546.38   25.68
 -12   0  12  627.37   12.00
  12   0  12  637.74   18.64
  12   0 -12  626.03   12.11
  12   0  12  652.26   10.55
 -12   0  12  677.79   19.78
  12   0 -12  623.53   19.43
  12   0 -12  659.74   17.12
  12   0 -12  642.83   10.26
 -12   0 -13   16.19    6.90
 -12   0  13    4.27    7.38
  12   0  13    6.03    5.87
 -12   0 -13   12.13   10.50
  12   0  13    7.12   13.66
 -12   0  13    4.82   10.28
  12   0 -13    9.19   16.15
  12   0 -13   11.55    7.36
  12   0 -13    3.21    8.41
  12   0 -13   10.38    9.83
  12   0  13    6.07    7.26
  12   0  13    7.90    9.36
  12   0  13    1.77   11.06
  12   0 -13    6.68    5.20
  12   0  14    0.86   14.57
  12   0  14    3.19    6.24
 -12   0 -14    8.01    9.73
  12   0  14    5.72   10.72
  12   0  14    8.83    7.40
  12   0 -14    7.84    8.01
  12   0 -14    1.83   10.80
 -12   0  14    1.99   10.71
  12   0 -14    2.93    5.57
 -12   0 -14    7.90    7.07
  12   0 -14    4.09   15.52
  12   0  14    1.78    9.62
  12   0 -14   -0.46    8.98
 -12   0  14    0.32    7.80
 -12   0  15   15.87   13.62
  12   0 -15    5.61   17.59
  12   0  15    7.54    8.21
  12   0  15    5.11   10.57
  12   0  15   11.33   10.91
  12   0 -15   18.79    9.01
 -12   0 -15   10.45    7.88
 -12   0  15   19.02    8.88
  12   0 -15   10.90    6.00
 -12   0 -15   10.66   10.54
  12   0 -15   20.06   13.73
  12   0  15    5.09    6.83
  12   0  15   10.92   13.79
  12   0 -16  138.43   17.89
  12   0  16  127.98   17.72
  12   0  16  130.09   12.53
  12   0  16  137.14    9.48
  12   0  16  143.23    8.07
  12   0 -16  116.53   16.54
 -12   0  16  145.41   11.02
 -12   0  16  102.05   16.05
 -12   0 -16  137.16   13.73
  12   0 -16  143.66   11.17
 -12   0 -16  144.77    9.38
  12   0  16  146.20   14.05
  12   0 -17   -2.24   14.08
  12   0  17    4.71   12.67
 -12   0  17   -6.94   13.92
 -12   0 -17    2.08   11.78
 -12   0 -17   13.36    8.99
  12   0 -17    8.01   18.34
  12   0 -17   -0.43   10.72
  12   0  17   10.53    8.87
  12   0  17   -1.87   16.71
 -12   0 -18  508.65   23.72
 -12   0  18  500.41   16.13
  12   0 -18  547.88   26.98
 -12   0  18  450.06   24.79
  12   0  18  471.28   25.57
  12   0 -18  520.23   17.19
  12   0  18  542.50   14.96
  12   0  18  532.77   23.79
  12   0 -18  481.16   26.27
 -12   0 -18  556.01   15.27
 -12   0  19   -4.80   15.92
  12   0 -19   10.72   18.96
 -12   0 -19    3.44   10.20
  12   0 -19   -3.12   12.55
  12   0  19   -6.88   17.62
  12   0  19    2.73   13.25
 -12   0 -19    4.98   14.18
  12   0  19    7.90   10.34
 -12   0  20  336.37   23.71
  12   0  20  370.29   23.65
  12   0  20  408.01   15.38
  12   0 -20  310.66   24.37
 -12   0  20  386.53   15.87
  12   0 -20  374.89   17.04
 -12   0 -20  359.92   23.82
  12   0  20  378.86   25.08
  12   0 -20  433.25   25.78
 -12   0 -20  388.25   15.37
  12   0  21   -6.45   17.20
  12   0  21   -4.96   18.83
  12   0  21    5.59   12.05
 -12   0 -21   -2.50   11.92
 -12   0 -21   -3.78   16.75
 -12   0 -22  170.35   14.13
 -12   0  22  158.71   14.42
  12   0 -22  164.51   15.74
  12   0  22  173.43   13.99
  12   0  22  186.04   21.44
  12   0 -23    0.05   12.99
 -12   0 -23   -1.21   13.30
  12   0 -24   16.67   14.07
 -12   0 -24    1.33   14.19
 -12   0  24    7.83   12.89
  12   0 -24   -2.61   14.19
 -12   0 -25    2.78   14.26
  12   0 -25   -0.90   13.47
  12   0 -25    3.04   13.95
 -12   0  25    3.18   12.74
 -12   0 -26   84.23   15.38
  12   0 -26   98.37   14.63
  12   0 -26   81.52   14.73
  12   0  26   61.90   15.80
 -12   0  26  100.01   13.27
  12   0 -27    1.78   14.22
 -12   0  27   16.10   12.95
  12   0 -27    3.61   14.54
 -12   0 -28  160.43   17.15
  12   0 -28  172.05   15.55
 -12   0  28  179.97   14.44
  12   0 -28  177.75   15.64
  12   0  28  134.39   16.89
 -12   0 -29   -0.98   16.64
 -12   0  29   17.66   12.86
  12   0 -29   -0.11   15.38
  12   0 -29   12.00   14.29
 -13   0   0   20.04    4.95
 -13   0   0   19.15    7.71
 -13   0   0   20.68    6.59
  13   0   0   21.43    5.36
  13   0   0   17.72    7.81
  13   0   0   21.06    4.98
  13   0   0   19.63    8.54
  13   0  -1   -0.11    7.72
  13   0   1    2.76    8.61
 -13   0   1    0.46    5.96
  13   0   1    2.58    7.41
 -13   0   1    1.28    4.81
  13   0   1   -0.75    4.77
 -13   0  -1    1.87    4.74
  13   0  -1    1.37    7.61
 -13   0  -1    1.53    7.36
 -13   0   1    2.57    7.46
 -13   0  -1    1.24    6.90
  13   0  -1    1.40    5.02
  13   0   1    1.83    5.21
  13   0  -1    1.44    4.69
  13   0  -2   30.59    5.35
 -13   0   2   22.67    5.10
  13   0  -2   18.98    4.85
 -13   0  -2   20.17    7.37
  13   0   2   15.22    4.98
 -13   0   2   15.82    5.89
 -13   0   2   17.11    7.77
 -13   0  -2   12.93    7.44
  13   0   2   17.60    7.29
  13   0   2   21.19    5.58
  13   0   2   20.59    8.95
  13   0  -2   19.45    7.63
 -13   0  -2   16.79    4.89
  13   0  -2   20.69    8.18
 -13   0  -3    2.33    6.90
  13   0   3    0.83    7.78
  13   0  -3   -0.28    5.21
  13   0  -3   -0.80    7.90
 -13   0  -3   -1.70    4.65
 -13   0   3    0.73    4.80
 -13   0   3    1.11    4.81
 -13   0   3    3.30    7.32
  13   0   3    0.89    7.35
  13   0  -3    0.74    7.68
 -13   0   3    0.77    2.99
  13   0   3    1.89    5.11
  13   0  -3   -0.99    4.56
  13   0   3    2.68    4.73
  13   0  -4   90.17    5.34
  13   0   4   92.56    5.54
 -13   0   4   90.35    8.52
  13   0   4   83.37   10.30
  13   0  -4   91.71    8.84
  13   0  -4   91.09    9.23
  13   0  -4   89.29    5.78
  13   0   4   77.62    8.64
  13   0   4   83.21    6.48
 -13   0   4   82.00    6.03
  13   0   4   88.03    5.56
 -13   0  -4   88.31    8.74
 -13   0  -4   88.64    5.51
 -13   0   4   91.33    5.53
  13   0   5   -1.66    8.35
  13   0  -5    0.62    5.13
  13   0   5   -0.85    6.09
  13   0   5    2.39    5.08
  13   0   5   -0.53    5.37
 -13   0   5    4.08    7.28
 -13   0  -5    2.80    5.33
 -13   0   5    1.90    5.07
  13   0  -5    1.38    6.99
  13   0   5    3.36    9.48
  13   0  -5    0.62    4.53
 -13   0  -5    3.00    8.21
  13   0  -5    1.55    7.36
  13   0  -6   22.97    7.46
  13   0   6   26.96    5.16
  13   0  -6   22.53    5.32
  13   0   6   15.85    8.74
 -13   0   6   21.50    5.25
  13   0   6   25.07    6.31
 -13   0  -6   17.99    5.46
 -13   0  -6   26.06    8.50
  13   0  -6   21.97    4.70
  13   0   6   20.26    5.59
  13   0   6   30.28    9.76
 -13   0   6   16.64    8.15
  13   0  -6   17.54    8.37
 -13   0   7    2.23    5.79
  13   0   7    1.35    5.86
  13   0   7   -1.11   10.16
 -13   0  -7    0.33    8.80
 -13   0  -7    0.82    5.74
  13   0  -7    4.27    6.00
 -13   0   7    6.27    8.87
  13   0  -7    0.05    4.66
  13   0   7    0.06    5.22
  13   0   7    0.64    8.98
  13   0  -7    1.05    7.42
  13   0  -7   -2.74    9.21
  13   0   7   -1.82    6.84
  13   0   8    8.78    5.42
 -13   0  -8    5.99    8.78
  13   0   8    4.29    5.78
  13   0  -8    7.44    6.02
  13   0   8   10.85   10.64
  13   0  -8    4.61    8.23
  13   0  -8    9.73    4.80
 -13   0   8   10.02    8.15
  13   0  -8    5.77    7.58
 -13   0   8    8.81    5.83
 -13   0  -8    6.47    5.73
  13   0   8    7.08    8.33
 -13   0   9    4.24    9.99
  13   0  -9    2.67    6.56
  13   0   9   -0.56   11.01
 -13   0  -9    4.04    6.45
  13   0   9    1.76    5.36
  13   0   9    0.73    6.47
  13   0  -9    1.95    4.70
 -13   0  -9    2.96    9.60
  13   0  -9    0.11   10.29
  13   0  -9    1.21    7.56
 -13   0   9   -0.86    6.44
  13   0   9    5.78   10.08
  13   0  -9   -3.48   15.17
  13   0 -10    2.77   14.44
 -13   0 -10    0.80    9.65
  13   0  10   -0.42    6.73
 -13   0 -10    1.69    6.34
  13   0 -10    4.01    4.77
 -13   0  10    7.38    9.17
  13   0 -10    2.15    8.14
  13   0 -10   -0.03    6.80
  13   0  10    5.27    5.75
 -13   0  10    7.63    6.14
  13   0 -10    2.22    9.99
  13   0  10    5.51   10.13
  13   0  10    1.60   10.39
  13   0 -11    2.16    7.07
  13   0  11    9.25   10.93
  13   0  11    4.75   11.93
 -13   0  11    6.37    8.91
 -13   0 -11    1.70   10.25
  13   0 -11   -1.04    9.67
 -13   0  11    6.39    6.55
  13   0 -11    2.79   16.80
  13   0 -11    2.75    5.10
  13   0  11    7.56    6.07
  13   0 -11    3.45    8.11
  13   0  11   -1.67    7.05
 -13   0 -11    3.37    6.73
 -13   0 -12    9.26   11.14
  13   0  12   21.65    6.99
  13   0 -12   13.72   16.27
  13   0 -12   20.83    9.62
  13   0  12   16.76    6.10
 -13   0  12   14.49    9.53
  13   0  12    8.96   12.66
 -13   0 -12   13.39    7.37
 -13   0  12   14.02    6.86
  13   0  12   17.29   10.65
  13   0 -12   24.52    6.79
  13   0 -12   19.47    5.27
  13   0 -12   10.19    8.46
  13   0 -13   -1.82   15.75
  13   0  13    6.25   12.42
 -13   0  13    2.14    9.88
 -13   0 -13    5.96    7.54
  13   0  13    7.38    6.28
 -13   0 -13    8.80   10.41
  13   0  13    6.77    9.79
  13   0 -13    3.16    5.40
  13   0 -13    3.08    8.84
  13   0  13   11.57    7.14
  13   0 -13    7.05   10.00
  13   0 -13    8.32    7.46
 -13   0  13    5.35    7.46
 -13   0  14   31.70   12.19
  13   0 -14   36.15   12.45
  13   0 -14   31.99    9.56
  13   0  14   28.69   14.86
  13   0 -14   30.09    5.80
 -13   0  14   41.87    8.17
 -13   0 -14   33.74    8.26
 -13   0 -14   24.39   12.43
  13   0  14   38.02   11.98
  13   0  14   34.77    9.98
  13   0  14   38.18    6.50
  13   0 -14   17.80   18.23
  13   0 -14   39.26    8.06
  13   0  14   40.22    7.78
 -13   0 -15    6.20    8.28
  13   0  15    1.86   12.22
 -13   0 -15    2.76   12.40
 -13   0  15    3.38   13.99
  13   0  15    2.39   10.50
 -13   0  15    2.55    9.16
  13   0 -15    9.87    9.41
  13   0 -15   -1.29   15.37
  13   0  15    8.77    8.53
  13   0  15    2.56    6.81
  13   0 -15   11.76   14.19
  13   0  15   -3.03   15.22
  13   0 -16    8.86    9.80
 -13   0  16    3.95    9.65
  13   0 -16    2.81   13.90
 -13   0 -16   10.62    8.36
  13   0  16   -5.27   16.36
 -13   0  16    6.10   13.24
  13   0  16   18.03   12.99
  13   0  16   14.65    8.94
  13   0 -16   15.71   18.58
 -13   0 -16   14.18   12.92
 -13   0 -17    7.98   14.19
  13   0  17    8.65    9.79
 -13   0 -17   11.27    9.24
  13   0 -17   -2.68   18.24
  13   0  17    1.34   15.52
 -13   0  17   -7.41   16.28
  13   0 -17    1.25   10.87
  13   0 -17   -5.44   16.18
  13   0  17   12.75   14.37
  13   0  18   15.76    9.93
  13   0  18    0.33   16.33
  13   0 -18   10.19   16.65
 -13   0  18   -1.57   11.50
 -13   0  18    5.70   16.44
 -13   0 -18    3.73   14.27
  13   0  18   17.14   14.32
  13   0 -18   12.17   17.43
 -13   0 -18   14.36    9.78
  13   0 -18    6.44   11.78
  13   0  19    2.60   10.74
  13   0 -19    2.36   19.68
  13   0 -19   -7.78   19.74
 -13   0  19    4.76   11.92
 -13   0 -19    9.03   10.48
  13   0  19   -0.57   14.92
  13   0  19   -0.07   18.19
 -13   0 -19   11.86   13.91
 -13   0  19   15.07   17.76
 -13   0  20   -0.29   16.05
  13   0  20   12.42   16.74
  13   0 -20   -7.05   18.10
  13   0  20   11.95   11.67
 -13   0  20    0.16   11.86
 -13   0 -20    4.60   17.45
  13   0  20    6.07   17.85
 -13   0 -20    9.95   11.60
 -13   0 -21    5.57   12.23
  13   0  21   11.91   17.46
  13   0  21    6.51   12.55
  13   0 -22    8.53   15.18
 -13   0  22   -2.38   13.83
  13   0  22   12.24   13.02
  13   0 -22   18.06   13.49
 -13   0 -22   21.29   12.45
  13   0 -24    3.30   14.64
 -13   0 -24   -2.31   14.09
  13   0  24    0.94   14.39
 -13   0  24   -0.12   13.17
  13   0 -24   -2.31   15.03
 -13   0  25    4.85   13.32
  13   0  25   -2.63   14.72
  13   0 -26    0.49   14.26
 -13   0  26   16.97   12.94
  13   0 -26    8.90   15.11
 -13   0  27    1.96   12.74
  13   0 -27    3.86   14.39
  13   0 -27    3.26   14.58
 -13   0 -27   -2.50   16.18
 -13   0  28   13.47   13.34
  13   0 -28   11.67   14.56
  13   0 -28    1.07   15.11
  13   0 -29    4.30   14.15
 -13   0  29   22.96   12.93
  13   0  29   -0.90   16.04
  14   0   0 2870.01   30.82
  14   0   0 2933.82   33.38
 -14   0   0 2831.68   30.38
 -14   0   0 2790.26   18.51
  14   0   0 2842.41   20.06
  14   0   0 2786.28   18.57
 -14   0   0 2819.74   28.34
  14   0   1    2.09    8.56
 -14   0   1    1.12    5.45
  14   0  -1    0.18    5.46
 -14   0   1   -0.26    6.08
 -14   0  -1    1.06    5.28
  14   0   1    2.53    8.49
  14   0   1    3.49    5.45
 -14   0  -1    2.98    7.22
 -14   0  -1    0.61    8.14
  14   0   1   -0.24    5.39
  14   0  -1    0.69    7.67
 -14   0   1   -3.49    8.39
  14   0  -1    2.31    8.56
  14   0  -1    0.89    5.11
 -14   0   2 1129.63   20.48
  14   0  -2 1162.51   13.08
 -14   0   2 1139.61   17.28
  14   0   2 1167.39   22.95
 -14   0   2 1157.42   10.45
 -14   0  -2 1141.84   20.34
 -14   0  -2 1185.96   12.70
 -14   0   2 1154.50   12.72
 -14   0  -2 1114.44   20.36
  14   0  -2 1156.00   20.93
  14   0  -2 1139.53   12.72
  14   0   2 1158.31   12.67
  14   0   2 1160.30   14.01
  14   0  -2 1177.07   21.61
  14   0   2 1179.06   20.77
 -14   0  -3   -0.83    5.54
  14   0   3    1.53    5.53
 -14   0   3    2.78    5.15
  14   0  -3   -0.70    5.60
  14   0   3    2.12    8.75
 -14   0   3    1.74    5.26
  14   0  -3    4.53    5.31
  14   0  -3   -3.55    8.45
  14   0   3    1.16    5.69
  14   0  -3   -4.66    7.88
 -14   0  -3   -1.19    8.15
  14   0   3    0.92    8.50
 -14   0   3    0.08    7.61
 -14   0  -3    0.29    8.58
  14   0   4   77.09    5.88
 -14   0  -4   82.46    5.98
  14   0  -4   93.70    6.39
 -14   0   4   91.78    6.23
 -14   0   4   86.21    9.53
  14   0   4   77.37   10.88
  14   0  -4   85.47    9.12
  14   0   4   70.83    9.13
  14   0  -4   83.16    5.60
  14   0   4   82.99    6.87
  14   0  -4   87.64    9.91
  14   0   4   86.95    5.94
 -14   0  -4   81.10    9.26
 -14   0  -5    1.67    5.44
  14   0   5    4.25   10.21
  14   0  -5   -1.51    4.99
  14   0   5    1.89    6.68
 -14   0   5    3.94    8.06
  14   0   5    2.82    5.44
 -14   0  -5    0.63    7.46
  14   0  -5    0.46    5.65
  14   0   5    0.52    8.22
 -14   0   5   -0.19    5.41
  14   0   5   -1.30    5.43
  14   0  -5   -0.18    8.21
  14   0  -5    3.24    8.75
  14   0  -6  203.26    7.56
  14   0  -6  191.34    6.74
 -14   0   6  189.41   11.57
  14   0   6  184.70    8.46
 -14   0  -6  191.42   11.39
  14   0   6  179.95   13.21
 -14   0  -6  193.42    7.26
  14   0   6  181.59    7.02
  14   0  -6  196.53   11.94
  14   0   6  208.94    7.51
 -14   0   6  214.47    7.60
  14   0  -6  176.73   10.74
  14   0   6  180.39   11.38
  14   0   7   -0.59    6.84
  14   0  -7    0.81    6.16
  14   0   7    0.23    6.35
 -14   0  -7   -3.52    9.39
  14   0   7   -0.88    9.64
  14   0   7    5.31   10.13
  14   0  -7    3.21    8.44
  14   0   7    0.45    5.67
  14   0  -7   -1.53    9.17
 -14   0  -7    1.54    6.20
  14   0  -7    6.71    5.21
 -14   0   7   -0.55    9.01
 -14   0   7    0.96    6.04
 -14   0   8 1620.27   27.02
  14   0  -8 1648.52   16.89
  14   0   8 1576.73   29.48
 -14   0  -8 1565.77   16.19
 -14   0   8 1577.61   16.35
  14   0   8 1588.05   15.32
  14   0  -8 1673.79   27.72
  14   0  -8 1595.63   15.32
  14   0   8 1613.29   18.40
  14   0   8 1646.99   26.82
  14   0  -8 1632.77   25.50
 -14   0  -8 1611.84   26.54
  14   0   8 1623.15   16.40
 -14   0   9    0.64    6.59
  14   0   9   -1.17    6.81
 -14   0  -9    0.65    6.71
 -14   0   9    2.63    9.25
  14   0   9    2.29   10.46
 -14   0  -9    1.37   10.40
  14   0  -9   -1.26    6.87
  14   0  -9    0.46    9.17
  14   0   9    2.98    5.84
  14   0  -9    5.08    5.18
  14   0   9    4.23   11.56
  14   0  -9   -2.52   16.18
  14   0  -9   -1.47    8.40
  14   0 -10 1433.22   14.94
 -14   0 -10 1430.78   16.56
  14   0  10 1470.62   16.56
  14   0  10 1400.21   15.09
 -14   0  10 1447.29   26.70
 -14   0 -10 1452.05   26.94
  14   0  10 1458.92   27.04
  14   0 -10 1437.03   24.78
  14   0 -10 1386.50   16.65
  14   0 -10 1397.27   27.06
  14   0  10 1409.45   30.17
 -14   0  10 1376.74   16.14
  14   0  11    6.48   13.42
 -14   0 -11    0.65    7.37
 -14   0  11    6.12    9.63
  14   0  11    1.13   11.28
  14   0  11    0.55    6.07
  14   0  11    3.67    7.43
 -14   0 -11    9.00   11.39
  14   0 -11   -6.30   15.88
  14   0 -11    3.12    8.61
 -14   0  11    7.63    6.78
  14   0 -11   -0.82   11.20
  14   0 -11    3.16    5.25
  14   0  12  564.90   12.12
  14   0  12  564.09   22.73
 -14   0 -12  553.17   19.16
  14   0 -12  567.74   17.53
  14   0  12  522.97   18.47
  14   0 -12  564.19   10.59
  14   0 -12  489.82   26.94
  14   0  12  567.84   11.21
 -14   0 -12  547.32   11.92
  14   0 -12  583.69   12.42
 -14   0  12  558.79   12.10
  14   0 -12  591.05   20.10
 -14   0  12  592.54   19.84
  14   0  13    3.85   15.01
 -14   0 -13    1.86   11.70
 -14   0  13    3.24   10.55
  14   0  13    3.79    6.85
  14   0 -13   -0.17    9.64
  14   0  13   -2.01   12.35
 -14   0 -13   -1.75    7.87
  14   0 -13   10.22   10.64
  14   0  13   -1.23    8.21
  14   0 -13    2.19    5.60
  14   0 -13   -3.66   17.61
  14   0 -13    8.03    7.91
 -14   0  13    3.23    7.75
  14   0 -14   26.59    8.46
  14   0 -14   19.29   11.87
 -14   0 -14   13.19   11.73
  14   0 -14    4.66   15.91
  14   0  14   15.73   14.30
  14   0  14   15.71    7.28
 -14   0  14   19.82    8.10
 -14   0 -14   14.62    8.19
 -14   0  14   10.47   11.94
  14   0 -14   18.49    6.20
  14   0  15    2.28   16.15
  14   0  15    7.82   12.34
 -14   0  15    2.47   14.58
 -14   0 -15    1.76    9.14
  14   0 -15   13.69    9.58
  14   0  15   18.10    8.27
 -14   0 -15   -5.43   13.83
  14   0 -15    6.18   14.15
 -14   0  15    1.89    9.49
  14   0 -15   -2.10   19.28
 -14   0 -16  235.64   18.28
 -14   0 -16  246.98   11.75
 -14   0  16  222.40   17.85
  14   0 -16  206.90   18.04
  14   0  16  257.16   11.04
  14   0 -16  220.88   22.60
  14   0  16  236.25   20.31
  14   0 -16  260.57   12.33
  14   0  16  232.50   16.87
 -14   0  16  251.67   12.10
  14   0 -17   -0.05   16.39
  14   0  17   18.37    9.34
 -14   0 -17   -5.28   16.12
  14   0  17    8.35   13.87
 -14   0  17    3.54   16.75
  14   0 -17    1.85   16.14
  14   0  17   -7.76   18.14
 -14   0  18  645.84   17.77
  14   0 -18  640.22   18.31
  14   0 -18  614.90   28.31
 -14   0 -18  617.56   25.68
 -14   0 -18  639.06   16.37
  14   0  18  610.75   29.52
  14   0 -18  664.33   31.64
 -14   0  18  647.38   27.97
  14   0  18  618.21   24.63
  14   0  18  658.70   16.19
  14   0  19    0.63   16.34
 -14   0  19    7.09   12.49
  14   0 -19    6.60   17.88
  14   0  19   -0.85   18.06
 -14   0 -19   11.33   15.85
 -14   0  19    5.73   18.94
  14   0 -19   -8.01   19.80
 -14   0 -19   10.29   10.87
  14   0  19   15.97   10.94
  14   0 -19   -2.81   13.50
 -14   0  20  490.11   17.53
  14   0 -20  504.76   18.80
  14   0  20  556.27   16.84
 -14   0 -20  556.62   17.12
 -14   0  21   -1.65   13.27
 -14   0 -21    9.41   12.37
  14   0  21    6.00   12.73
  14   0  22  116.94   13.72
  14   0 -22  121.46   16.32
 -14   0 -22  127.10   13.61
  14   0 -22  150.70   14.25
 -14   0  22  109.45   14.76
 -14   0 -23    0.72   13.51
  14   0  24   -2.00   14.58
  14   0 -24    9.14   14.19
  14   0 -25   -0.54   14.80
  14   0 -25    1.11   14.95
  14   0 -26   88.43   14.78
 -14   0  26   67.59   13.55
  14   0 -26   70.38   15.02
  14   0  26   64.84   15.28
 -14   0 -26   39.71   15.75
  14   0  27   -1.89   15.79
 -14   0  27    5.36   13.43
 -14   0 -28  211.61   18.58
  14   0 -28  271.31   17.59
  14   0  28  197.54   18.15
  14   0 -28  281.57   16.98
 -14   0  28  253.47   15.72
  15   0   0   46.97    9.48
 -15   0   0   44.07    5.99
  15   0   0   52.90    6.42
  15   0   0   40.82    6.07
  15   0   0   46.91   10.33
 -15   0   0   36.73    9.22
 -15   0   0   38.98    7.52
  15   0  -1    0.69    9.04
  15   0   1    0.27    6.05
  15   0   1    2.96    9.42
 -15   0  -1    0.33    7.81
 -15   0   1    0.39    6.18
  15   0  -1    0.01    5.75
  15   0  -1    0.23    8.64
  15   0  -1    2.16    5.76
 -15   0  -1   -1.85    7.56
 -15   0   1    2.47    8.58
 -15   0   1    2.58    5.67
  15   0   1    0.38    8.03
 -15   0  -1    2.13    5.62
  15   0   1    0.94    5.68
  15   0  -2  664.76   17.95
 -15   0  -2  686.62   10.73
 -15   0   2  680.51   14.54
  15   0   2  696.50   10.79
  15   0  -2  704.45   17.91
  15   0   2  733.38   19.64
 -15   0  -2  678.55   17.31
  15   0   2  689.10   17.46
  15   0  -2  724.60   11.21
 -15   0   2  698.39   10.91
 -15   0  -2  660.12   16.86
  15   0   2  710.10   11.94
  15   0  -2  706.76   11.21
 -15   0   2  687.28   17.45
  15   0  -3   -0.61    6.15
  15   0  -3    1.05    5.67
 -15   0  -3   -0.22    8.56
  15   0  -3    0.58    9.45
 -15   0   3    7.85    9.33
 -15   0   3    0.94    5.87
 -15   0  -3    2.67    9.18
  15   0   3    5.69    9.44
  15   0   3   -1.09    6.27
 -15   0  -3    1.74    5.96
  15   0   3    1.64    9.26
  15   0   3    4.68    6.13
  15   0  -3    4.02    8.86
 -15   0   4 2494.13   31.22
  15   0   4 2518.69   31.13
  15   0   4 2494.12   34.42
  15   0  -4 2417.68   31.10
 -15   0  -4 2401.50   30.42
  15   0   4 2434.21   18.79
 -15   0   4 2430.12   19.02
 -15   0  -4 2374.77   31.88
 -15   0  -4 2358.41   18.62
  15   0  -4 2391.79   19.02
  15   0   4 2447.63   20.88
  15   0  -4 2407.73   18.82
  15   0  -4 2424.73   31.18
 -15   0  -5    1.26    6.23
  15   0  -5    5.31    8.89
  15   0   5    3.65    6.07
  15   0   5    5.48    9.58
  15   0  -5    7.52    6.47
  15   0   5    4.80    6.29
  15   0   5    0.05    7.15
  15   0   5    0.23   11.05
 -15   0   5    5.32    6.45
 -15   0   5   11.20   10.00
  15   0  -5    7.74    9.91
 -15   0  -5    6.15    9.69
  15   0  -5    2.12    5.45
  15   0   6 1922.52   31.76
  15   0   6 1830.41   16.76
 -15   0   6 1897.39   17.54
  15   0  -6 1939.83   29.34
  15   0   6 1931.15   28.58
 -15   0  -6 1945.98   28.63
  15   0   6 1890.05   19.46
  15   0   6 1899.19   17.44
 -15   0  -6 1872.05   17.34
  15   0  -6 1906.50   27.86
 -15   0   6 1865.78   28.45
  15   0  -6 1861.05   16.76
  15   0  -6 1897.36   17.84
  15   0  -7   -1.52    8.90
  15   0   7    2.69    7.39
  15   0   7    2.66    6.78
 -15   0  -7    6.62    9.98
  15   0  -7   -4.18   15.82
  15   0   7    1.08    6.19
 -15   0  -7    0.83    6.46
  15   0  -7   -0.04    5.61
 -15   0   7   -1.26    6.56
 -15   0   7    3.94    9.31
  15   0  -7   -0.14    9.79
  15   0   7    1.75    9.85
  15   0   7    0.97   10.29
  15   0  -7   -0.56    6.61
  15   0  -8  431.75   25.32
  15   0   8  480.60   19.41
  15   0  -8  517.11   10.05
  15   0   8  529.33   11.02
  15   0   8  527.84   10.33
 -15   0  -8  531.55   11.04
 -15   0   8  547.15   11.30
 -15   0   8  490.32   17.56
  15   0  -8  529.88   18.26
  15   0   8  528.98   12.68
  15   0  -8  544.44   11.47
  15   0   8  520.12   17.26
  15   0  -8  496.14   16.18
 -15   0  -8  533.38   17.47
 -15   0  -9   -2.57   10.75
  15   0  -9   -3.23   17.89
  15   0  -9    1.01    7.50
  15   0   9    2.99   10.89
  15   0  -9    0.18    8.94
  15   0   9    1.63   11.45
 -15   0   9   -0.69    7.29
  15   0   9   -2.25    8.01
  15   0   9    0.57    6.19
 -15   0  -9    4.95    7.29
 -15   0   9   -0.28   11.14
  15   0  -9    3.67    5.59
  15   0  -9    5.44   11.28
  15   0  10   -2.43   11.50
  15   0 -10   -0.22   11.70
  15   0  10    5.94    7.61
 -15   0 -10    3.53   11.38
  15   0  10    2.93   11.23
 -15   0  10    8.21    7.31
 -15   0 -10    2.51    7.38
  15   0 -10    3.18   16.93
  15   0 -10   -2.59    9.52
 -15   0  10   10.87   11.16
  15   0 -10    4.37    7.80
  15   0  10    4.74    6.57
  15   0 -10    5.63    5.67
 -15   0  11   16.36   11.33
  15   0  11    8.93   11.46
  15   0  11    7.92    7.72
 -15   0 -11   11.04    7.67
  15   0  11    1.17   12.84
  15   0 -11    1.32   16.93
 -15   0  11   17.56    7.32
  15   0 -11    1.32    8.27
 -15   0 -11    9.84   11.55
  15   0 -11    2.85    9.23
  15   0 -11    9.18   12.56
  15   0  11    2.23    6.78
  15   0 -11    3.07    5.88
 -15   0 -12  722.01   21.78
  15   0 -12  728.64   19.98
 -15   0  12  710.16   22.38
 -15   0  12  733.66   13.92
  15   0 -12  752.30   23.13
  15   0  12  703.62   13.58
  15   0 -12  748.13   14.24
  15   0  12  713.94   25.05
 -15   0 -12  690.76   13.50
  15   0 -12  738.59   12.21
  15   0  12  715.63   12.64
  15   0 -12  633.53   29.96
  15   0  12  679.12   21.18
  15   0  13    6.74   13.02
 -15   0 -13    2.54   12.91
  15   0  13    8.76   13.49
  15   0 -13   22.45   12.72
  15   0  13    6.44    7.46
 -15   0  13   11.86    8.36
  15   0 -13    0.64   19.42
  15   0  13    3.06    8.82
 -15   0 -13    4.61    8.55
  15   0 -13   21.08    8.33
  15   0 -13    7.31    6.31
  15   0 -13    2.10   10.44
 -15   0  13   12.49   12.67
 -15   0 -14 1360.28   30.22
 -15   0  14 1382.69   19.47
  15   0 -14 1365.66   31.96
 -15   0 -14 1380.65   18.95
  15   0 -14 1365.30   40.95
  15   0  14 1443.17   36.44
  15   0 -14 1414.96   20.00
 -15   0  14 1418.09   31.79
  15   0  14 1434.59   30.92
  15   0  14 1404.04   17.44
  15   0  14 1401.54   18.92
 -15   0  15   -0.80    9.57
 -15   0 -15    4.63   13.40
  15   0  15   -0.34    9.48
  15   0 -15    8.85    9.40
 -15   0 -15    2.33    9.06
 -15   0  15   -4.33   14.16
  15   0  15    3.67   12.26
  15   0 -15    7.21   13.93
  15   0 -15    5.05   16.96
  15   0  15   14.34   16.37
 -15   0 -16 1105.73   18.77
  15   0 -16 1056.61   31.94
 -15   0 -16 1074.02   29.91
 -15   0  16 1066.51   19.41
 -15   0  16  979.97   30.39
  15   0 -16 1006.13   36.88
  15   0  16 1035.66   34.34
  15   0 -16 1090.65   20.06
  15   0 -17   21.07   20.99
 -15   0  17   -2.68   11.12
 -15   0 -17   -0.60   15.79
  15   0 -17    5.70   11.28
  15   0 -17   -1.68   14.94
  15   0  17   13.34   16.88
  15   0  17    3.90   12.78
 -15   0 -17    1.01   10.55
 -15   0  17   -0.01   15.67
 -15   0 -18  192.52   12.49
  15   0  18  208.25   11.93
 -15   0  18  162.46   20.27
  15   0 -18  188.23   21.56
  15   0  18  167.71   21.76
 -15   0  18  208.04   13.81
  15   0 -18  206.19   21.88
  15   0  18  209.46   17.82
 -15   0 -18  199.06   18.68
  15   0 -18  220.68   14.28
 -15   0  19   -0.66   13.16
 -15   0 -19    1.65   12.20
  15   0  19   17.46   11.25
  15   0 -19    2.52   13.38
  15   0 -20   14.92   14.12
 -15   0 -20   21.31   12.84
  15   0  20   19.73   11.73
 -15   0  20   20.96   12.48
 -15   0 -21   -0.85   13.73
  15   0  21    6.84   13.00
 -15   0 -22  351.13   17.40
  15   0  22  394.76   17.10
 -15   0  22  331.52   17.62
  15   0 -22  340.97   18.85
  15   0 -23    0.80   14.67
  15   0  23    5.29   13.87
 -15   0 -24  478.89   20.88
  15   0 -24  503.10   21.17
  15   0  24  520.80   20.27
 -15   0  24  515.58   19.80
  15   0 -25   -2.60   15.81
  15   0 -26  286.09   18.78
 -15   0  26  294.17   17.04
  15   0  26  251.83   18.68
  15   0 -26  348.80   17.59
 -15   0 -26  218.52   18.79
 -15   0  27   13.81   14.44
  15   0 -27    4.66   16.39
  16   0   0  806.96   20.77
  16   0   0  786.27   12.66
 -16   0   0  773.85   18.89
  16   0   0  780.40   19.08
  16   0   0  780.72   11.88
 -16   0   0  788.70   11.81
 -16   0   0  749.07   16.90
 -16   0  -1   -1.50    9.33
  16   0   1    1.99    9.48
  16   0  -1   -0.49    6.30
 -16   0   1    1.27    6.16
  16   0   1    0.06    6.19
 -16   0  -1   -1.86    8.08
  16   0  -1    6.33    6.70
  16   0   1    0.93    6.82
 -16   0   1   -1.77    8.41
  16   0  -1   -1.19    8.86
  16   0  -1    0.61   10.25
 -16   0  -1    1.72    6.20
  16   0   1    3.82   10.73
 -16   0  -2  273.31   12.74
  16   0  -2  287.49    8.74
  16   0   2  277.58   13.60
 -16   0  -2  264.34   13.28
  16   0  -2  288.12    8.73
  16   0   2  291.46   14.81
 -16   0   2  279.23   13.41
  16   0   2  290.63    8.58
  16   0   2  284.41    9.24
 -16   0   2  278.72    8.49
 -16   0  -2  285.07    8.56
  16   0  -2  275.21   13.78
  16   0  -2  298.79   14.37
  16   0   3    1.92    9.78
  16   0   3    0.51    6.32
  16   0  -3   -0.09    9.36
 -16   0  -3    0.10    8.98
 -16   0   3    4.27    9.78
  16   0  -3    0.05    5.85
  16   0   3   -3.81   10.97
  16   0  -3    0.21    6.76
  16   0   3    2.08    7.19
 -16   0  -3   -1.18    6.26
 -16   0  -3    0.95    9.63
  16   0  -3    4.05   10.38
 -16   0   3   -0.13    6.48
  16   0   4   68.33    7.79
  16   0   4   65.99   10.49
 -16   0   4   73.98   10.77
 -16   0   4   76.17    6.90
 -16   0  -4   67.78    6.86
  16   0  -4   82.35   10.63
  16   0  -4   58.70    6.46
 -16   0  -4   48.93    9.78
  16   0   4   50.73   12.00
  16   0  -4   66.69   10.57
  16   0   4   63.48    7.06
 -16   0  -4   71.12   10.56
  16   0  -4   74.40    6.88
 -16   0  -5   -0.57    9.97
  16   0  -5    0.54    9.82
  16   0   5    4.23    7.69
  16   0  -5    3.61    6.75
 -16   0  -5    0.74    6.47
 -16   0  -5   -0.04    8.80
  16   0   5    3.27    6.44
  16   0   5    0.68    8.88
 -16   0   5    2.64    8.99
  16   0   5    1.37   11.54
  16   0  -5    1.72    9.11
 -16   0   5    1.24    6.50
  16   0  -6   50.28   10.92
  16   0  -6   63.82    7.34
 -16   0  -6   57.01   11.01
 -16   0  -6   59.37    7.14
  16   0   6   57.48    7.82
  16   0   6   61.32    7.19
 -16   0   6   46.93   10.13
 -16   0   6   59.56    7.18
  16   0  -6   53.53   18.76
  16   0   6   46.82   10.98
  16   0  -6   59.41    6.46
  16   0  -6   51.54   10.31
  16   0   6   55.09   11.07
  16   0  -7   -3.76   10.98
 -16   0  -7    0.92    6.74
 -16   0   7    2.11    7.01
  16   0   7    1.62    9.62
  16   0   7    2.23   12.64
  16   0   7    1.32    8.32
  16   0  -7    2.84    8.97
 -16   0   7    5.35   10.55
  16   0   7    3.44    6.45
  16   0   7    1.20    7.04
 -16   0  -7   -0.33    9.31
  16   0  -7    0.91    5.99
  16   0  -7   -8.75   17.59
  16   0   8  280.63    9.45
  16   0   8  264.83    8.68
  16   0  -8  196.11   22.53
  16   0  -8  256.10   15.24
  16   0  -8  278.28    9.78
  16   0  -8  269.03   13.86
  16   0  -8  255.00    8.43
  16   0   8  251.23   14.48
  16   0   8  254.43   16.17
 -16   0  -8  280.33    9.42
 -16   0   8  249.05   14.84
 -16   0  -8  244.83   14.44
  16   0   8  251.95   10.46
 -16   0   8  256.53    9.42
  16   0   9    7.12    7.93
  16   0   9   -0.67   11.71
  16   0   9   -2.05    9.36
  16   0  -9   -0.78    7.97
 -16   0  -9    2.09   11.60
  16   0  -9    1.46   11.95
  16   0   9    3.67   13.13
  16   0   9    1.23    6.82
 -16   0   9    1.41   11.90
  16   0  -9    3.06   10.22
  16   0  -9   -4.95   18.81
 -16   0  -9    2.77    7.59
 -16   0   9   -0.85    7.87
  16   0  -9    1.76    6.15
  16   0 -10  552.53   11.12
 -16   0  10  537.28   12.22
 -16   0  10  526.41   19.55
  16   0 -10  520.96   17.75
  16   0  10  535.21   14.05
  16   0  10  532.75   21.78
  16   0 -10  456.76   27.55
  16   0  10  536.94   11.41
  16   0 -10  510.29   19.91
 -16   0 -10  558.03   12.35
  16   0  10  588.61   12.59
 -16   0 -10  533.37   19.61
  16   0  10  572.57   19.99
  16   0 -10  523.41   12.53
  16   0  11    2.09    9.56
  16   0  11    2.28    7.25
  16   0 -11    5.12   10.44
  16   0  11    0.18   13.37
 -16   0 -11    1.25    7.89
 -16   0  11    8.17   11.60
  16   0 -11   -5.46   17.79
  16   0 -11    0.36   12.65
  16   0  11    1.68    8.04
 -16   0  11    6.99    7.79
 -16   0 -11   -3.63   12.04
  16   0 -11    5.64    6.20
  16   0 -12  181.77   13.24
  16   0 -12  200.19    8.34
  16   0  12  200.95   11.84
 -16   0 -12  183.05   14.37
  16   0  12  208.26   18.24
  16   0 -12  151.86   21.06
  16   0  12  198.72    9.04
 -16   0 -12  197.41    9.87
  16   0  12  198.18    9.89
 -16   0  12  203.43    9.79
  16   0 -12  197.34   14.83
  16   0 -12  211.36    9.88
 -16   0  12  198.77   14.57
  16   0  12  196.77   14.58
  16   0 -13   13.31    8.71
  16   0  13    0.48   16.35
  16   0 -13   10.71   11.56
 -16   0  13    6.15   12.39
  16   0  13    1.10   11.40
 -16   0 -13    7.11    9.15
  16   0 -13   -1.68   20.29
 -16   0  13    6.45    8.66
 -16   0 -13    6.03   13.68
  16   0  13    3.61    9.18
  16   0  13    9.64   13.87
  16   0 -13    0.81    6.59
  16   0  13    6.40    7.74
  16   0  14   28.37    9.09
 -16   0  14   30.62   13.93
  16   0  14   43.43   16.59
  16   0 -14   23.66   20.63
  16   0 -14   35.81    9.41
  16   0  14   14.94   13.42
 -16   0  14   36.49    9.48
 -16   0 -14   27.67   12.20
 -16   0 -14   33.41    9.08
  16   0 -14   34.45   14.27
 -16   0  15    9.75   13.79
 -16   0 -15   13.54    9.63
  16   0  15   12.03    9.68
  16   0  15    6.30   13.23
 -16   0  15   20.10    9.73
  16   0 -15   11.92   20.57
  16   0  15   26.85   16.75
  16   0 -15   26.46    9.83
 -16   0 -15   13.56   12.97
  16   0 -15   22.15   14.25
  16   0  16   19.40   10.15
  16   0 -16   32.36   15.50
 -16   0  16   31.31   10.39
 -16   0  16   30.46   15.84
  16   0 -16   34.77   10.56
 -16   0 -16   27.30    9.85
 -16   0 -16   23.51   14.49
  16   0  16   24.25   13.54
  16   0  16   20.27   18.22
  16   0 -16   11.18   19.10
  16   0  17    7.51   11.06
 -16   0 -17    6.53   15.40
 -16   0  17    4.19   16.41
  16   0 -17    0.40   21.15
 -16   0  17    7.51   11.38
  16   0 -17   13.75   11.87
 -16   0 -17    9.17   10.76
  16   0 -17    6.11   17.22
  16   0  17    3.74   15.04
  16   0  18  196.31   12.94
 -16   0  18  172.47   13.71
  16   0 -18  195.11   14.14
 -16   0 -18  184.54   12.61
  16   0  19   -2.50   13.12
 -16   0 -20  209.93   14.81
 -16   0  20  229.34   15.42
  16   0 -20  202.01   16.48
  16   0 -22   42.71   15.00
 -16   0  22   35.81   13.57
  16   0 -22   68.43   14.39
 -16   0 -22   44.04   14.07
  16   0  23    2.32   14.57
  16   0  24    6.14   16.08
  16   0 -24    5.49   16.07
 -16   0  25   -0.77   15.43
  16   0 -26   12.91   16.78
 -16   0 -26   12.15   17.27
  16   0 -26   17.31   15.98
 -16   0  26   16.89   14.82
  16   0  27    6.64   13.86
 -17   0   0   31.39    6.75
  17   0   0   35.89    6.95
  17   0   0   32.79   10.66
  17   0   0   29.55    7.23
 -17   0   0   21.93   10.21
  17   0   0   19.18   11.19
 -17   0   1    0.19   10.19
  17   0   1    1.77    6.90
 -17   0  -1   -1.01    8.36
  17   0   1    0.39    6.94
  17   0  -1    2.40    6.93
  17   0   1   -3.22    9.91
 -17   0  -1   -0.45   10.11
  17   0  -1    1.94    6.58
  17   0   1   -2.34   10.50
 -17   0   1    0.14    6.77
  17   0  -1    0.41   10.46
 -17   0  -1    2.05    6.72
  17   0  -1   -3.28   10.58
  17   0   2  135.95    8.45
 -17   0   2  124.56    7.49
 -17   0  -2  103.67   10.50
  17   0  -2  121.06    7.81
  17   0  -2  124.12   12.35
  17   0   2  124.37    7.66
 -17   0   2  113.58   11.69
  17   0  -2  114.24   12.27
  17   0  -2  124.18    7.80
 -17   0  -2  116.62   11.75
  17   0   2  114.90   11.99
  17   0   2   88.70   12.44
 -17   0  -2  122.58    7.59
 -17   0  -3   -1.07    9.38
  17   0  -3   -3.95   11.15
  17   0   3    5.40   10.36
  17   0   3    2.74    6.69
  17   0   3    0.76    7.74
 -17   0  -3    3.41   10.14
  17   0  -3    1.11    7.13
 -17   0   3    4.26    6.94
  17   0  -3   -0.49    6.37
 -17   0   3    3.93   10.42
  17   0   3    3.21   12.15
  17   0  -3   -0.20    9.86
  17   0  -4  102.37    7.28
  17   0   4  102.30   10.97
 -17   0  -4   91.62   10.69
  17   0   4  126.17    8.90
  17   0  -4  101.73   21.56
  17   0   4  113.27   13.86
  17   0   4  113.82    7.65
 -17   0   4  114.99    7.81
  17   0  -4  126.80    7.96
  17   0  -4  117.97   12.31
 -17   0  -4  101.81    7.47
 -17   0   4  105.31   12.01
 -17   0  -4   86.21   11.00
  17   0  -4  112.53   11.37
  17   0   5    1.92   12.19
  17   0  -5    1.83    9.42
 -17   0  -5    1.97   10.94
  17   0   5   -0.53    7.30
 -17   0   5   -1.76    7.24
  17   0  -5    2.59    7.35
  17   0   5   -4.03   11.16
  17   0  -5    9.83   19.41
 -17   0   5   -1.36   10.98
  17   0   5    1.58    8.20
  17   0  -5    3.19   11.07
 -17   0  -5   -0.42    7.18
 -17   0  -5    1.70   10.58
  17   0  -5    2.11    6.39
  17   0  -6  165.70   12.33
  17   0   6  196.33    8.69
  17   0   6  192.63    9.71
  17   0   6  185.55   12.87
 -17   0   6  186.76   13.94
  17   0  -6  132.76   21.67
  17   0  -6  202.31    8.25
  17   0  -6  200.73    9.04
  17   0  -6  197.49   14.14
 -17   0  -6  181.83   12.86
 -17   0  -6  179.11   14.52
  17   0   6  199.30   14.63
 -17   0   6  191.83    8.84
 -17   0  -6  191.28    8.63
  17   0   7   -1.84   13.73
  17   0   7   -1.08    7.59
 -17   0   7   -0.83    7.70
 -17   0  -7    4.40   11.97
  17   0   7   -1.98    8.92
  17   0  -7    0.66   19.19
 -17   0   7   -5.67   11.59
  17   0  -7    5.10    7.84
  17   0   7    3.46   11.74
  17   0  -7    1.04   11.74
  17   0  -7    3.18    9.99
 -17   0  -7   -1.61    7.72
  17   0  -7    1.63    6.35
  17   0   8   82.33    8.25
  17   0   8   83.13    7.59
  17   0   8   76.65   12.61
 -17   0   8   75.07   12.95
  17   0  -8   86.40   13.23
 -17   0  -8   81.23   12.15
 -17   0  -8   87.60    8.08
  17   0  -8   91.60    8.59
  17   0  -8   78.48   20.96
  17   0  -8   81.38    7.20
 -17   0   8   84.04    8.37
  17   0   8   74.41   12.94
  17   0   8   75.12    9.09
  17   0  -8   83.98   11.77
  17   0   9    2.16    9.40
  17   0   9   -0.48   12.23
  17   0  -9   -4.14   10.92
  17   0  -9   -1.93   19.48
 -17   0  -9    2.41   11.57
 -17   0  -9    3.59    7.75
  17   0  -9    6.62   12.70
 -17   0   9    0.78   12.41
  17   0   9   -1.88   14.08
  17   0  -9    2.36    6.60
  17   0   9    7.55    8.35
  17   0   9    1.37    7.19
  17   0  -9    3.01    8.55
 -17   0 -10    7.62   12.43
  17   0  10   15.54    7.55
  17   0 -10   13.30    8.90
 -17   0 -10   19.79    8.17
  17   0  10    4.59   10.10
  17   0 -10   15.15    6.58
  17   0  10   18.30   12.70
  17   0  10   10.20   15.08
 -17   0  10   13.23   12.41
  17   0 -10    4.77   18.97
  17   0 -10   10.13   10.74
  17   0 -10    7.65   13.02
  17   0  10   13.45    8.61
 -17   0  10    8.35    8.37
  17   0 -11    2.95    6.63
 -17   0 -11    8.76   13.34
 -17   0  11    7.11   11.25
  17   0  11    4.12    8.72
  17   0 -11   -2.24   12.81
  17   0  11    1.00   13.19
  17   0 -11   -0.92   19.00
  17   0 -11   -0.99   11.00
 -17   0  11    9.95    8.22
  17   0  11    5.33    7.71
 -17   0 -11    2.69    8.51
  17   0 -11   -0.58    8.96
  17   0  11    1.02   15.16
  17   0  12   43.13    8.93
 -17   0 -12   50.43    8.68
  17   0 -12   30.78   18.95
  17   0  12   44.71   16.32
  17   0 -12   59.05    8.84
 -17   0  12   52.57   11.99
  17   0  12   41.44   12.28
 -17   0 -12   39.68   12.01
  17   0  12   45.60    7.99
  17   0  12   46.76   11.18
  17   0 -12   48.08    6.99
  17   0 -12   43.34   11.93
 -17   0  12   56.85    8.52
 -17   0 -13   -1.22   14.10
  17   0 -13    7.71   13.92
  17   0 -13   14.44    9.23
  17   0  13    3.28   14.77
 -17   0 -13    4.03    9.32
  17   0  13    2.91    9.72
  17   0  13    2.76   16.03
 -17   0  13    9.33   14.16
 -17   0  13   11.29    9.24
  17   0 -13   -0.76   20.82
 -17   0  14  170.78   16.44
  17   0 -14  201.24   11.21
  17   0  14  184.97   18.72
 -17   0  14  200.41   11.10
  17   0  14  174.93   16.37
  17   0 -14  185.05   17.31
 -17   0 -14  169.57   15.53
  17   0  14  200.31   11.08
 -17   0 -14  194.95   10.99
  17   0 -14  191.74   24.83
  17   0  14  190.06   13.08
 -17   0  15    0.70   10.26
  17   0 -15    9.84   14.87
  17   0  15    4.98   18.92
  17   0 -15    6.49   10.24
  17   0  15    1.39   10.22
  17   0  15   -4.99   13.58
  17   0 -15   10.42   22.44
 -17   0 -15    0.49    9.77
 -17   0 -15   -2.95   13.71
 -17   0  15    9.13   15.52
 -17   0  16   79.37   11.04
  17   0  16   74.96   12.86
  17   0  16   77.21   10.84
  17   0 -16   55.98   20.37
  17   0 -16   75.19   11.44
 -17   0 -16   76.26   10.62
 -17   0  17    5.37   12.03
  17   0  17    4.06   11.37
  17   0 -17    3.73   11.65
 -17   0 -17    4.82   10.95
  17   0  18   17.17   11.83
 -17   0 -18   28.39   11.31
  17   0 -18   26.62   12.42
 -17   0  18   17.65   12.50
  17   0  18   18.15   14.81
 -17   0 -19    6.70   12.66
  17   0  19    0.15   14.74
 -17   0 -20   11.71   13.77
  17   0  20    2.91   13.70
  17   0 -20   -0.03   15.06
 -17   0  20    9.07   13.75
 -17   0 -21   -2.32   13.79
 -17   0  21    2.35   13.77
  17   0  21   -1.26   14.56
  17   0  21   -2.89   14.79
  17   0  22   48.52   14.42
  17   0 -22   75.63   15.59
 -17   0  22   53.31   14.99
  17   0 -22   37.67   16.59
 -17   0 -22   61.15   14.46
  17   0  22   66.55   15.46
  17   0 -23   -2.38   15.43
 -17   0 -23    2.16   16.07
  17   0  23   -1.04   15.25
  17   0  24   65.13   14.33
 -17   0  24   53.96   14.30
  17   0  24   32.72   16.63
  17   0 -24   36.71   15.89
  17   0 -24   73.19   14.79
 -17   0 -24   47.52   15.76
  17   0  25    8.43   14.89
  17   0 -25   -2.55   16.42
  17   0  26   38.34   13.96
 -17   0  26   21.76   14.16
  17   0  26    3.16   17.04
 -17   0 -26   10.64   16.61
  17   0 -26   20.98   15.80
  18   0   0 1596.39   17.61
  18   0   0 1679.86   31.08
 -18   0   0 1600.69   17.44
 -18   0   0 1608.44   28.24
  18   0   0 1591.66   28.37
  18   0   0 1660.59   18.91
  18   0   1    7.01    7.97
 -18   0  -1    0.99    7.06
  18   0  -1    0.50    7.56
  18   0  -1   -0.05   10.77
  18   0   1    2.68    7.34
 -18   0  -1   -0.38    9.66
  18   0   1   -2.98   10.29
 -18   0   1    1.99    7.45
  18   0  -1   -0.49   11.30
 -18   0   1   -0.48   11.10
  18   0   1    5.43   12.68
  18   0  -1    7.10    7.27
  18   0   2 1254.06   15.93
  18   0  -2 1250.42   16.48
 -18   0  -2 1249.81   15.79
 -18   0   2 1238.16   25.78
  18   0  -2 1236.14   26.17
  18   0  -2 1292.74   27.40
 -18   0   2 1184.20   15.61
  18   0   2 1228.03   25.67
  18   0   2 1268.32   28.32
  18   0   2 1292.82   17.49
  18   0  -2 1233.93   16.06
 -18   0  -2 1279.67   25.79
  18   0   3   -1.57    8.24
  18   0  -3   -0.32   11.25
 -18   0  -3   -0.59   11.01
 -18   0   3    8.30   11.41
  18   0  -3    2.10   11.63
 -18   0  -3   -1.02    7.37
  18   0   3    3.01   12.92
 -18   0  -3    2.69    9.62
  18   0  -3    0.50    7.67
  18   0  -3    3.72    7.24
  18   0   3   -1.91    7.53
  18   0   3   -0.23   11.28
 -18   0   3    3.86    7.52
  18   0   4  112.16    8.22
  18   0  -4  121.94   12.30
  18   0  -4  110.25    7.80
  18   0  -4  133.29    8.60
 -18   0  -4  100.55   11.64
  18   0   4  103.55   12.29
 -18   0   4  136.39    8.35
  18   0   4  122.67    9.40
  18   0  -4  108.06   12.91
 -18   0   4  110.65   12.61
  18   0   4  105.23   14.64
 -18   0  -4   99.54   12.20
 -18   0  -4  114.22    8.15
  18   0   5   -0.18   13.30
  18   0  -5    2.98    7.82
  18   0   5    0.18   11.69
 -18   0  -5    1.18    7.78
 -18   0  -5    4.03   11.44
  18   0   5    1.51    7.72
  18   0   5    3.93    8.70
 -18   0  -5   -1.25   11.62
  18   0  -5   -0.21   10.59
  18   0  -5    1.71   11.47
 -18   0   5   -3.29   10.85
  18   0  -5    3.11    6.80
 -18   0   5    3.56    7.46
  18   0  -6  238.54   15.03
  18   0   6  211.64   15.81
  18   0  -6  240.43   14.76
  18   0  -6  247.61    9.89
  18   0   6  216.17   14.78
 -18   0  -6  237.31   15.80
 -18   0   6  230.23    9.61
  18   0   6  251.62    9.92
  18   0  -6  203.54   24.92
 -18   0  -6  230.02   14.95
 -18   0  -6  237.23    9.62
  18   0   6  240.22   10.68
 -18   0   6  227.65   14.33
  18   0  -6  236.68    9.08
 -18   0  -7   -5.63   12.41
  18   0  -7   -0.68   21.71
  18   0   7    5.50    7.98
  18   0   7   -1.64   14.38
  18   0   7    1.80    9.54
 -18   0  -7    2.68   10.82
 -18   0   7    2.83    8.02
  18   0  -7   -1.28    8.20
  18   0  -7   -0.25    6.98
  18   0  -7   -4.58   10.98
 -18   0  -7   -0.86    8.03
  18   0   7    4.34   10.45
 -18   0   7    3.04   10.72
  18   0  -7    2.67   10.56
 -18   0  -8 1141.41   26.42
  18   0   8 1117.90   26.38
 -18   0  -8 1083.36   29.11
  18   0  -8 1145.98   15.83
  18   0  -8 1094.08   42.58
 -18   0  -8 1145.96   16.68
  18   0   8 1140.36   29.94
 -18   0   8 1184.62   27.35
  18   0  -8 1118.40   27.02
  18   0  -8 1164.17   26.10
  18   0   8 1157.66   18.67
  18   0   8 1163.32   16.75
 -18   0   8 1184.05   16.98
  18   0  -8 1150.70   17.10
  18   0   9    7.74    7.81
  18   0  -9   -1.70   22.22
  18   0   9    3.56   13.41
  18   0  -9    4.96    7.09
 -18   0  -9    6.60    8.16
  18   0  -9    0.53   11.14
  18   0  -9    2.38    9.16
 -18   0   9    2.04   13.42
 -18   0  -9    9.07   11.15
  18   0   9    1.36    9.68
  18   0   9    0.51    8.31
  18   0   9    3.28   11.63
 -18   0   9   -0.69    8.93
  18   0  -9   -3.65   13.36
 -18   0 -10 1251.84   17.82
  18   0 -10 1281.40   30.53
  18   0 -10 1303.68   18.99
  18   0 -10 1231.40   43.59
 -18   0  10 1244.27   29.29
 -18   0  10 1291.37   18.41
  18   0  10 1273.44   17.27
 -18   0 -10 1270.32   28.67
  18   0 -10 1326.85   17.08
  18   0  10 1300.95   18.13
  18   0  10 1332.02   33.76
  18   0  10 1258.89   28.92
  18   0 -10 1229.32   27.22
  18   0  10 1309.07   20.80
 -18   0  11    7.70    8.66
  18   0  11    5.54   10.79
  18   0  11   -0.02   14.07
 -18   0 -11    8.79    9.06
  18   0 -11   -2.08    9.42
  18   0  11   10.13    9.50
  18   0  11    5.19    8.27
 -18   0 -11   -2.48   13.68
  18   0 -11   -0.22   13.56
  18   0 -11    2.68    6.99
  18   0 -11   -6.52   21.91
 -18   0  11    7.88   11.88
  18   0  11   -4.17   16.19
  18   0 -12  629.70   14.92
  18   0 -12  588.57   33.14
  18   0 -12  606.35   23.37
  18   0  12  615.62   16.78
  18   0  12  616.71   14.53
  18   0  12  586.56   25.80
 -18   0  12  634.91   14.48
 -18   0  12  576.33   22.63
  18   0  12  544.96   21.84
  18   0 -12  611.57   12.91
 -18   0 -12  642.77   14.53
 -18   0 -12  601.46   22.68
 -18   0  13    9.43    9.93
  18   0 -13   13.66    9.52
  18   0  13    7.48   15.28
  18   0 -13   -3.32   22.03
 -18   0 -13    7.78   14.49
  18   0 -13    9.40   15.17
  18   0  13   -1.50   15.21
 -18   0 -13    6.81    9.84
  18   0  13    5.83   10.23
  18   0  13   -1.68   11.55
 -18   0  13   15.19   14.77
  18   0 -14   28.88    9.84
  18   0  14   20.94   12.76
  18   0 -14   15.54   13.75
  18   0  14    7.16   13.71
 -18   0  14   14.94    9.87
  18   0  14   26.20    9.91
  18   0 -14   14.51   23.21
 -18   0  14   16.02   13.62
 -18   0 -14   20.49    9.62
 -18   0 -14   24.08   13.52
  18   0  15    3.03   10.67
  18   0  15   -1.65   12.71
 -18   0  15   11.32   11.09
 -18   0 -15    4.35   10.19
  18   0 -15   22.98   10.90
  18   0  16  199.87   12.50
  18   0 -16  191.66   12.95
 -18   0 -16  216.39   12.64
  18   0  16  199.33   15.28
 -18   0  16  194.26   12.92
  18   0  17   -1.45   11.48
  18   0 -17   12.35   12.93
 -18   0 -17    2.93   11.49
  18   0  17   -0.54   13.69
  18   0  18  666.11   18.23
 -18   0 -18  659.63   18.13
  18   0 -18  696.19   20.25
 -18   0  18  615.56   18.93
  18   0  18  627.81   21.22
  18   0  19   -2.52   15.54
 -18   0  19    0.49   14.00
 -18   0 -19    2.76   12.68
  18   0 -19   -2.82   14.27
  18   0  19   -0.42   13.07
  18   0 -20  554.98   20.76
  18   0 -20  496.24   20.63
  18   0  20  499.32   20.90
  18   0  20  533.13   18.87
 -18   0  20  445.42   18.97
 -18   0 -20  515.67   18.60
  18   0  21    3.56   15.78
 -18   0 -21    3.68   13.77
  18   0 -21    3.66   15.34
 -18   0  22  182.61   15.97
  18   0 -22  155.45   17.45
  18   0  22  194.93   17.50
  18   0 -22  214.65   16.42
 -18   0 -22  188.27   16.55
  18   0  22  187.26   16.65
 -18   0 -23    2.09   15.56
  18   0 -23    0.84   16.28
  18   0  23   11.83   15.12
  18   0  24    8.07   14.56
  18   0  25    3.28   15.97
 -18   0 -25    1.24   15.92
  19   0   0   29.92   12.41
 -19   0   0   28.27    7.94
 -19   0   0   20.14   11.73
  19   0   0   32.16   12.30
  19   0   0   29.94    8.10
  19   0   0   26.46    8.16
  19   0  -1   -0.35   12.82
 -19   0  -1   -0.82    7.72
  19   0  -1   -4.40   10.65
  19   0  -1    3.67    8.19
  19   0   1   -0.40    7.84
  19   0   1    5.56    8.06
 -19   0  -1    1.33   11.52
 -19   0   1    0.29   10.26
  19   0   1   -3.58   11.47
 -19   0   1    5.82    7.75
  19   0  -1   -0.38    7.96
  19   0   1   -1.00   11.50
  19   0  -2  586.27   12.62
  19   0   2  520.89   19.09
  19   0   2  538.50   20.93
  19   0   2  552.96   13.24
 -19   0   2  575.45   12.33
  19   0   2  541.27   12.13
 -19   0  -2  523.16   18.74
  19   0  -2  554.75   12.62
 -19   0  -2  532.34   12.08
  19   0  -2  548.14   19.54
  19   0  -2  525.36   19.66
 -19   0   2  553.22   19.45
  19   0  -3    3.37   12.32
  19   0  -3    2.79    7.85
 -19   0  -3    3.85    8.14
  19   0   3    2.78    8.21
  19   0   3    0.78    8.11
 -19   0   3    6.62   12.18
  19   0  -3    8.72    8.22
 -19   0   3    4.72    8.08
  19   0   3    7.15   11.98
  19   0  -3    0.90   12.24
 -19   0  -3    1.39   12.05
  19   0   3    2.69   12.26
 -19   0  -4 1353.40   28.01
  19   0   4 1397.40   31.54
  19   0  -4 1345.07   17.51
  19   0  -4 1273.94   28.05
  19   0   4 1362.53   17.42
 -19   0   4 1339.25   28.16
  19   0   4 1370.70   28.35
 -19   0   4 1336.56   17.36
  19   0   4 1383.19   19.27
 -19   0  -4 1356.62   17.32
  19   0  -4 1335.41   17.62
  19   0  -4 1370.30   28.71
  19   0  -5    2.19   11.18
  19   0  -5    2.94    8.40
 -19   0  -5    2.00    8.19
  19   0   5    5.32   14.75
 -19   0   5    2.65    8.19
  19   0   5    0.02    8.38
 -19   0  -5   -1.55   11.57
  19   0   5    1.41   11.31
  19   0  -5    7.14   12.15
 -19   0   5   -0.41   10.93
 -19   0  -5    4.29   11.26
  19   0  -5    1.42    7.62
  19   0   6 1146.43   27.17
 -19   0   6 1109.54   16.55
  19   0  -6 1111.71   26.99
  19   0  -6 1130.20   16.96
 -19   0  -6 1070.66   26.33
  19   0   6 1130.68   18.44
  19   0  -6 1089.53   16.12
  19   0   6 1154.82   16.85
 -19   0  -6 1124.28   16.63
  19   0  -6 1089.58   26.32
  19   0   6 1095.29   29.12
 -19   0   6 1079.49   26.22
 -19   0  -6 1021.80   26.34
  19   0  -7    2.94    9.18
  19   0   7   -0.90   13.25
 -19   0  -7   -1.86    8.76
  19   0   7   -1.65   10.00
  19   0   7   -0.19   15.69
  19   0  -7    0.49    7.55
  19   0  -7    5.73   13.62
 -19   0  -7   -2.07   13.72
 -19   0   7   -3.45   13.29
  19   0   7    1.78    8.91
  19   0  -7    0.84   11.90
 -19   0  -7    2.22   12.88
 -19   0  -8  283.26   11.11
  19   0   8  255.76   16.87
 -19   0   8  288.28   17.75
  19   0   8  294.08   11.14
  19   0  -8  259.29   15.97
  19   0   8  294.83   12.56
  19   0   8  268.42   19.35
  19   0  -8  270.93   17.72
  19   0  -8  279.69   10.03
 -19   0   8  291.91   11.28
  19   0  -8  303.38   11.69
 -19   0  -8  244.92   17.78
 -19   0  -8  254.60   16.93
  19   0  -9   -2.40   22.91
  19   0  -9   -1.49   12.76
 -19   0  -9    5.76   13.86
  19   0   9   -5.82   14.07
  19   0  -9    2.41    7.34
  19   0   9   -0.43    9.15
 -19   0   9   -1.67   12.20
  19   0  -9   -1.29    9.29
  19   0  -9    2.18   12.49
  19   0   9   -1.14    9.85
 -19   0  -9    2.42   14.75
  19   0   9   -0.79   13.76
  19   0  10   19.74    9.15
 -19   0 -10   18.93    9.07
  19   0  10    9.77   10.59
  19   0 -10   12.18    7.41
 -19   0  10   18.15   13.77
 -19   0 -10    0.75   15.82
 -19   0 -10    6.70   14.01
  19   0 -10    3.61   24.26
  19   0  10   19.07   13.35
  19   0 -10    6.58   14.26
  19   0 -10   13.65    9.93
 -19   0  10   15.07    9.00
  19   0  10   11.18   14.46
  19   0 -11    0.21    7.59
 -19   0 -11    9.17    9.37
 -19   0  11    7.90   13.40
 -19   0  11   13.45    9.07
  19   0 -11   -3.38   15.60
  19   0  11    3.72    9.50
 -19   0 -11    4.22   12.42
  19   0 -11   -2.50   23.31
  19   0  11   -1.20   13.62
  19   0  11   10.74   10.85
  19   0 -11    4.66   10.32
  19   0 -12  485.40   14.29
 -19   0 -12  457.61   21.75
  19   0 -12  450.07   21.57
 -19   0  12  467.24   21.42
  19   0  12  469.84   13.82
  19   0 -12  487.93   33.37
 -19   0 -12  491.21   13.96
  19   0  12  440.05   21.72
  19   0  12  483.32   16.13
 -19   0  12  466.64   13.65
 -19   0  13   16.06   10.17
  19   0  13    8.56   13.04
  19   0 -13   26.91   10.14
 -19   0 -13    9.48    9.98
  19   0  13    4.79   10.12
  19   0 -13   10.02   24.21
  19   0 -14  832.86   18.25
  19   0  14  809.87   17.38
 -19   0 -14  825.46   17.35
 -19   0  14  830.50   17.82
  19   0  14  786.55   20.64
  19   0  15    4.75   11.34
  19   0 -15    8.32   11.62
 -19   0  15    4.45   11.63
 -19   0 -15    3.71   11.00
  19   0 -16  515.21   16.94
 -19   0  16  495.82   16.48
 -19   0 -16  518.35   16.21
  19   0  16  505.54   16.19
  19   0  16  488.91   19.31
  19   0 -17    7.11   12.96
  19   0  17   -0.47   14.62
 -19   0  17    0.23   12.12
  19   0  17    4.37   12.49
 -19   0 -17    1.60   12.33
  19   0  18  102.69   15.24
 -19   0 -18  103.59   12.77
  19   0  18  106.55   12.76
 -19   0  18   91.40   14.12
  19   0 -18  104.03   14.60
  19   0 -19    5.51   14.34
  19   0  19    8.44   15.12
 -19   0 -19   13.08   12.86
  19   0 -19    5.54   15.11
  19   0  19    0.72   13.23
  19   0  20   13.42   14.58
  19   0 -20   10.00   15.38
 -19   0 -20   21.90   13.81
  19   0  20    5.07   15.97
 -19   0  20    0.40   14.72
  19   0 -20   15.79   16.29
  19   0  21   -0.84   16.12
  19   0 -21    3.22   17.21
 -19   0 -21   13.35   14.31
  19   0  21    4.23   14.57
 -19   0  21   -2.67   15.21
  19   0 -21    6.68   16.49
  19   0  22  214.00   17.48
 -19   0  22  159.35   16.89
  19   0  22  220.53   17.64
 -19   0 -22  195.51   16.84
  19   0 -22  171.54   18.51
  19   0 -22  244.66   17.27
  19   0  23   -1.50   15.31
 -19   0  23    1.79   15.44
 -19   0 -23    0.29   15.45
  19   0 -23    3.57   15.63
  19   0  24  290.71   18.71
  19   0  24  238.79   18.46
  19   0 -24  232.59   19.33
 -19   0 -24  240.38   18.01
 -19   0  24  229.27   17.47
  20   0   0   75.35   12.36
  20   0   0   66.30   13.86
  20   0   0   70.59    8.46
 -20   0   0   70.65   11.76
  20   0   0   83.94    8.96
 -20   0   0   81.41    8.47
  20   0   1   -0.38   13.94
  20   0  -1    4.40    8.25
  20   0   1    2.20    9.03
 -20   0   1    1.36    8.42
 -20   0   1    0.27   12.62
  20   0   1   -3.59   13.14
 -20   0  -1    2.82   12.43
  20   0   1   -1.36    8.60
  20   0  -1    0.09   11.72
  20   0  -1    1.27   13.26
  20   0   2   64.92   12.07
  20   0   2   54.02   14.36
  20   0   2   71.21    9.20
  20   0  -2   72.32    8.70
  20   0   2   65.50    8.52
 -20   0  -2   63.07    8.33
 -20   0   2   71.21    8.47
  20   0  -2   57.20   12.11
 -20   0   2   69.69   12.11
 -20   0  -2   60.27   11.63
  20   0  -2   52.31   12.72
  20   0  -2   74.28    8.67
  20   0   3    3.87   13.08
  20   0  -3    3.46   12.96
 -20   0   3    0.70   12.92
  20   0   3    2.75    8.77
  20   0  -3    2.81   12.37
 -20   0  -3    3.76    8.58
 -20   0  -3   -0.78   12.81
  20   0   3    2.98    8.59
 -20   0   3    5.52    8.57
  20   0   3   -0.51   12.40
  20   0  -3    5.03    8.49
  20   0  -3    4.48    8.48
  20   0   4   14.16   14.21
  20   0   4   32.83   12.93
  20   0  -4   20.79   13.50
 -20   0   4   24.84   13.48
  20   0   4   21.71    9.24
  20   0  -4   38.82    9.04
 -20   0  -4   24.36   12.49
  20   0  -4   27.84    8.18
 -20   0   4   28.71    8.67
  20   0  -4   24.36   11.70
 -20   0  -4   35.59    8.43
  20   0   4   37.82    8.71
  20   0   5    0.49   15.81
  20   0  -5    4.65   12.68
 -20   0  -5    1.07    8.53
  20   0   5    0.00   10.03
  20   0   5    0.06   11.62
  20   0  -5    4.22    8.77
  20   0   5    2.20    8.67
 -20   0   5   -2.74   11.61
  20   0  -5    2.75   12.07
 -20   0  -5    1.61   11.67
  20   0  -5    4.88    8.10
 -20   0   5    0.26    8.64
  20   0   6    3.21   13.40
  20   0  -6    9.44    8.31
 -20   0  -6    6.35    9.27
 -20   0   6   25.53    9.10
 -20   0  -6    6.39   12.34
  20   0   6    6.45    9.16
  20   0   6    4.25    9.56
  20   0  -6   25.68   13.99
  20   0  -6   28.11    9.30
  20   0  -6    0.65   12.51
  20   0   6    2.00   12.10
 -20   0   6   14.73   13.53
  20   0   7   -2.08    9.10
  20   0  -7    0.19    8.02
 -20   0  -7   -0.14   12.44
  20   0  -7    1.31   13.80
 -20   0  -7   -0.14   13.41
  20   0  -7    3.00    9.23
 -20   0  -7    0.60    8.98
  20   0   7    2.40   12.14
  20   0  -7   -2.42   11.98
 -20   0   7    4.37   12.99
  20   0   7   -2.41   16.55
 -20   0   7   -1.39    8.80
  20   0   7    5.54   10.65
  20   0  -8   17.72   12.20
  20   0   8   26.78   10.75
 -20   0  -8    9.18   15.25
  20   0  -8   21.30    9.36
  20   0   8   15.62   16.49
  20   0  -8   14.75    8.02
 -20   0   8   14.82    9.08
  20   0  -8   14.89   12.77
  20   0   8   18.96    9.18
 -20   0  -8   16.32   12.30
 -20   0   8   15.02   12.97
 -20   0  -8   18.06    9.10
  20   0   8   13.83   12.81
  20   0   9    6.83   10.49
  20   0  -9   -1.99   15.26
  20   0  -9    6.99    7.95
 -20   0   9    2.66    9.93
  20   0   9    4.08   12.71
 -20   0  -9    2.31   12.99
 -20   0  -9    0.89   15.11
 -20   0   9   -2.93   15.09
 -20   0  -9    0.90    9.35
  20   0   9    7.20    9.49
  20   0  -9    2.88   10.38
  20   0  -9    2.75   13.50
  20   0  10  117.37   10.30
  20   0 -10  115.62    8.81
  20   0 -10  100.14   10.38
 -20   0  10  115.87    9.86
 -20   0 -10   93.04   15.92
  20   0  10  105.67   15.89
 -20   0 -10  111.29   10.23
  20   0  10  121.53   11.76
 -20   0 -10   94.71   17.12
  20   0 -10  104.27   15.04
  20   0 -11   -0.23   10.84
 -20   0  11   18.47    9.79
  20   0  11    5.74   11.55
  20   0  11    4.60    9.89
  20   0 -11    0.00    8.04
  20   0 -12   25.50   23.78
 -20   0  12   46.11    9.93
  20   0  12   53.96   10.39
  20   0  12   36.68   12.31
 -20   0 -12   49.53    9.97
  20   0 -12   50.46   10.07
 -20   0 -13    8.89   10.32
 -20   0  13   12.47   10.74
  20   0  13    8.45   10.85
  20   0 -13   24.12   10.75
 -20   0  14   21.46   10.75
 -20   0 -14   27.53   10.74
  20   0  14   31.61   10.90
  20   0  14   17.61   12.95
  20   0 -14   25.94   11.08
 -20   0  15   18.93   11.92
  20   0  15   17.59   11.81
  20   0 -15   17.57   12.20
 -20   0 -15   16.37   11.34
  20   0  15    5.71   14.31
  20   0 -16    5.79   12.37
 -20   0 -16   12.88   11.70
  20   0  16    4.14   14.15
 -20   0  16    2.46   12.34
  20   0  16    6.76   12.30
  20   0  17   -2.39   15.79
  20   0  17   11.81   12.91
 -20   0 -17   15.28   12.31
  20   0 -17    9.06   13.31
 -20   0  17    9.63   13.05
 -20   0 -18   50.64   12.79
  20   0  18   40.18   15.14
  20   0  18   42.75   12.97
  20   0 -18   32.57   14.51
 -20   0  18   20.55   14.48
  20   0  19   -1.60   13.27
 -20   0 -19    9.05   13.11
  20   0 -19   -1.42   15.21
 -20   0 -20   47.89   13.44
 -20   0  20   39.04   14.61
  20   0  20   41.57   14.31
  20   0 -20   45.24   16.09
  20   0  20   36.57   15.18
  20   0 -20   30.74   15.35
  20   0  21   -2.30   15.09
  20   0  21   -1.88   15.53
 -20   0 -21    9.32   14.99
  20   0 -22   30.99   15.61
 -20   0  22   -1.66   16.64
 -20   0 -22   34.50   14.92
  20   0 -22    4.09   18.36
  20   0  22   24.43   15.85
  20   0  22   20.01   16.11
  21   0   0   13.24    9.37
  21   0   0   10.83   13.99
 -21   0   0   16.63    8.92
 -21   0   0   10.41   13.32
  21   0   0   14.59    9.27
  21   0   0   14.27   14.19
  21   0   1    5.38   15.06
  21   0  -1    4.21    9.43
  21   0   1    6.60    9.64
 -21   0   1    1.44   11.84
 -21   0  -1   -1.81    8.68
  21   0   1   -0.50    9.00
  21   0  -1   -1.63   12.43
  21   0  -1    3.97    9.19
  21   0   1   -5.01   12.41
 -21   0  -1   -0.38   11.73
 -21   0   1    0.66    8.65
  21   0  -1    5.19   14.68
  21   0   2  202.23   15.79
 -21   0   2  227.45   10.67
  21   0   2  237.71   10.81
  21   0  -2  192.00   16.47
 -21   0   2  211.62   16.39
 -21   0  -2  229.12   10.36
  21   0   2  222.12   18.62
  21   0  -2  223.29   17.60
  21   0  -2  238.27   11.08
  21   0   2  231.24   11.72
  21   0  -2  242.28   10.97
 -21   0  -2  209.04   15.94
  21   0  -3    0.18   12.82
  21   0   3   -0.54    9.49
  21   0   3    6.69    9.92
  21   0  -3    5.50    9.10
 -21   0  -3    2.62   13.59
  21   0   3    2.66   15.88
  21   0  -3    1.67   12.41
  21   0  -3    1.83    8.60
  21   0   3    5.38   14.48
 -21   0   3    4.43   12.50
 -21   0  -3    1.20    9.18
 -21   0   3    4.28    8.93
  21   0  -4  421.73   20.29
  21   0  -4  390.17   20.20
 -21   0   4  425.34   20.06
  21   0  -4  448.81   12.75
 -21   0  -4  443.63   12.68
 -21   0  -4  407.50   19.36
  21   0   4  434.81   12.78
  21   0   4  455.71   13.89
 -21   0   4  441.21   12.84
  21   0  -4  472.05   13.29
  21   0   4  391.17   19.83
 -21   0  -5    1.94   12.91
  21   0  -5    4.70    9.50
  21   0  -5    2.09    8.70
  21   0   5   -0.74    9.44
 -21   0   5    3.05   12.59
  21   0   5    5.82   10.70
  21   0   5   -4.76   14.01
 -21   0   5    2.33    9.22
 -21   0  -5    0.65    9.16
  21   0  -5    2.83   12.95
  21   0  -5   -3.00   13.97
  21   0  -6  344.68   20.30
 -21   0  -6  397.88   12.51
 -21   0   6  391.43   12.77
 -21   0  -6  351.36   18.49
  21   0  -6  395.68   13.11
  21   0  -6  350.17   18.98
  21   0   6  406.02   13.99
 -21   0   6  353.60   19.75
  21   0   6  389.33   12.59
  21   0   6  374.16   19.58
  21   0  -6  388.95   12.12
 -21   0  -7   -0.90    9.46
 -21   0   7    1.69    9.47
  21   0  -7    4.17   13.11
  21   0   7   -1.31   14.74
  21   0   7    3.85   11.20
  21   0   7   -0.90    9.84
  21   0  -7    3.90    8.64
  21   0  -7    0.97    9.77
  21   0  -8  103.63   15.65
  21   0  -8  114.63   10.90
  21   0   8  120.64   12.05
 -21   0   8  123.99   10.86
  21   0   8  119.76   10.64
  21   0  -8  113.59    9.53
 -21   0  -8  112.35   10.49
 -21   0   9    2.74   10.38
  21   0   9   -0.27   10.43
 -21   0  -9    6.82   17.22
 -21   0  -9   -1.48   10.33
  21   0  -9    5.31    8.44
  21   0   9    2.15   11.43
 -21   0 -10   14.81   10.06
  21   0 -10   24.79   11.13
  21   0  10   16.86   11.45
  21   0 -10   20.41    8.49
  21   0  10   12.38   10.33
 -21   0  10   28.74    9.98
  21   0  11   14.45   10.37
 -21   0  11    8.51    9.89
  21   0 -11   -2.18   11.20
  21   0  11    1.13   12.31
  21   0  12  225.98   14.97
  21   0  12  212.06   12.09
 -21   0 -12  223.61   12.58
  21   0 -12  236.23   12.92
 -21   0  12  221.27   12.37
  21   0  13   14.43   11.13
  21   0  13    0.87   13.87
 -21   0  13    9.86   10.93
  21   0 -13    7.78   10.95
  21   0  14  247.86   15.76
  21   0 -14  235.30   13.61
 -21   0 -14  253.29   13.22
  21   0  14  250.30   13.19
 -21   0  14  230.03   13.24
  21   0  15    6.07   11.65
  21   0 -15   11.24   12.54
  21   0  15   -1.56   15.18
 -21   0  15    8.26   12.60
 -21   0 -15   10.21   11.32
  21   0  16  177.54   16.14
 -21   0 -16  186.09   12.98
  21   0  16  195.86   13.33
 -21   0  16  196.23   14.08
  21   0 -16  184.43   14.03
  21   0  17    2.87   15.91
  21   0 -17   12.74   13.93
  21   0  17   16.07   12.58
 -21   0 -17    9.49   12.06
  21   0 -18   22.94   15.86
 -21   0 -18   32.88   12.94
  21   0 -18   24.78   15.02
  21   0  18   25.24   16.62
  21   0  18   34.39   13.63
 -21   0  18    1.62   15.22
 -21   0 -19   15.75   13.70
  21   0 -19   -0.75   15.41
  21   0 -19   -2.79   16.55
  21   0  19    4.21   14.05
  21   0  19    1.13   16.10
 -21   0 -20   21.59   13.61
 -21   0  20    1.43   15.74
  21   0  20   23.91   14.02
  21   0 -20   16.05   16.12
  21   0  20   22.84   15.83
  21   0 -20   13.84   16.92
  21   0  21    5.55   15.81
 -21   0 -21   14.32   15.51
  21   0 -21    0.36   16.66
  21   0  21    3.82   16.05
 -22   0   0 1025.68   17.45
  22   0   0 1097.95   18.82
  22   0   0  987.53   17.38
  22   0  -1   10.80    9.87
  22   0  -1    1.94    9.41
 -22   0  -1    3.69    9.30
 -22   0   1    6.89    9.71
  22   0   1    3.78    9.68
  22   0   1    6.00    9.72
  22   0  -2  667.72   15.37
  22   0   2  695.16   16.21
 -22   0   2  684.97   15.00
  22   0  -2  679.44   15.14
 -22   0  -2  648.62   14.95
  22   0   2  684.78   15.28
  22   0   3    4.72   10.94
  22   0  -3    0.44    9.36
  22   0  -3    3.86    9.58
 -22   0  -3    4.99    9.91
  22   0   3    1.19   10.01
 -22   0   3    0.34    9.45
 -22   0   4  148.03   10.82
 -22   0  -4  143.30   10.56
  22   0   4  147.61   10.79
  22   0  -4  136.59   10.51
  22   0   4  143.14   11.16
  22   0  -4  159.83   11.01
 -22   0  -5    2.10    9.76
  22   0  -5   -1.19    9.05
  22   0  -5    4.36    9.88
 -22   0   5    0.85    9.65
  22   0   5    1.94   10.88
  22   0   6  181.25   12.07
 -22   0  -6  175.91   11.19
 -22   0   6  189.90   11.46
  22   0   6  182.54   11.46
  22   0  -6  179.92   10.64
  22   0  -6  183.72   11.61
  22   0  -7    4.75    9.06
  22   0  -7   -1.72   10.38
 -22   0   7    3.79   10.21
 -22   0  -7    0.00   10.44
  22   0   7   10.94   11.77
  22   0   7    4.49   10.63
  22   0   8  650.28   17.83
  22   0  -8  639.11   14.86
 -22   0  -8  628.41   15.62
 -22   0   8  589.36   15.46
  22   0   8  623.18   15.56
  22   0  -8  623.41   16.08
 -22   0  -9    3.70   10.61
  22   0   9   10.44   12.14
  22   0  -9    6.71    9.02
 -22   0   9    5.63   10.84
  22   0  10  914.39   18.37
  22   0 -10  860.65   18.68
  22   0  10  899.65   20.83
 -22   0 -10  888.41   18.04
 -22   0  10  897.30   18.11
 -22   0 -11    7.37   11.39
 -22   0  11   14.61   10.90
  22   0  11    7.94   13.28
  22   0  12  468.57   15.31
  22   0  12  476.86   18.44
 -22   0 -12  467.07   15.43
 -22   0  12  481.16   15.37
  22   0 -12  495.41   15.80
  22   0  13    3.56   13.65
  22   0  13   10.14   11.22
 -22   0 -13   -0.80   11.48
  22   0 -13   21.40   11.55
 -22   0  13   13.57   11.34
 -22   0  14   37.88   12.15
  22   0  14   31.45   13.77
  22   0 -14   41.36   12.12
  22   0  14   26.48   11.32
 -22   0 -14   30.26   11.67
  22   0  15    3.26   15.61
  22   0 -15   10.48   12.58
 -22   0  15    5.42   12.61
  22   0  15    5.84   11.94
 -22   0  16  149.73   14.34
  22   0  16  165.84   13.39
 -22   0 -16  154.67   13.27
  22   0  16  153.64   16.15
  22   0 -16  174.52   14.56
  22   0 -16  179.08   18.38
  22   0  17    5.41   15.84
  22   0 -17   12.45   14.91
 -22   0  17   -2.01   14.41
  22   0 -17    5.92   17.08
  22   0  17   12.87   12.64
 -22   0 -17    9.26   12.46
  22   0  18  395.07   17.07
 -22   0  18  374.56   18.21
  22   0 -18  416.23   19.10
 -22   0 -18  420.81   16.93
  22   0  18  386.71   20.94
  22   0 -18  452.09   21.08
 -22   0 -19   12.62   14.02
  22   0 -19   -2.81   15.66
  22   0  19    9.03   14.67
  22   0  19    4.71   17.45
  22   0 -19    0.90   17.10
  22   0 -20  443.00   21.38
 -22   0  20  421.27   20.06
  22   0  20  485.71   19.27
 -22   0 -20  492.46   19.05
  22   0 -20  490.98   21.43
  23   0   0   32.15   10.70
  23   0   0   17.83   10.27
 -23   0   0   28.12    9.95
 -23   0   1   -0.25    9.95
  23   0   1    5.91   11.15
  23   0  -1    2.82    9.88
 -23   0  -1    1.35   10.39
  23   0  -1    3.14   10.56
 -23   0  -2  231.15   11.85
  23   0   2  234.73   12.40
  23   0  -2  248.18   12.33
 -23   0   2  220.73   11.59
  23   0  -2  224.32   11.78
  23   0   2  229.24   12.15
 -23   0  -3   -1.96   10.30
  23   0  -3   -1.73   10.46
  23   0   3    1.58   10.95
  23   0   3    0.17   10.85
  23   0   4  586.29   15.39
 -23   0  -4  590.07   15.13
  23   0   4  584.44   16.67
  23   0  -4  592.69   15.26
  23   0  -4  590.34   15.53
 -23   0   4  575.94   14.98
  23   0   5    6.94   11.22
 -23   0  -5    3.28   10.66
 -23   0   5   -1.60   10.44
  23   0   5    0.63   10.98
  23   0  -5    1.17   10.76
  23   0  -5    1.40    9.63
 -23   0  -6  505.36   14.85
  23   0  -6  488.80   15.12
  23   0  -6  496.37   14.27
  23   0   6  529.11   16.28
 -23   0   6  464.15   14.60
  23   0   6  485.60   14.76
  23   0  -7   -1.96   11.02
  23   0   7    6.87   12.54
 -23   0  -7   -1.14   10.73
  23   0   7   -1.50   10.68
  23   0  -7    0.31    9.63
  23   0  -8  193.84   12.51
  23   0   8  175.03   11.86
  23   0  -8  209.19   11.25
 -23   0  -8  181.37   11.88
  23   0   8  215.51   14.10
 -23   0   8  197.66   12.32
  23   0   9    3.18   12.73
 -23   0   9   11.21   11.12
  23   0   9    6.48   11.61
  23   0  -9    2.86   12.05
 -23   0  10   20.48   10.72
  23   0  10    6.05   11.57
  23   0  10   10.05   13.38
 -23   0 -10    4.29   11.20
 -23   0  11    7.87   11.19
  23   0  11    3.67   11.98
  23   0  11    3.32   13.95
  23   0 -11    2.31   11.65
 -23   0 -11    4.86   11.77
  23   0 -12  263.38   13.98
  23   0  12  232.00   16.14
 -23   0  12  253.85   13.74
  23   0  12  240.03   13.53
 -23   0 -12  246.86   13.45
  23   0  13    3.50   12.29
  23   0  13    8.80   14.08
  23   0 -13   20.56   11.91
 -23   0 -13    2.28   12.11
 -23   0  13   12.37   11.98
 -23   0  14  289.38   14.83
  23   0 -14  309.42   15.40
  23   0  14  308.42   17.97
  23   0  14  284.56   14.64
 -23   0 -14  276.16   14.72
 -23   0  15    1.77   12.98
  23   0  15    4.83   15.34
 -23   0 -15    1.83   13.39
  23   0 -15   12.91   13.54
  23   0  15   20.27   12.58
  23   0 -16  311.98   17.02
  23   0  16  308.13   15.41
  23   0  16  285.96   18.97
 -23   0  16  285.69   16.75
 -23   0 -16  274.91   15.81
  23   0 -17    4.36   17.03
  23   0 -17    5.79   14.61
  23   0  17    1.89   15.68
  23   0  17   12.07   13.64
  23   0  18   84.84   13.96
  23   0  18   83.35   17.49
  23   0 -18   82.95   15.67
 -23   0  18   60.49   14.80
  23   0 -18   87.44   16.53
 -23   0 -18   66.12   14.30
  23   0 -19   -2.86   16.67
  24   0   0    7.56   10.96
  24   0   0    9.42   10.90
 -24   0   0   11.09   10.66
  24   0  -1   -0.49   10.82
  24   0  -1    4.76   10.90
 -24   0   1   -0.77   10.87
 -24   0  -1    6.85   10.60
  24   0  -2    7.23   10.81
  24   0  -2   10.17   10.62
 -24   0   2   13.05   10.88
  24   0   2    9.79   10.98
  24   0   2   10.35   12.10
 -24   0  -2    8.03   10.47
  24   0   3    0.86   11.04
  24   0   3    1.83   11.28
 -24   0   3    4.89   10.87
 -24   0  -3    1.20   10.57
  24   0  -3    4.02   10.67
  24   0  -3   -1.50   10.32
  24   0   4   20.30   11.09
 -24   0   4   14.10   10.71
  24   0  -4   14.55   10.22
  24   0  -4   23.98   11.00
  24   0   4    9.47   12.46
 -24   0  -4   18.70   10.75
 -24   0  -5    2.38   11.07
  24   0  -5    0.24   11.27
  24   0  -5    3.05   10.31
  24   0   5    2.56   11.72
 -24   0   5    4.48   10.97
 -24   0   6   17.46   11.24
 -24   0  -6   13.51   10.94
  24   0  -6    1.15   10.73
  24   0  -6   20.23   11.59
  24   0   6   14.03   11.11
  24   0   6   -2.34   12.15
  24   0  -7   -0.57    9.98
  24   0  -7    2.90   11.61
  24   0   7    5.42   12.99
 -24   0   7   -1.24   11.20
  24   0   7   -1.23   11.02
 -24   0  -7    4.19   11.01
  24   0  -8   -1.65   11.90
  24   0  -8    8.25   10.27
  24   0   8    2.51   11.78
  24   0   8    7.92   13.08
 -24   0   8    5.15   11.63
 -24   0  -8    6.76   11.26
 -24   0   9   19.85   10.82
 -24   0  -9   11.55   11.33
  24   0   9   -1.46   13.02
  24   0   9    2.65   11.66
  24   0  -9   -0.53   12.45
 -24   0 -10   -0.46   11.64
  24   0 -10    1.27   12.63
  24   0  10    6.52   13.98
  24   0  10    5.48   12.18
 -24   0  10   26.74   11.18
 -24   0  11    7.61   11.61
  24   0 -11   16.70   11.47
  24   0  11    4.44   11.83
  24   0  11    8.95   14.36
 -24   0 -11    0.69   11.74
 -24   0  12   12.35   12.14
  24   0  12    7.80   14.47
 -24   0 -12    5.19   12.75
  24   0  12    4.00   12.69
  24   0 -12   17.75   11.93
  24   0 -13   18.51   12.74
 -24   0  13    4.72   12.59
  24   0  13   10.00   14.29
 -24   0 -13    0.30   12.48
  24   0  13   -0.31   12.99
 -24   0  14    9.61   13.59
  24   0 -14   16.11   13.53
  24   0  14    0.17   13.20
 -24   0 -14   -1.97   12.86
  24   0  14    6.53   16.47
  24   0  15   15.53   14.98
 -24   0 -15   -1.44   13.08
 -24   0  15   -0.56   13.50
  24   0 -15    4.87   13.79
  24   0 -16    3.59   14.40
  24   0  16    7.52   17.09
 -24   0  16   -0.95   14.11
  25   0   0   12.90   11.70
 -25   0   0   11.48   11.03
  25   0   0   11.98   11.41
  25   0  -1    1.92   11.39
 -25   0  -1   -1.27   11.09
  25   0   1   -1.99   11.32
  25   0   1    2.83   11.35
 -25   0   1    2.21   11.14
  25   0  -1    0.84   11.81
  25   0   2  219.91   13.77
  25   0   2  201.75   12.71
  25   0  -2  217.05   13.04
  25   0  -2  212.78   13.01
 -25   0   2  203.53   12.58
 -25   0  -2  218.29   12.72
 -25   0   3    1.72   11.42
 -25   0  -3    0.85   11.21
  25   0   3    5.34   12.02
  25   0  -3    2.12   11.80
  25   0  -3    3.44   11.37
  25   0   3    2.59   11.56
 -25   0  -4  459.98   15.17
  25   0  -4  463.19   15.81
 -25   0   4  460.30   15.50
  25   0  -4  459.07   15.36
  25   0   4  452.54   15.48
  25   0   4  512.58   17.14
  25   0  -5    3.78   11.26
 -25   0  -5    9.63   11.60
 -25   0   5   -1.15   11.99
  25   0   5    9.72   12.25
  25   0   5    9.10   12.08
  25   0  -5    0.32   12.19
  25   0  -6  371.43   15.04
 -25   0   6  378.23   14.83
  25   0   6  382.00   14.74
  25   0  -6  384.52   14.24
 -25   0  -6  386.75   14.56
  25   0   6  380.13   16.42
  25   0  -7   -1.96   11.96
  25   0  -7    7.10   10.47
 -25   0  -7    4.62   11.69
  25   0   7    6.67   14.02
  25   0   7    4.35   12.01
 -25   0   8   79.31   11.96
  25   0  -8   85.92   12.75
  25   0   8   78.70   13.64
  25   0   8   85.27   12.22
 -25   0  -8   80.32   11.98
  25   0   9    6.60   13.97
  25   0   9   -1.89   12.05
 -25   0  -9    5.86   11.72
 -25   0   9   17.64   11.64
 -25   0  10   30.46   11.92
  25   0  10   27.75   14.44
  25   0  10   24.26   11.98
 -25   0 -10   19.37   12.02
  25   0 -10    7.12   13.63
  25   0 -11   11.82   12.30
 -25   0 -11    3.36   12.56
  25   0  11   13.27   14.72
  25   0  11    1.58   13.03
 -25   0  11   15.54   12.31
  25   0  12  207.86   15.85
 -25   0 -12  175.11   13.52
  25   0  12  189.45   13.94
  25   0 -12  209.53   14.06
 -25   0  12  195.01   13.79
 -25   0  13    2.15   12.69
 -25   0 -13   -0.79   12.89
  25   0  13   10.36   14.92
  25   0 -13   10.54   13.04
  25   0  13    3.20   12.90
  25   0 -14  323.93   16.95
 -25   0 -14  273.61   15.26
 -25   0  14  277.06   15.88
  25   0  14  282.75   15.46
  26   0   0  793.85   19.54
  26   0   0  772.24   18.53
 -26   0   0  757.13   18.13
  26   0   1    0.48   12.78
  26   0   1    1.25   11.73
  26   0  -1    4.11   11.79
  26   0  -1    6.82   12.28
 -26   0   1    3.03   11.94
 -26   0  -1    2.61   11.88
  26   0   2  516.62   16.33
 -26   0  -2  513.02   16.09
  26   0  -2  532.57   16.68
 -26   0   2  512.03   16.21
  26   0   2  535.80   17.25
  26   0  -2  525.85   16.57
  26   0  -3   -1.60   11.53
  26   0   3    6.73   13.28
 -26   0  -3   -0.25   11.84
  26   0   3   -1.86   12.14
 -26   0   3   -2.13   11.97
  26   0  -3    6.51   12.35
 -26   0   4   51.23   11.77
  26   0   4   62.73   12.39
  26   0  -4   63.42   12.19
 -26   0  -4   58.00   11.97
  26   0  -4   61.50   11.39
  26   0   4   57.84   12.57
 -26   0   5   -0.50   12.04
  26   0   5    3.18   12.08
  26   0  -5    3.21   12.32
 -26   0  -5   -1.71   12.20
  26   0  -5   -0.77   11.26
  26   0  -6  118.57   11.85
  26   0  -6  120.79   13.15
  26   0   6  128.95   14.49
  26   0   6  124.47   12.59
 -26   0   6  106.78   12.31
 -26   0  -6  141.51   12.30
 -26   0   7    1.23   12.50
 -26   0  -7    3.79   12.37
  26   0   7   -2.23   14.32
  26   0   7    7.04   12.85
  26   0  -7    3.82   13.04
  26   0   8  400.88   18.00
  26   0  -8  379.37   16.42
  26   0   8  395.49   15.67
 -26   0  -8  422.32   15.54
 -26   0   8  406.59   15.57
  26   0   9    3.96   13.11
  26   0  -9    0.34   14.08
 -26   0   9   16.89   12.08
 -26   0  -9    6.93   12.75
  26   0  10  617.70   20.81
  26   0  10  562.61   17.57
 -26   0  10  564.94   17.75
  26   0 -10  577.37   18.63
 -26   0 -10  562.57   17.14
  26   0  11    3.77   13.09
 -26   0 -11    6.17   12.73
  26   0 -11   17.33   12.63
 -26   0  11    7.54   12.96
 -26   0 -12  269.71   15.27
  26   0  12  261.15   15.28
  26   0 -12  302.36   15.86
 -27   0   0   22.23   12.19
  27   0   0   23.61   12.38
  27   0   0   13.33   12.99
  27   0  -1    3.40   12.29
 -27   0   1    0.03   12.48
  27   0   1    2.41   12.54
  27   0  -1   -0.35   13.27
  27   0   1    0.08   13.31
 -27   0  -2   76.72   12.00
  27   0  -2   76.52   13.15
 -27   0   2   63.81   12.36
  27   0  -2   68.18   12.73
  27   0   2   64.05   12.33
  27   0   2   62.95   12.53
  27   0  -3    2.25   12.66
  27   0  -3    6.33   13.32
 -27   0  -3    1.21   12.27
  27   0   3    4.75   13.82
 -27   0   4  134.18   12.93
  27   0  -4  130.79   13.70
  27   0   4  133.60   13.58
 -27   0  -4  133.88   13.18
  27   0   4  146.68   13.73
  27   0  -4  121.15   12.90
  27   0   5    1.01   12.78
  27   0   5    6.64   13.61
 -27   0   5   -1.76   12.78
  27   0  -5    4.54   12.57
 -27   0  -5    3.29   12.43
  27   0   6  110.14   14.86
  27   0   6  100.82   13.16
 -27   0  -6  109.04   12.75
  27   0  -6  112.74   13.83
 -27   0   6  105.72   13.24
 -27   0  -7    4.56   12.73
 -27   0   7    8.90   13.09
  27   0   8   56.50   13.26
  27   0  -8   50.24   13.88
 -27   0  -8   58.29   12.45
 -27   0   8   74.57   12.80
   0  -1   1   14.06    1.44
   0  -1  -1   14.68    1.94
   0   1   2    2.84    1.95
   0  -1   2    1.65    2.21
   0  -1   2    1.55    1.47
   0   1  -2    1.93    2.14
   0  -1  -2    9.80    2.72
   0   1   2    0.66    2.70
   0   1  -2    4.21    1.71
   0  -1   2    2.46    2.04
   0  -1  -2    0.43    2.96
   0  -1  -2    3.82    1.97
   0   1   2    2.24    2.60
   0  -1   2    3.15    1.89
   0   1  -2    2.43    1.93
   0  -1  -2    8.43    2.58
   0  -1   3    3.39    3.17
   0   1  -3    4.63    3.38
   0   1   3    3.25    3.83
   0  -1  -3    8.19    5.40
   0   1  -3    7.11    4.10
   0   1  -3    5.16    2.83
   0   1   3    3.26    4.85
   0   1   3    6.24    4.93
   0   1   3    5.96    3.26
   0  -1   3    6.68    3.97
   0  -1  -3    5.18    4.15
   0   1  -4    5.05    4.17
   0   1   4    2.74    5.83
   0  -1   4    7.30    4.61
   0   1   4    6.96    7.17
   0   1  -4   10.09    4.59
   0  -1  -4    6.36    6.91
   0   1   5    6.26    8.44
   0  -1   5    1.19    6.50
   0   1  -5    6.13    6.18
   0  -1  -5    8.43    8.12
   0   1   5    3.92    6.23
   0   1  -5    4.32    4.40
   0   1  -6    4.98    3.90
   0   1   6    5.14    3.22
   0   1  -6    1.61    6.17
   0  -1   6    4.59    5.45
   0   1   6    7.86    5.09
   0   1   6    9.33    8.89
   0  -1   6    0.81    3.97
   0  -1  -6    3.22    9.55
   0   1   6    7.64    8.44
   0   1  -6    3.76    5.18
   0  -1   6    3.23    6.23
   0   1   6    8.58    5.26
   0  -1  -6    5.91    5.77
   0   1  -6    5.71    3.03
   0   1   7   -1.11    5.67
   0  -1  -7   -1.11   10.76
   0  -1   7    1.57    8.16
   0   1  -7   -0.30    4.06
   0   1   7   -1.17    9.39
   0  -1  -7    2.52    6.35
   0   1  -7    0.84    7.43
   0  -1   7    0.00    6.72
   0   1  -7   -3.88    7.33
   0   1   7    0.64    3.73
   0   1   7    2.02    5.75
   0  -1   7   -0.04    4.93
   0   1  -7   -0.55    4.68
   0   1   7    2.28    9.61
   0   1   8    6.91    7.41
   0  -1   8   -1.11    9.43
   0  -1  -8    7.93    7.75
   0   1  -8    2.39    9.10
   0  -1   8    1.88    8.48
   0   1  -8    8.01    6.09
   0  -1  -8   -0.22   13.00
   0   1  -8   12.47    5.32
   0   1  -8    8.00    9.79
   0  -1   8   -3.58    5.85
   0   1   8    0.32   12.32
   0   1   8    2.61    9.93
   0   1   8   -1.05    6.08
   0   1   8    1.40    4.61
   0  -1   9    3.72    8.69
   0   1   9    0.71   12.77
   0   1   9    5.06    7.28
   0   1   9   -1.13    4.98
   0  -1  -9    6.26   12.56
   0  -1  -9    2.82    7.42
   0   1   9    0.29    6.90
   0   1   9    0.39   11.69
   0  -1   9   -0.95    6.93
   0  -1   9    5.84   11.90
   0   1  -9    2.76    5.58
   0   1  -9    7.49    7.35
   0   1  -9    4.51   12.12
   0   1  -9    0.14    9.46
   0  -1 -10    3.06    7.00
   0  -1 -10    4.35    7.94
   0   1 -10    8.59    9.33
   0   1  10    6.22   10.21
   0   1  10    3.73    6.10
   0  -1 -10    9.38   12.13
   0   1 -10    4.39    6.45
   0  -1  10    8.22    9.24
   0   1 -10    1.22   10.13
   0  -1  10    5.02    6.21
   0   1  10    4.83   11.28
   0   1 -10   13.60    5.58
   0  -1  10    1.91    9.90
   0   1  10    5.10    6.63
   0  -1  11   -1.20    8.93
   0   1  11    2.03    6.76
   0  -1 -11    2.79    7.27
   0   1 -11    1.49   10.05
   0   1 -11    0.84    7.12
   0   1  11    2.58    6.81
   0  -1 -11    5.51   11.58
   0   1 -11    0.90    5.75
   0   1  11   -0.92   11.30
   0  -1 -11    0.09    8.38
   0  -1  11   -0.08    7.06
   0  -1  11    1.25   11.78
   0   1  11    3.02   11.76
   0   1 -11    0.21   11.96
   0   1 -12   -1.69    6.18
   0   1 -12    3.46   12.26
   0   1  12    2.04   11.81
   0   1  12    3.17    7.06
   0   1  12    1.54   11.86
   0   1 -12    3.52    7.48
   0  -1 -12    1.05    7.33
   0   1 -12    0.81   10.46
   0  -1 -12   -0.46   12.34
   0   1  12   -1.81    6.99
   0  -1  12    4.67    7.16
   0  -1  12    1.67   11.67
   0  -1 -12    3.46    8.60
   0  -1  12    6.13    9.22
   0   1 -13    0.50    6.10
   0  -1 -13    4.25    7.20
   0  -1 -13    3.41   10.76
   0  -1  13    1.43    9.64
   0   1  13    1.15    7.06
   0   1  13    4.46    6.90
   0   1 -13    5.90    7.38
   0  -1  13    6.87   11.01
   0  -1  13    3.31    6.95
   0   1 -13    0.87   10.05
   0   1  13   -0.03   10.85
   0   1 -13    3.05   11.36
   0   1  13    5.28   12.23
   0  -1 -13   -2.76    8.91
   0   1 -14    7.52   11.55
   0  -1 -14    1.71   13.10
   0  -1  14   -0.47   11.19
   0  -1 -14    3.91    8.16
   0   1  14    5.48    7.98
   0   1 -14   -0.53   11.53
   0   1 -14    1.30    6.87
   0  -1  14    1.22    9.95
   0  -1  14    2.07    7.34
   0   1 -14   -1.26    7.80
   0  -1 -14    6.42    9.91
   0   1  14    8.98   12.18
   0   1  14    3.90   12.98
   0  -1  14    2.96    5.93
   0   1  14    1.50    7.42
   0   1 -15    3.63   11.56
   0   1  15    3.27    7.82
   0   1  15    4.39   12.46
   0   1 -15    3.40    7.05
   0  -1  15    8.34   12.58
   0   1  15    3.10   12.50
   0  -1  15    5.97    6.46
   0  -1 -15    2.22    8.17
   0  -1  15   -0.19   10.75
   0   1  15    4.99    8.05
   0  -1  15    6.97    8.15
   0   1 -15    0.22   12.74
   0   1 -15    1.70    8.26
   0  -1 -15    2.99   10.40
   0  -1 -15    3.89   13.23
   0   1  16    4.01    8.22
   0  -1 -16    3.06   11.76
   0  -1 -16   -1.66   10.76
   0   1 -16    0.68    7.31
   0  -1  16    1.46    8.61
   0   1  16    3.03   13.03
   0   1  16   -1.50    8.13
   0   1  16    1.13   11.39
   0  -1  16    4.16    6.95
   0  -1  16    1.57   10.75
   0  -1 -16    4.47    8.50
   0   1 -16    0.05   11.18
   0   1 -16    1.75    8.76
   0   1 -16    3.06   14.31
   0  -1  16    5.24   13.43
   0   1  17    3.47   13.65
   0   1 -17    3.58   11.63
   0  -1  17    6.00    6.95
   0  -1 -17    5.15    8.91
   0  -1  17    9.14    9.09
   0  -1  17    4.21   13.66
   0  -1 -17    7.50   14.08
   0   1 -17    4.98    9.45
   0   1 -17    2.79   14.59
   0   1 -17   -0.85    7.50
   0  -1  17    5.00   11.09
   0  -1 -17   -0.93   10.77
   0   1  17    3.21    8.64
   0   1  17    4.06    8.65
   0   1  17    2.18   13.21
   0  -1  18    5.58    9.61
   0  -1 -18    6.26   14.32
   0   1  18    5.70    9.15
   0   1  18    6.89    9.20
   0   1 -18    5.58    9.89
   0   1  18   12.13   14.32
   0   1  18    9.66   14.39
   0   1 -18   -1.49   14.88
   0   1 -18    2.24   12.15
   0  -1  18    3.37   11.38
   0  -1 -18    8.94   11.05
   0  -1  18    1.12    7.07
   0  -1 -18   11.51    9.43
   0   1 -18    1.29    7.83
   0  -1  18    0.96   14.39
   0   1 -19   10.18   10.11
   0   1  19    5.64    9.13
   0  -1 -19    1.03   11.24
   0  -1 -19    3.45    9.05
   0   1 -19    1.76    8.27
   0  -1  19    0.74   11.22
   0  -1  19    9.77   15.04
   0   1  19    2.39    9.16
   0   1  19   -3.02   12.21
   0  -1  19    1.22    9.81
   0   1  19   12.86   14.26
   0  -1 -19    0.59    7.17
   0  -1  19    6.51    7.65
   0  -1 -19    9.45   12.97
   0   1 -19    2.15   12.86
   0   1 -19   14.10   15.91
   0   1 -20    4.69    8.41
   0  -1 -20    2.56   11.22
   0  -1  20    1.45   12.19
   0   1  20    5.76    9.13
   0   1  20    9.02   13.71
   0   1  20   10.68   14.39
   0   1 -20    9.29   15.80
   0   1 -20    7.63   13.12
   0  -1  20    4.09    7.80
   0   1 -20    9.91   10.73
   0  -1 -20    9.46   13.94
   0  -1 -20    0.35    7.48
   0   1  20   14.38    9.48
   0  -1 -20    9.83    9.83
   0  -1  20    0.46   14.92
   0  -1  21    6.29   12.05
   0   1  21   -3.90   13.58
   0  -1  21    2.44    8.33
   0   1 -21    6.56   16.14
   0   1  21    4.69    9.28
   0  -1 -21   -1.19    7.67
   0  -1 -21    5.50   11.76
   0   1  21   10.49   15.92
   0  -1  21    0.51   14.90
   0   1 -21    4.04    8.57
   0   1  21    6.11   10.57
   0   1 -21    1.90   10.54
   0  -1 -21    4.09   15.77
   0  -1  21    6.41   10.50
   0   1 -21    2.73   12.83
   0  -1 -21    2.77   10.49
   0  -1  22   -2.56   13.41
   0   1 -22    2.49    9.20
   0  -1 -22   -0.24   16.39
   0   1 -22   -0.18   13.52
   0   1 -22    4.14   15.29
   0  -1 -22    0.81   10.67
   0  -1  22    0.03   10.62
   0   1  22    3.39   15.16
   0   1  22   -1.18    9.96
   0   1  22    2.59   11.01
   0   1 -22    2.26   11.24
   0  -1  22    3.42   14.84
   0  -1 -22    7.87   12.94
   0  -1 -22    7.48    7.94
   0   1  22    4.05   15.82
   0  -1  22   -1.63    8.42
   0   1  23    2.38   10.89
   0   1  23    2.59   10.51
   0   1 -23    1.96    9.40
   0   1 -23   -2.75   14.13
   0  -1 -23    6.14   10.82
   0  -1 -23   -2.28   12.91
   0  -1  23    3.61   11.22
   0   1 -23   -2.97   11.36
   0  -1 -23    4.56   13.87
   0   1  23   -0.23   16.16
   0  -1  23    4.11    9.01
   0   1 -23   -0.19   14.61
   0  -1 -23    1.58    8.08
   0   1  23    2.55   14.36
   0  -1  23    7.50   14.19
   0   1 -24   -0.24   14.95
   0   1  24   -4.47   17.56
   0   1 -24    1.49    9.56
   0   1  24    0.81   10.54
   0   1 -24    2.50   15.89
   0  -1 -24    0.73   17.21
   0  -1 -24    5.75   11.56
   0  -1  24    0.81   11.46
   0  -1  24    0.99   14.91
   0   1  24    2.99   15.33
   0   1 -24    5.22   12.06
   0  -1 -24    6.78    8.75
   0   1  24    3.56   11.89
   0  -1 -25    3.94   12.52
   0  -1 -25    9.93   19.27
   0   1 -25    3.79   12.32
   0   1  25    4.28   12.52
   0   1  25    0.24   18.48
   0   1 -25    8.28   10.16
   0   1  25    7.08   15.87
   0   1  25    6.63   10.98
   0  -1  25    0.08   11.75
   0   1 -25    5.07   18.00
   0  -1  25    1.74   17.80
   0   1 -25    5.29   15.89
   0   1 -26    9.25   13.56
   0   1  26   -4.92   18.47
   0  -1  26    8.43   13.21
   0  -1 -26    5.27   12.53
   0   1 -26    3.03   10.30
   0   1  26    3.43   12.33
   0   1  26    7.80   11.71
   0   1  27   -1.95   11.68
   0  -1 -27    0.71   12.76
   0   1  27    6.18   12.86
   0  -1  27   -1.12   13.45
   0   1 -27    7.97   10.67
   0   1 -27    9.58   14.17
   0   1 -28    0.63   14.47
   0   1  28    1.25   11.82
   0  -1  28    4.47   13.58
   0  -1 -28    3.75   14.24
   0   1  28    5.66   13.99
   0   1  29    4.56   13.32
   0   1  29    1.63   11.75
   0  -1 -29    5.90   13.81
   0  -1  29    4.43   13.36
   0   1 -29   -2.21   13.98
   0   1 -30    0.14   14.28
   0  -1 -30    7.20   14.36
   0   1  30    5.17   14.12
   0  -1  30   -0.97   13.88
   0   1 -31    1.20   15.77
   0  -1  31   10.83   15.44
   0  -1 -31    1.08   15.52
   0   1  31    3.57   15.19
   0   1  32    7.39   14.60
   0  -1  32    7.14   15.25
   0   1 -32    5.85   15.80
   0  -1 -32    4.65   14.92
   1  -1   0    2.76    1.10
  -1  -1   0    5.98    1.42
  -1  -1   0    4.62    1.35
  -1  -1   0    4.54    1.27
  -1  -1   0    3.20    1.34
  -1   1   1    7.42    1.31
  -1  -1  -1    6.68    1.19
  -1  -1   1    7.15    2.14
  -1   1  -1    7.25    1.35
  -1  -1   1    7.22    1.73
   1  -1   1    7.51    1.51
  -1  -1   1    8.21    1.17
   1  -1   1    7.68    1.36
   1  -1   1    6.88    1.90
   1  -1  -1    5.12    1.26
   1  -1  -1    7.05    1.36
  -1  -1  -1    8.21    1.35
   1  -1   1    6.54    1.35
  -1  -1  -1    8.61    1.90
  -1  -1  -1   10.94    2.10
  -1  -1   1    6.64    1.34
  -1   1   2 1776.86   20.74
   1   1   2 1969.22   35.61
  -1  -1   2 2005.49   16.48
  -1   1  -2 1987.09   43.98
   1   1   2 1999.02   17.57
  -1  -1  -2 1902.74   16.22
   1   1  -2 1992.54   16.23
  -1   1   2 1908.38   42.86
   1   1  -2 1739.44   19.57
   1  -1   2 2017.80   43.13
   1  -1  -2 2011.65   42.95
  -1  -1   2 1961.34   19.28
   1  -1  -2 1933.06   11.90
  -1   1   2 2033.93   43.42
   1  -1   2 1907.17   11.21
  -1   1  -2 1966.27   43.50
  -1  -1   2 1777.78   12.64
   1   1  -2 1883.41   12.93
  -1   1   2 1896.96   11.80
   1   1  -2 2045.84   31.22
   1  -1  -2 1985.20   11.07
  -1  -1   2 1965.81   29.91
   1  -1   2 1978.94   44.48
  -1   1  -2 1963.99   44.83
   1   1   2 1960.14   12.62
  -1  -1  -2 1934.81   13.03
  -1  -1  -2 1957.72    8.72
   1   1   2 1824.05   12.52
  -1   1  -2 1866.63   44.93
  -1  -1   3   90.78    8.12
  -1   1   3   92.54    3.94
   1   1   3   87.80    2.68
   1   1   3   93.49    4.59
   1  -1  -3   94.24    4.06
   1  -1   3   89.69    3.71
   1   1  -3   87.51    5.29
  -1  -1  -3   87.37    6.06
   1   1   3   81.68    7.74
  -1   1   3   90.83    3.96
  -1  -1   3   90.26    8.83
   1   1  -3   90.02    2.38
  -1  -1  -3   80.53    7.20
   1   1  -3   88.57    9.35
  -1   1  -3   87.26    3.69
   1   1  -3   92.18    7.91
  -1   1   3   87.38    8.52
  -1   1  -3   85.59    3.87
   1   1   3   83.92    5.93
   1   1  -4 3351.33   35.47
  -1   1   4 3095.10   74.92
   1   1   4 3215.62   21.92
  -1  -1   4 3251.04   33.51
   1  -1   4 3056.10   75.48
  -1   1  -4 3114.01   77.72
   1  -1  -4 3100.21   20.97
  -1   1  -4 3117.38   18.35
  -1  -1  -4 3080.33   28.12
   1  -1   4 3355.51   20.68
   1   1  -4 3165.99   24.23
  -1   1   4 3060.03   32.40
  -1   1   4 3061.21   20.71
   1   1   4 2991.48   27.23
  -1  -1  -5   45.42    8.41
  -1   1  -5   50.81    4.51
   1   1  -5   57.11   10.63
  -1   1   5   50.83    5.79
   1   1  -5   44.31    5.99
  -1   1   5   47.95    9.16
   1  -1  -5   46.41    5.26
  -1  -1   5   63.22    9.94
   1  -1   5   47.90    5.57
  -1   1  -5   44.97    5.18
   1  -1   5   49.01    5.04
   1   1   5   45.70    5.84
   1   1   5   48.02    8.07
  -1   1   6 3527.05   38.92
  -1   1  -6 3322.38   27.76
   1   1   6 3475.28   70.33
   1  -1   6 3258.22   27.03
   1   1  -6 3291.45   76.48
   1  -1  -6 3450.08   76.36
   1   1   6 3247.65   21.24
   1   1  -6 3516.30   32.98
   1   1  -6 3425.47   19.31
   1  -1   6 3306.88   64.56
  -1   1  -6 3522.27   25.35
   1   1   6 3557.90   30.03
   1   1   6 3322.53   36.04
   1   1  -6 4161.07   44.67
  -1  -1   6 4022.93   42.22
   1   1   6 3556.06   20.72
   1   1  -6 4093.99   26.50
  -1  -1  -6 3539.01   37.91
   1  -1  -6 3420.26   31.57
  -1  -1   6 3905.42   24.79
  -1   1   6 3463.07   19.11
  -1  -1  -6 3386.98   22.29
  -1   1   6 3346.89   31.02
   1  -1   6 3713.94   29.94
  -1   1  -6 3376.97   66.54
   1   1  -7   96.42    5.60
  -1   1  -7  101.07    7.10
   1  -1   7   90.70    8.12
   1   1  -7  132.68    7.80
  -1  -1  -7  109.29    6.96
  -1  -1   7  124.55   11.95
  -1   1   7   99.03    4.20
  -1   1   7   81.49    8.98
   1   1   7   99.42    9.32
   1   1   7  108.33    5.62
   1  -1   7  101.47    5.03
  -1   1   7  106.46   11.23
   1   1   7  103.42    6.84
  -1   1  -7  101.48    8.62
  -1  -1   7  128.22    7.31
  -1   1  -7   99.73    5.15
  -1   1   7   99.87    5.76
   1  -1  -7  104.64    6.24
   1   1   7  107.09    5.96
   1   1   7  102.39   11.72
  -1   1  -7  109.87    4.29
   1   1  -7   90.26    9.46
   1   1  -7  101.10    5.64
   1   1  -7  127.43   12.55
  -1  -1  -7  113.73   11.55
   1  -1   7  111.56    8.80
   1  -1  -7  108.05   10.30
  -1  -1   8 1098.03   15.56
  -1   1  -8  864.12   11.70
   1  -1   8  893.36   19.22
  -1   1  -8  926.32   10.58
   1  -1   8  960.64   19.47
  -1   1   8  902.38   10.28
   1  -1   8  905.27   11.63
  -1  -1   8 1157.45   26.73
  -1  -1  -8  980.52   14.74
  -1   1   8  900.47   21.64
   1   1  -8 1173.86   16.88
   1   1  -8 1162.62   28.12
  -1   1   8  992.37   24.50
   1   1   8  946.47   14.10
  -1   1  -8  846.75   19.35
   1   1   8  875.21   19.65
  -1  -1  -8  987.73   24.64
   1   1   8  916.86   11.97
  -1   1  -8  935.71   17.78
   1  -1  -8  858.64   21.85
   1  -1  -8  931.46   13.92
   1   1  -8  831.50   12.37
  -1   1   8  922.18   13.39
   1   1   8  942.04   23.54
   1   1  -8  815.06   20.66
  -1  -1   9    9.28    7.41
  -1  -1   9    9.12    7.99
  -1  -1   9   13.06   12.56
   1  -1  -9    7.41   10.27
   1   1   9    4.85   10.38
  -1   1   9    5.90    6.54
   1   1   9   10.38    7.04
   1   1   9    7.56    6.16
   1  -1   9    7.33    8.77
  -1  -1  -9    6.43    7.26
  -1   1  -9    1.21    8.41
   1   1  -9    6.79    6.05
  -1  -1  -9    1.36   12.03
  -1   1   9    4.95    4.29
   1  -1   9    4.57    5.84
   1   1  -9    9.31    7.98
  -1  -1  -9    3.30    7.54
  -1   1   9   11.51   12.66
   1   1  -9   11.37   13.48
   1  -1   9    5.69    5.24
   1   1  -9    3.43   10.14
   1  -1   9    1.49   10.04
  -1   1  -9    8.39    4.95
  -1   1  -9    5.67    6.27
  -1   1  -9    2.56   10.74
   1  -1  -9    4.20    6.43
   1   1   9    7.95   11.77
  -1   1   9    4.73   10.80
  -1  -1  10   82.94   13.18
   1  -1  10   66.79    5.90
  -1  -1  10   61.36    9.48
   1  -1 -10   65.47    7.76
  -1   1  10   61.95    5.27
  -1  -1 -10  101.86    9.51
   1  -1 -10   53.25   12.78
  -1   1 -10   50.57   11.32
   1   1 -10   78.44    8.07
  -1   1  10   61.34   12.68
   1   1  10   61.50    6.84
  -1   1  10   56.26    7.45
   1  -1  10   77.95   10.20
   1   1 -10   67.54   11.29
  -1   1  10   64.85   13.31
   1   1 -10   75.69   13.87
   1   1 -10   68.99    6.56
  -1   1 -10   58.30    6.89
  -1   1 -10   59.67    5.48
   1  -1  10   64.84   11.17
  -1   1 -10   52.30    9.21
  -1  -1  10   76.24    7.62
   1   1  10   61.73    7.63
   1  -1  10   54.88    6.47
   1   1  10   69.05   11.82
  -1  -1 -10   84.99   13.62
   1   1  10   59.76   13.14
  -1  -1 -10   76.49    7.95
   1   1 -11    7.10   10.74
   1  -1  11    1.80   10.89
  -1  -1  11    4.36   10.51
  -1   1 -11   -1.48    6.91
   1   1  11   -4.83    9.93
  -1   1  11    2.74    6.86
  -1  -1 -11    0.70   11.67
   1  -1 -11    1.35   12.48
   1  -1 -11    0.49    8.63
  -1   1 -11    2.01    5.45
   1  -1  11   -0.80    8.84
   1  -1  11    2.34    5.25
  -1  -1  11    2.34    8.35
  -1   1 -11   -2.68   11.64
   1   1  11    0.74    7.01
   1   1 -11    2.97    6.70
   1   1  11    1.74    6.02
   1  -1  11    2.00    6.45
   1   1 -11    1.36    6.51
  -1  -1 -11   -1.31    8.13
  -1   1  11    3.41   11.47
   1   1 -11   -1.25   11.23
   1   1  11   -1.94   11.86
   1  -1 -11    1.72    7.34
  -1  -1  11    3.18    6.33
  -1   1  11    1.47   11.29
  -1  -1 -11    7.46    7.20
  -1   1 -11    0.08    9.38
   1   1  12 1015.49   27.04
   1   1 -12  973.63   16.41
  -1  -1  12 1003.60   26.49
   1   1 -12  895.55   14.33
  -1   1  12  923.55   25.77
  -1  -1 -12 1052.45   27.86
   1   1  12  851.26   23.72
   1  -1 -12  901.31   26.16
  -1   1 -12  817.26   15.01
   1  -1 -12  883.74   15.68
  -1   1 -12  728.49   20.84
  -1   1 -12  743.62   12.49
  -1  -1  12  998.64   15.89
  -1  -1 -12 1067.13   16.84
  -1   1  12  940.75   25.08
   1  -1  12  820.54   24.02
   1  -1 -12  704.73   19.86
   1  -1  12  779.65   14.24
   1   1  12  959.16   15.87
  -1   1  12  913.02   15.30
  -1  -1 -12  851.12   20.89
   1   1 -12 1034.72   27.89
   1   1  12  826.06   13.93
  -1   1 -12  827.82   24.89
   1   1 -12  894.09   23.96
  -1  -1  12  905.17   21.65
   1  -1  12  897.95   13.05
   1  -1  12  883.51   21.65
  -1   1 -13   23.06    7.75
   1  -1 -13   29.46    7.48
  -1  -1 -13   24.74    9.68
   1   1 -13   30.49    7.02
   1  -1  13   37.16    6.38
  -1  -1  13   24.18   10.19
  -1  -1  13   30.92    7.52
   1  -1 -13   27.22   11.84
  -1  -1 -13   33.44   12.66
  -1   1  13   21.36   11.93
   1  -1  13   26.12    7.28
  -1   1  13   34.38    7.35
   1   1  13   31.46    7.50
   1   1  13   30.19    7.63
  -1  -1 -13   29.58    7.72
   1   1  13   24.56   12.42
   1  -1  13   32.15   10.35
  -1   1 -13   18.85   10.24
  -1   1 -13   19.58    6.32
  -1   1 -13   22.01   11.64
  -1   1  13   26.62   12.62
   1  -1 -13   15.39   10.52
   1   1 -13   30.82    8.09
  -1   1  13   26.04    7.45
  -1  -1  13   39.52   12.92
   1   1 -13   25.07   13.66
   1   1  13   32.09   12.10
   1  -1  13   25.84   10.96
   1   1 -13   32.34   11.92
   1   1  14 2190.40   23.36
  -1   1  14 2225.02   37.74
  -1  -1  14 2381.76   39.90
  -1   1 -14 1952.68   33.50
   1   1  14 2227.86   39.12
   1   1 -14 2096.02   21.64
   1  -1 -14 2142.57   23.61
   1  -1 -14 2247.76   39.89
   1  -1 -14 1856.44   32.28
  -1   1 -14 1922.43   19.94
  -1   1 -14 2046.67   23.68
   1   1 -14 2285.45   24.64
  -1   1  14 2192.08   22.40
  -1  -1 -14 2075.13   32.33
   1  -1  14 2144.96   20.02
  -1  -1 -14 2294.31   40.42
  -1  -1  14 2199.24   33.62
   1  -1  14 1934.67   22.33
  -1   1 -14 2049.34   38.97
   1   1  14 1984.96   35.75
   1   1  14 1942.90   21.25
   1   1 -14 2203.61   36.92
  -1   1  14 2122.65   22.56
  -1  -1 -14 2286.93   24.42
   1  -1  14 2138.88   33.28
  -1   1  14 2241.10   38.67
   1  -1  14 1956.67   36.88
  -1  -1  14 2258.19   23.43
   1   1 -14 2374.15   41.42
  -1  -1 -15   50.94    8.74
   1  -1  15   47.78   12.65
   1   1 -15   47.28    9.21
  -1  -1 -15   46.45   13.43
  -1  -1  15   43.08   13.96
  -1  -1  15   49.09    8.67
   1  -1  15   41.72    8.71
  -1   1 -15   61.09    7.78
   1   1  15   50.49    8.70
   1  -1 -15   54.16    9.09
  -1   1  15   43.48   13.05
   1   1 -15   49.57   14.66
   1  -1 -15   26.62   11.90
   1  -1  15   44.45    7.05
  -1   1 -15   39.21    9.18
  -1  -1  15   33.75   11.61
   1   1  15   48.05   13.82
  -1   1  15   57.74    8.79
   1   1  15   47.67   12.91
  -1   1 -15   58.58   12.84
  -1  -1 -15   56.36   11.51
   1  -1 -15   58.06   14.84
   1   1 -15   40.52   13.20
   1   1  15   45.94    8.27
  -1   1  15   47.84    8.25
  -1   1  15   54.53   14.22
  -1   1 -15   50.55   13.41
   1   1 -15   40.33    7.97
   1  -1  15   57.70   11.44
  -1  -1  16 1150.26   26.42
  -1   1  16 1157.39   28.86
   1   1 -16 1172.23   18.99
  -1   1 -16 1134.04   19.25
   1  -1  16 1084.90   29.94
   1   1 -16 1187.98   28.86
   1   1  16 1165.85   18.52
   1   1  16 1077.63   28.46
   1  -1  16 1153.35   15.91
  -1   1 -16 1205.02   32.23
  -1   1  16 1149.60   17.90
  -1  -1 -16 1183.61   19.08
  -1   1  16 1111.90   28.97
  -1  -1 -16 1203.66   31.49
   1  -1 -16 1148.18   18.58
   1  -1 -16 1176.43   30.61
   1   1 -16 1244.82   31.71
  -1  -1  16 1208.24   30.26
  -1   1 -16 1084.32   27.20
   1   1  16 1109.17   17.49
   1  -1 -16 1040.43   26.11
   1   1  16 1259.53   31.44
  -1  -1 -16 1073.53   25.05
   1  -1  16 1157.44   26.67
  -1  -1  16 1203.86   18.38
  -1   1 -16 1092.05   16.49
   1  -1  16 1112.98   18.48
  -1   1  16 1148.37   17.47
   1   1 -16 1119.93   16.94
  -1   1  17   44.69    9.03
  -1  -1  17   35.44    7.49
  -1   1 -17   39.20   10.34
   1   1 -17   32.24   13.07
   1  -1 -17   40.71    9.60
   1   1 -17   37.41    9.24
  -1   1  17   45.62   14.58
  -1   1 -17   31.72    8.02
  -1   1  17   29.79   13.97
   1   1  17   39.80   14.11
  -1   1  17   40.50    8.67
  -1   1 -17   36.12   15.41
   1  -1 -17   39.73   14.98
   1  -1 -17   30.03   12.19
   1  -1  17   36.25    7.41
   1   1  17   37.32    9.21
   1  -1  17   32.66   10.02
   1   1  17   35.93   14.07
  -1   1 -17   36.23   12.48
   1   1  17   40.62    8.94
   1   1 -17   24.87   13.03
  -1  -1  17   33.65    8.73
  -1  -1 -17   36.55   11.12
  -1  -1  17   34.21   12.63
  -1  -1 -17   36.98    9.37
   1  -1  17   38.48   11.67
   1  -1  17   29.25   15.31
  -1  -1 -17   30.37   14.47
   1   1 -17   33.09    8.02
  -1  -1 -17   34.62    6.90
  -1  -1  17   35.76   11.88
   1  -1  18  221.01   15.38
  -1   1 -18  230.06   19.05
  -1  -1 -18  215.71   11.53
   1   1 -18  226.12   10.24
  -1   1  18  218.04   10.73
  -1  -1  18  252.11   17.96
  -1  -1 -18  203.24   14.21
   1  -1 -18  235.64   17.37
   1  -1 -18  221.09   11.11
   1  -1 -18  209.26   15.62
  -1   1 -18  226.27   12.21
   1  -1  18  227.24   18.67
   1   1  18  225.09   18.27
  -1  -1  18  225.99   15.68
  -1   1  18  233.84   10.98
   1   1 -18  249.59   11.77
   1  -1  18  233.47   11.82
   1   1  18  243.85   11.67
  -1  -1 -18  217.69    8.86
   1  -1  18  221.08    9.53
  -1  -1  18  220.50    9.35
  -1   1  18  224.11   17.38
   1   1 -18  247.98   18.60
  -1  -1 -18  234.86   18.59
  -1   1  18  219.44   16.38
  -1  -1  18  233.90   11.06
   1   1  18  191.17   17.23
   1   1 -18  224.51   16.40
   1   1  18  199.78   10.80
  -1   1 -18  215.96   10.17
  -1   1 -18  193.94   15.97
   1  -1 -19   11.07   12.55
   1  -1  19    9.28    7.74
  -1   1 -19    6.01    8.43
  -1   1 -19   17.13   13.15
  -1  -1 -19    8.10   15.14
   1   1  19    9.54   15.27
  -1   1  19   14.43   15.11
   1   1 -19    8.44   15.23
  -1  -1  19   10.24   12.43
  -1   1 -19   12.18   10.30
  -1   1  19    9.62   12.78
  -1  -1  19    9.96   14.80
  -1   1 -19    9.87   13.54
  -1  -1  19   10.43    7.60
   1   1  19    7.79    9.83
   1  -1 -19   18.91    9.72
   1  -1 -19    8.63   14.88
   1   1 -19    4.48   12.86
   1   1 -19    5.03    8.22
  -1   1  19    5.01    8.90
   1   1  19   16.27    9.59
  -1  -1 -19   10.12   11.12
  -1  -1 -19   12.36   10.01
  -1  -1  19    8.81    9.64
   1  -1  19   15.47   10.26
   1   1  19   15.34   14.97
   1   1 -19    7.72   10.13
  -1  -1 -19   10.43    6.88
   1  -1  19    6.94   11.65
   1  -1  19   11.97   13.49
  -1   1  19   10.15    9.74
  -1   1 -20   67.70   15.00
   1  -1  20   49.66   12.66
  -1   1 -20   64.50    8.86
   1  -1 -20   68.49    9.94
  -1  -1 -20   92.17   10.95
   1   1  20   67.20   16.38
   1   1  20   63.87   15.81
  -1   1 -20   55.64   10.86
  -1  -1 -20   52.52   12.00
   1   1  20   82.85   10.68
  -1   1  20   54.19   13.72
   1  -1 -20   56.45    8.32
   1   1 -20   64.15   16.50
   1  -1 -20   68.53   13.91
   1  -1 -20   69.16   13.53
  -1  -1  20   60.16    8.24
  -1   1  20   64.56    9.48
   1  -1  20   60.11   14.41
  -1   1  20   67.44   10.05
  -1  -1  20   83.03   10.57
   1   1  20   57.81   10.03
  -1  -1  20   54.93   13.11
   1   1 -20   60.03    9.04
  -1   1  20   81.18   15.14
   1   1 -20   58.73   14.22
  -1   1 -20   57.69   14.09
  -1  -1  20   58.18   15.73
  -1  -1 -20   69.36   16.62
   1  -1  20   60.95   10.65
  -1  -1 -20   54.19    7.43
   1   1 -20   67.71   10.70
   1  -1  20   58.45    8.26
  -1  -1  21   10.47    8.62
  -1  -1  21   10.34   10.37
   1  -1  21    5.51   12.68
  -1   1 -21   23.49   15.57
  -1   1  21   10.17   15.87
   1   1 -21    3.80    9.02
  -1  -1  21    5.93   15.01
  -1  -1 -21   10.06   10.89
  -1   1  21    5.25   10.62
  -1   1 -21    9.13   11.33
  -1   1  21   14.36   10.07
   1  -1 -21   18.87   10.41
   1   1  21    7.98   16.08
   1   1  21    2.27   10.07
  -1  -1 -21    3.22   11.42
   1  -1  21    7.31   10.96
  -1  -1  21    6.98   12.28
  -1  -1 -21    5.66    7.27
   1  -1 -21    8.08   12.01
  -1   1  21   10.12   15.33
   1   1  21   -1.23   15.24
  -1  -1 -21   19.80   16.74
   1   1  21    1.67   10.68
  -1   1 -21   10.33   13.74
   1  -1  21   10.82    8.41
  -1   1 -21    5.47    8.91
   1   1 -21    9.92   15.62
   1   1 -21    4.72   10.46
   1  -1  21    2.62   14.58
   1  -1 -21   12.77   15.54
   1  -1 -21    5.43    8.26
   1   1 -21   15.05   14.40
  -1  -1 -22  536.65   12.83
  -1  -1 -22  575.68   16.25
   1   1  22  552.79   25.01
  -1   1  22  551.34   24.55
  -1   1 -22  550.97   23.24
  -1   1 -22  555.47   26.48
  -1  -1  22  551.30   13.47
   1  -1  22  527.20   24.95
   1   1 -22  547.96   16.09
   1   1 -22  551.85   24.71
   1  -1 -22  493.86   21.29
  -1   1  22  586.26   15.78
   1   1 -22  546.26   14.38
  -1  -1  22  556.18   15.66
   1   1  22  540.91   24.17
  -1  -1 -22  523.02   25.10
   1  -1  22  540.71   13.37
  -1   1 -22  545.64   14.30
  -1  -1  22  511.53   23.34
  -1   1  22  576.10   15.12
   1  -1  22  585.17   16.69
  -1   1  22  520.37   23.17
   1  -1 -22  550.37   15.63
   1   1  22  589.08   16.19
   1   1 -22  522.14   23.19
   1   1  22  541.80   15.08
  -1  -1  22  540.38   21.96
   1  -1 -22  499.98   13.26
   1  -1 -22  502.47   24.29
  -1   1 -22  575.70   17.05
  -1   1  23   34.53   10.97
   1   1 -23   20.99    9.60
   1   1 -23   18.14   14.12
   1   1  23   29.33   14.72
   1   1  23   20.71   14.84
  -1   1  23   20.82   16.19
  -1   1  23   26.60   10.50
   1   1  23   27.05   11.10
  -1   1  23   23.67   15.19
   1   1  23   32.79   10.48
  -1   1 -23   18.22   14.91
  -1  -1  23   31.80    9.09
  -1  -1  23   32.84   14.40
   1  -1  23   34.17   12.03
   1  -1  23   30.42   16.78
   1  -1 -23   20.97   13.64
  -1   1 -23   36.12    9.44
  -1  -1 -23   19.07   15.18
  -1  -1  23   18.43   15.82
   1  -1 -23   27.99   15.57
   1  -1 -23   32.03    8.97
  -1   1 -23   20.01   17.31
  -1  -1 -23   28.93   11.39
  -1   1 -23   35.92   12.56
   1  -1 -23   35.27   11.07
   1   1 -23   30.86   11.41
   1   1 -23   20.70   16.46
  -1  -1  23   35.08   10.89
  -1  -1  24  719.87   15.43
   1  -1 -24  631.12   24.51
  -1  -1 -24  674.49   27.96
  -1   1  24  704.70   28.43
   1   1  24  724.93   18.22
   1   1  24  675.80   26.57
   1  -1  24  735.33   18.63
  -1   1 -24  697.51   29.91
   1  -1 -24  639.66   15.01
   1  -1 -24  718.36   29.54
   1   1 -24  703.44   29.36
   1   1 -24  743.45   18.74
   1  -1  24  665.09   28.53
   1   1 -24  686.49   25.87
  -1   1 -24  717.80   19.13
  -1  -1 -24  702.72   18.27
  -1  -1  24  648.30   27.73
  -1   1  24  698.54   16.72
   1   1 -24  696.92   16.25
   1   1  24  656.32   27.41
  -1  -1  24  724.58   18.09
  -1   1 -24  722.07   16.12
  -1   1  24  723.70   17.92
   1  -1 -24  728.14   18.45
  -1   1 -24  687.76   25.67
   1   1  24  712.71   16.92
  -1   1  24  684.44   26.82
  -1   1  25   24.44   10.82
   1   1  25   33.07   12.36
   1   1  25   24.42   17.09
  -1  -1 -25   20.66   18.16
   1   1 -25   23.26   12.73
  -1   1 -25   27.10   18.42
  -1   1  25   14.41   16.79
   1   1  25   23.71   11.03
   1  -1 -25   27.74   16.32
   1   1 -25   23.62   19.02
  -1  -1  25   13.19   17.94
   1  -1  25   32.93   12.58
  -1   1 -25   37.25    9.71
   1  -1 -25   26.84   11.86
  -1   1  25   26.63   11.64
   1   1 -25   21.26   10.37
   1   1 -25   20.52   16.38
  -1  -1 -25   23.27   12.48
   1  -1  25   25.09   17.43
   1  -1 -25   23.58    9.33
  -1   1 -25   29.47   12.98
  -1   1  25   22.06   15.22
   1   1  25   27.78   17.97
  -1  -1  25   28.98   12.32
   1  -1 -26  318.66   15.39
  -1   1  26  273.47   21.88
  -1   1  26  301.59   13.95
   1   1  26  308.13   13.87
   1  -1 -26  292.87   12.35
  -1   1  26  318.25   15.20
  -1  -1 -26  302.36   15.59
   1   1 -26  310.85   15.43
   1   1  26  279.49   22.33
  -1   1 -26  335.10   16.14
   1   1 -26  248.68   20.47
  -1  -1  26  311.78   14.84
   1  -1  26  315.55   15.37
   1   1 -26  321.66   13.36
   1   1  26  328.60   15.67
  -1   1  27   10.76   12.79
  -1  -1  27   16.73   12.87
  -1  -1 -27   13.81   13.73
   1  -1  27   18.97   13.14
   1   1 -27   15.88   10.82
   1   1 -27   13.97   13.17
   1  -1 -27   23.44   12.93
   1   1  27   24.20   11.19
   1   1  27   18.18   13.43
  -1   1 -27   18.41   13.80
  -1   1  27   13.98   11.67
  -1   1  28   46.32   12.29
  -1  -1  28   47.69   13.61
   1   1  28   42.60   13.19
   1   1 -28   45.58   11.15
   1  -1 -28   52.13   13.28
   1   1  28   49.02   11.53
   1  -1  28   41.70   13.47
   1   1 -28   48.17   14.41
  -1  -1 -28   37.42   13.27
  -1   1  28   39.06   13.08
  -1   1 -28   47.18   13.73
  -1  -1 -29    6.77   13.97
   1   1  29   11.81   12.31
  -1   1  29   10.51   14.32
  -1   1  29    6.00   12.56
   1   1  29    5.03   13.37
   1  -1 -29    7.04   14.75
   1   1 -29    8.02   14.20
  -1   1 -29    5.17   14.54
  -1  -1  29    6.13   13.72
   1  -1  29    8.05   14.07
   1   1  30   63.29   14.57
  -1   1  30   58.75   13.47
  -1  -1 -30   64.27   15.02
   1  -1 -30   59.85   13.95
   1   1 -30   67.68   14.38
  -1   1  30   70.08   12.78
   1  -1  30   69.02   14.49
  -1   1 -30   57.84   15.21
  -1  -1  30   73.48   13.76
   1  -1  31    9.97   15.14
  -1   1 -31   10.69   16.17
   1   1  31    8.63   14.60
   1  -1 -31   14.77   15.66
  -1  -1 -31    7.29   15.51
  -1  -1  31    6.87   15.16
  -1   1  31   13.06   15.05
   1   1 -31    7.72   15.96
  -1   1 -32  172.49   16.27
   1   1  32  180.31   15.33
  -1  -1  32  185.92   15.73
  -1  -1 -32  173.84   15.88
   1   1 -32  176.46   16.23
   1  -1 -32  174.10   15.82
  -1   1  32  177.11   15.35
   1  -1  32  188.69   15.63
  -2  -1   0 7516.76   86.01
  -2   1   0 7559.26   88.00
  -2  -1   0 7777.37   53.58
  -2  -1   0 7222.59   87.26
   2  -1   0 7867.46   79.98
   2  -1   0 7796.41   79.28
  -2   1   0 7549.24   78.52
   2   1   0 7652.57   88.12
   2   1   0 7979.80   55.12
  -2   1   0 7882.06   80.44
   2   1   0 7585.17   53.48
   2   1   0 7437.51   81.01
  -2  -1   0 7435.77   81.37
  -2  -1   0 7861.34   53.95
  -2  -1   0 6564.93   73.31
   2   1   0 7197.53   70.35
   2   1   1  149.17    3.85
  -2  -1  -1  148.68    2.47
   2  -1   1  136.18    3.33
  -2  -1  -1  141.25    2.50
  -2  -1   1  138.14    2.57
  -2   1  -1  129.21    3.35
  -2   1   1  132.13    3.20
  -2   1  -1  130.11    3.94
   2   1   1  137.15    2.20
   2  -1  -1  137.67    3.38
  -2   1  -1  131.16    3.17
  -2  -1   1  144.36    2.55
   2   1  -1  132.06    4.05
   2   1   1  132.93    2.32
   2  -1   1  136.98    3.39
   2  -1   1  128.29    3.22
  -2  -1  -1  136.57    2.36
   2   1   1  146.22    3.71
  -2  -1  -1  138.65    3.44
  -2   1   1  136.67    3.35
   2   1  -1  144.62    2.72
  -2   1  -1  143.12    3.54
   2  -1  -1  137.06    3.30
   2   1   1  143.65    2.57
   2   1  -1  140.43    2.48
  -2   1   1  143.73    3.70
   2   1  -1  142.19    4.20
  -2  -1   1  128.28    4.40
  -2  -1   1  142.23    2.67
   2   1  -2 4552.50   81.35
  -2   1  -2 4566.75   70.16
   2   1  -2 4644.37   95.16
   2  -1   2 4706.19   70.29
   2   1   2 4521.51   64.56
  -2   1  -2 4819.12   68.98
  -2  -1  -2 5030.43   64.49
   2   1   2 4800.11   68.58
   2  -1  -2 4838.19   44.56
   2   1   2 4843.18   78.49
   2   1  -2 4645.30   63.89
  -2  -1   2 4640.24   64.52
  -2  -1   2 4639.82   68.72
   2  -1  -2 4873.51   72.43
  -2   1   2 4878.17   74.17
  -2   1   2 4809.90   46.38
   2   1  -2 4370.41   67.66
  -2  -1  -2 4807.60   66.95
  -2   1  -2 4839.70   80.79
   2   1   2 4746.44   61.62
  -2  -1  -2 4512.74   62.80
  -2   1   2 4905.23   71.98
   2   1   3   74.46    3.17
   2   1   3   69.19    4.06
  -2   1  -3   68.83    3.79
   2  -1  -3   73.48    3.61
   2  -1  -3   77.46    1.87
   2   1  -3   70.30    6.39
  -2  -1  -3   64.99    3.55
   2   1   3   70.86    3.43
  -2   1  -3   71.51    2.16
  -2  -1   3   71.62    4.36
   2  -1   3   75.84    1.94
   2   1   3   69.40    3.65
  -2   1   3   73.34    1.83
  -2  -1  -3   72.81    3.44
   2  -1   3   73.38    3.73
   2   1  -3   66.77    4.37
  -2   1  -3   72.05    3.36
  -2   1   3   70.14    3.39
  -2   1   3   74.01    3.79
   2   1  -3   68.63    4.56
   2   1  -4  333.48    9.61
  -2   1   4  354.41    4.01
   2  -1   4  352.37    7.00
   2   1   4  349.76    7.37
   2   1  -4  353.60   11.59
   2   1   4  358.19    7.67
   2   1   4  368.94    6.10
   2  -1   4  363.70    4.78
   2  -1  -4  357.58    4.53
  -2   1  -4  355.90    6.42
  -2  -1  -4  335.84    7.42
   2  -1  -4  339.54    7.17
  -2   1  -4  356.47    7.17
  -2   1  -4  346.77    5.41
  -2   1   4  353.92    6.68
  -2  -1   4  360.19    9.57
  -2   1   4  333.18    7.09
   2   1  -4  335.77    8.05
  -2   1   5   13.01    6.72
   2  -1   5   17.46    3.35
   2   1  -5   14.18    7.09
  -2   1  -5   17.60    3.38
   2  -1   5   19.61    2.71
  -2   1  -5   13.83    3.46
  -2   1   5   15.53    2.06
  -2  -1  -5   16.14    4.66
   2   1  -5   19.91    4.74
   2   1   5   20.19    4.10
  -2   1   5   23.25    3.52
   2   1  -5   18.95    8.02
   2  -1  -5   17.63    3.63
  -2   1   5   19.61    3.84
   2   1   5   15.85    4.33
  -2   1  -5   21.34    3.64
  -2  -1   5   24.33    6.66
  -2   1  -6  398.99    9.94
   2   1  -6  384.44   14.63
  -2   1  -6  430.01    8.80
  -2   1   6  405.42    6.77
   2   1   6  395.27   11.05
   2   1   6  404.90    6.74
  -2   1  -6  431.07    6.22
   2   1  -6  412.69   14.62
  -2  -1   6  446.03    8.76
   2  -1   6  445.14    8.50
  -2  -1   6  424.08   14.19
  -2   1   6  385.35   14.77
   2   1  -6  432.77    9.10
   2  -1   6  421.84    6.00
  -2   1   6  401.89   10.54
   2   1   6  425.66   10.41
   2  -1  -6  414.84    6.36
  -2  -1  -6  381.09   11.05
   2  -1  -6  404.15   10.45
   2  -1   6  409.29    9.77
   2   1  -6  416.81    6.56
   2   1   6  431.64    6.27
  -2   1   6  445.90    9.14
  -2   1   6  404.83    6.37
  -2  -1  -6  388.86    6.78
   2   1  -6  395.64    8.79
   2   1  -7   17.43   10.86
  -2  -1   7   24.76    6.33
  -2  -1  -7   21.91    7.35
   2   1  -7   28.11    6.77
   2   1  -7   18.93    6.49
  -2   1   7   21.71    6.78
  -2  -1  -7   24.67    6.15
   2  -1   7   28.17    5.46
  -2   1  -7   24.90    5.90
  -2   1  -7   23.55    3.15
   2  -1  -7   27.53    7.04
   2   1  -7   18.53   11.16
   2   1   7   20.72    4.45
  -2   1  -7   23.62    3.47
   2   1   7   16.13    7.00
  -2   1   7   27.60    2.83
   2  -1   7   26.62    3.41
   2   1  -7   29.09    4.11
  -2  -1   7   31.28   10.65
   2  -1  -7   27.96    4.15
  -2   1  -7   27.62    5.11
   2   1   7   30.01    6.90
  -2  -1  -7   22.50    4.54
   2  -1   7   19.30    5.33
   2   1   7   31.91    4.07
  -2   1   7   26.48   11.23
  -2   1   7   21.82    4.01
   2   1  -8 4394.58   48.00
   2  -1  -8 4412.95   39.20
   2  -1   8 4604.65   32.98
   2   1  -8 4652.90   47.47
  -2  -1   8 4970.32   29.18
  -2   1  -8 4658.74   77.55
  -2   1  -8 4491.02   36.64
   2   1   8 4713.27   37.78
   2   1  -8 4414.18   90.88
  -2   1   8 4450.65   75.32
   2   1  -8 4526.87   29.53
   2  -1   8 4603.36   86.31
   2   1   8 4103.36   23.75
  -2  -1  -8 4007.14   93.94
   2   1  -8 4567.99   27.84
  -2   1   8 4571.96   23.91
  -2   1  -8 4665.15   32.75
  -2   1   8 4506.95   39.08
   2  -1   8 4631.46   36.12
  -2   1   8 4933.89   47.68
  -2  -1   8 4880.07   48.04
  -2   1  -8 4555.99   87.87
  -2  -1  -8 4465.51   35.83
   2  -1  -8 4443.27   23.99
   2   1   8 3965.12   38.91
  -2  -1  -8 3987.11   39.61
   2   1   8 4776.10   89.23
   2   1  -9   71.39   12.39
  -2   1  -9   64.76    5.70
  -2   1   9   65.44    4.36
   2  -1   9   66.31    5.02
  -2   1  -9   73.50    4.66
  -2   1  -9   69.39    9.69
  -2  -1   9   70.74    7.15
   2   1  -9   68.02    7.31
  -2   1   9   72.82    6.25
   2   1  -9   63.59    5.84
  -2  -1  -9   57.04    6.48
   2   1   9   50.79   10.61
   2  -1  -9   63.52   10.83
   2   1   9   68.04    9.55
   2  -1  -9   60.64    6.56
   2   1  -9   69.36   12.47
   2   1  -9   69.06    7.67
  -2  -1  -9   56.88   10.85
   2   1   9   67.10    5.45
   2   1   9   53.88    6.37
   2  -1   9   70.49    5.47
  -2  -1  -9   61.29    8.65
   2  -1   9   67.98    8.15
   2  -1   9   59.60    8.89
  -2   1  -9   69.90    7.78
  -2   1   9   66.25   10.07
  -2   1   9   64.47   11.65
  -2  -1   9   75.04   11.64
   2  -1  10 3176.19   19.80
  -2   1  10 3297.80   39.64
  -2   1  10 3232.50   24.12
  -2   1 -10 3317.38   20.05
   2   1  10 3305.00   37.63
   2   1  10 3002.75   38.99
   2  -1  10 3139.30   21.98
   2   1 -10 3656.31   44.67
  -2  -1  10 3922.59   46.45
   2  -1 -10 3138.60   39.75
  -2   1  10 3803.12   44.96
  -2  -1 -10 2969.51   23.83
   2   1  10 3231.91   22.19
  -2  -1 -10 3757.59   36.83
  -2   1 -10 3089.28   22.38
  -2   1 -10 3294.53   33.37
   2  -1  10 3218.39   33.57
  -2   1  10 3243.71   19.48
   2   1 -10 3749.70   28.65
  -2   1 -10 3069.12   36.94
   2   1  10 2988.30   23.52
   2  -1  10 3239.67   36.86
   2   1 -10 3637.31   26.36
   2  -1 -10 3205.64   24.59
  -2  -1 -10 3039.40   39.85
   2   1 -10 3845.79   48.08
   2   1 -10 3148.95   22.50
  -2  -1  10 3828.17   27.49
   2  -1 -11   50.55   10.79
   2  -1  11   74.02    5.74
  -2   1  11   70.14    6.76
  -2  -1 -11   68.75   12.91
   2  -1 -11   64.92    6.87
  -2  -1  11   75.79    7.71
   2   1  11   52.77   12.27
  -2   1 -11   70.02    5.59
  -2  -1 -11   81.26    9.94
  -2   1  11   65.15    5.24
  -2   1  11   61.99   10.48
   2   1 -11   92.89    8.35
  -2   1 -11   65.36    9.31
   2   1  11   68.61    7.50
   2   1 -11   75.40    7.53
   2  -1  11   73.48    9.43
   2   1 -11   76.00   13.86
  -2   1  11   82.68   12.90
   2  -1  11   59.12   10.13
  -2  -1 -11   66.54    7.68
   2  -1  11   58.60    6.12
  -2   1 -11   56.07   10.62
  -2  -1  11   77.85   13.10
   2   1 -11   74.66   12.80
   2   1  11   67.85   10.90
   2   1  11   78.24    6.52
  -2   1 -11   62.22    6.56
  -2  -1 -12 1884.73   35.06
  -2   1 -12 1573.13   19.00
   2  -1 -12 1644.06   28.81
  -2   1 -12 1687.27   28.00
  -2  -1  12 2161.50   22.10
   2   1  12 1789.51   20.52
   2  -1  12 1784.86   17.16
   2  -1 -12 1705.86   20.34
   2   1  12 1814.34   31.73
   2   1 -12 2169.93   36.34
   2   1  12 1929.81   34.83
  -2  -1 -12 2204.75   30.87
   2  -1 -12 1739.46   33.58
  -2   1 -12 1609.30   31.26
  -2  -1  12 2326.10   37.90
   2   1 -12 2283.76   39.15
   2   1  12 1753.83   18.79
  -2  -1  12 1797.17   28.47
  -2   1  12 1910.78   33.92
   2  -1  12 1612.60   30.36
  -2   1  12 1838.39   20.30
  -2   1 -12 1720.49   16.93
  -2  -1 -12 1872.78   21.25
  -2   1  12 2208.73   36.37
   2  -1  12 1659.03   18.83
   2   1 -12 2082.80   21.20
   2  -1  12 1808.26   28.82
   2   1 -12 2140.17   22.92
   2   1  13   53.34   12.40
  -2   1 -13   37.57    6.37
   2  -1  13   43.41   10.49
  -2  -1 -13   43.68    8.22
  -2  -1 -13   39.94   13.28
  -2  -1  13   45.12   10.05
   2   1 -13   41.89   11.62
  -2   1 -13   34.98   11.02
   2  -1  13   34.88   10.72
   2  -1 -13   52.31   13.18
   2  -1 -13   41.25    7.84
  -2   1  13   42.27   13.38
   2   1  13   43.82    8.10
   2  -1  13   34.69    7.05
  -2   1  13   33.69   12.66
  -2  -1  13   57.02   13.11
   2   1 -13   52.89   13.75
  -2   1 -13   35.04   10.19
  -2  -1  13   57.59    7.70
   2  -1 -13   29.27   10.27
  -2  -1 -13   47.33    9.75
   2  -1  13   37.65    6.23
   2   1 -13   58.10    8.24
   2   1 -13   47.94    7.03
   2   1  13   37.28    7.33
  -2   1 -13   34.67    7.49
  -2   1  13   46.32    7.83
   2   1  13   45.63   13.34
   2  -1  14   58.51   10.81
  -2   1  14   66.31    8.33
   2   1  14   65.56    8.17
  -2  -1  14   66.70   11.16
  -2   1 -14   56.36    8.33
   2   1 -14   87.67    8.72
   2  -1 -14   70.43    8.78
  -2  -1 -14   75.33    8.62
  -2  -1 -14   78.71   13.06
  -2  -1  14   83.66    8.00
  -2   1 -14   71.46   11.32
   2  -1  14   58.39    8.03
  -2   1  14   78.75   12.83
  -2   1  14   62.96   13.52
  -2   1 -14   72.78    7.05
   2  -1  14   51.29   12.37
   2   1 -14   75.76    7.84
  -2  -1  14   76.07   12.75
   2   1 -14   68.84   12.72
   2  -1 -14   63.69   14.07
   2   1  14   66.13   13.37
   2   1  14   71.08    8.33
   2   1  14   82.78   13.02
   2   1 -14   66.25   13.66
   2  -1 -14   48.99   11.97
  -2  -1 -14   73.10   10.36
  -2   1 -14   48.93   12.92
   2  -1  14   62.32    6.57
  -2   1 -15    8.40   11.28
   2   1 -15    7.44    7.52
   2  -1  15    0.41    8.48
  -2   1 -15    2.53    9.02
   2   1  15    7.20    8.34
  -2  -1  15    9.72    8.09
   2   1 -15    8.53    8.71
   2  -1  15    2.74    6.45
   2  -1 -15    1.56    8.48
  -2  -1  15    4.59   10.49
  -2  -1 -15    3.05    8.54
   2   1  15   -1.54   11.72
   2   1 -15    6.24   13.93
   2  -1 -15    8.72   13.63
   2  -1 -15   -1.22   11.74
  -2   1  15    5.91   13.65
   2   1  15    3.25    7.74
  -2  -1 -15   -0.91   13.65
  -2   1 -15    1.91   14.32
  -2  -1 -15    4.63    5.64
   2  -1  15   10.64   10.56
  -2  -1 -15    8.62    9.51
  -2   1  15    2.04   13.52
   2  -1  15   -1.24   13.90
  -2  -1  15    1.28   12.81
   2   1  15    4.88   13.15
  -2   1 -15    0.64    6.79
   2   1 -15    4.25   12.05
  -2   1  15    4.13    8.01
  -2  -1  16  557.89   20.15
   2  -1  16  539.03   23.01
  -2   1  16  575.90   13.80
   2   1  16  561.39   23.65
  -2  -1 -16  605.26   24.78
  -2   1  16  600.93   13.70
   2  -1  16  564.34   12.02
  -2   1 -16  553.49   12.59
  -2   1 -16  551.56   20.57
   2  -1 -16  541.29   13.97
  -2  -1  16  612.19   13.99
   2   1 -16  622.83   22.47
   2   1  16  530.57   22.32
   2   1 -16  616.18   23.68
  -2   1 -16  551.08   14.94
   2  -1  16  562.62   20.05
  -2  -1 -16  615.73   11.67
  -2   1  16  633.80   22.76
  -2  -1 -16  612.99   15.25
  -2  -1 -16  587.99   19.12
  -2   1 -16  514.79   23.56
   2  -1 -16  510.65   20.55
   2  -1 -16  578.50   23.40
   2   1 -16  616.40   14.66
   2   1 -16  599.23   13.40
   2   1  16  586.94   14.75
  -2  -1  16  620.89   22.69
  -2   1  16  614.45   23.21
   2   1  16  506.74   13.43
   2  -1  16  533.16   14.37
  -2   1  17   23.48    8.65
   2   1 -17   22.64   12.60
  -2  -1  17   24.79   12.32
   2  -1 -17   19.00   12.73
  -2   1  17   19.27   14.29
   2  -1  17   16.34    7.52
   2   1  17   16.88   14.53
  -2   1 -17   23.55   10.46
   2  -1  17   21.68   15.13
   2   1 -17   14.07    7.93
  -2  -1 -17   19.24   14.46
   2   1 -17   14.77   15.12
   2  -1  17   27.68   10.21
   2   1  17   24.29    9.37
   2   1  17   15.76   13.09
  -2  -1  17   25.10    8.72
   2   1  17   19.75    8.98
   2   1 -17   19.51    9.62
  -2   1 -17   25.04    7.87
  -2  -1  17   33.72   14.01
  -2   1  17   25.09    9.04
  -2   1 -17   23.70   15.86
  -2  -1 -17   19.47   10.48
   2  -1 -17   22.55    9.10
   2  -1  17   13.25   11.82
  -2   1  17   19.97   12.15
  -2  -1 -17   18.94    6.28
   2  -1 -17   22.91   12.93
  -2  -1 -17   18.02    9.66
  -2   1 -17   31.43   12.84
  -2   1 -18 1585.81   32.96
   2   1  18 1677.89   22.73
   2  -1  18 1492.26   35.74
  -2   1  18 1655.89   34.63
   2   1 -18 1593.09   20.63
   2  -1 -18 1629.61   37.00
   2   1 -18 1690.30   34.76
  -2  -1  18 1673.03   21.49
  -2  -1  18 1752.78   36.17
  -2  -1 -18 1668.10   37.53
   2  -1 -18 1600.42   33.61
   2   1  18 1697.24   37.15
  -2  -1 -18 1691.85   23.30
  -2   1  18 1685.28   21.22
   2   1 -18 1744.96   37.32
   2  -1  18 1595.68   19.18
  -2   1 -18 1596.28   23.54
   2   1  18 1534.26   20.92
  -2  -1 -18 1674.97   30.41
  -2   1 -18 1623.31   38.28
  -2   1  18 1753.84   36.91
   2  -1  18 1543.47   22.59
   2  -1  18 1577.26   31.51
   2  -1 -18 1569.35   22.25
  -2   1 -18 1586.76   20.06
   2   1 -18 1669.16   22.39
  -2  -1  18 1616.24   32.44
  -2  -1 -18 1605.89   17.90
   2   1  18 1573.71   34.74
  -2   1  18 1662.26   21.76
  -2   1 -19   67.32   18.27
  -2   1  19   55.08   14.66
   2  -1  19   66.98   17.25
  -2   1 -19   69.50   12.05
   2   1 -19   43.38   13.34
   2  -1 -19   53.65   14.21
  -2  -1 -19   41.82   14.54
  -2  -1  19   65.46   13.77
   2   1 -19   45.57    8.87
  -2   1  19   68.64    9.68
  -2   1  19   56.42    9.72
  -2  -1 -19   47.90   10.33
   2  -1  19   46.69   12.85
  -2  -1  19   77.22    8.61
   2   1  19   42.80   13.96
  -2   1 -19   74.78    8.85
   2   1  19   57.84   15.74
   2  -1  19   81.81   11.50
  -2  -1  19   55.85   14.49
   2  -1  19   37.64    8.33
   2   1  19   60.78   10.53
  -2   1  19   45.09   14.99
  -2  -1  19   52.40    9.50
   2  -1 -19   66.79   10.01
   2   1  19   67.59   10.18
   2   1 -19   51.30   15.39
  -2  -1 -19   46.38   11.77
   2  -1 -19   52.66   14.87
   2   1 -19   53.42   10.18
  -2   1 -19   65.66   13.67
  -2  -1 -19   45.93    7.33
   2  -1  20 1548.18   19.68
  -2  -1  20 1592.40   33.09
  -2   1  20 1586.59   36.00
   2  -1 -20 1551.70   36.73
  -2  -1  20 1629.37   36.40
   2  -1 -20 1516.49   33.83
  -2   1  20 1588.76   21.34
  -2   1  20 1595.39   35.03
   2  -1  20 1488.07   31.88
  -2   1 -20 1552.78   33.75
   2   1 -20 1622.45   37.64
   2   1 -20 1553.23   20.77
  -2  -1  20 1531.54   19.63
  -2  -1 -20 1657.68   24.01
  -2  -1 -20 1582.66   30.66
   2   1  20 1701.33   38.24
  -2   1  20 1581.41   21.74
   2   1 -20 1603.63   22.85
   2   1  20 1541.79   35.81
   2  -1  20 1591.87   23.69
  -2  -1 -20 1663.07   38.57
   2  -1  20 1604.69   38.39
  -2   1 -20 1643.25   24.83
  -2   1 -20 1585.68   20.73
   2  -1 -20 1521.97   22.22
   2   1  20 1504.21   21.54
  -2   1 -20 1611.14   39.69
  -2  -1 -20 1499.42   18.03
   2   1  20 1612.27   23.19
  -2  -1  20 1597.95   21.93
   2   1 -20 1523.65   34.18
   2  -1  21   60.45    8.87
   2   1  21   59.98   11.11
   2  -1 -21   75.04   16.81
   2   1  21   52.48   16.28
  -2   1  21   65.75   16.40
  -2  -1  21   76.10   14.07
   2  -1  21   56.16   13.81
  -2   1 -21   67.00   12.38
  -2   1 -21   55.84   15.59
  -2  -1  21   51.30   10.19
   2   1 -21   45.05   14.29
  -2   1 -21   52.98   14.56
   2  -1 -21   58.27   14.17
   2  -1  21   62.34   11.83
   2  -1 -21   86.67   10.94
   2  -1  21   60.72   15.74
   2  -1 -21   59.40    9.01
   2   1 -21   51.04    9.56
   2   1  21   50.31   15.00
  -2  -1  21   64.95    8.87
  -2   1  21   75.25   10.97
  -2   1 -21   69.09    9.39
   2   1 -21   57.75   10.75
   2   1 -21   38.38   14.94
  -2  -1 -21   40.95   15.41
  -2  -1 -21   59.95   11.20
  -2   1  21   56.27   10.22
  -2   1  21   38.00   15.84
   2   1  21   62.45   10.51
  -2  -1  21   49.23   14.55
  -2  -1 -22  698.67   27.94
   2   1 -22  620.39   15.32
  -2  -1  22  633.22   14.51
   2   1  22  585.49   25.31
  -2   1 -22  665.15   28.98
   2   1  22  633.17   26.40
   2   1 -22  652.13   25.46
   2   1 -22  623.89   26.26
   2  -1  22  646.75   17.80
   2  -1 -22  600.63   23.72
   2  -1 -22  629.09   16.49
  -2  -1  22  660.06   16.42
   2  -1 -22  582.82   14.47
  -2   1 -22  691.53   18.72
   2   1  22  613.90   15.77
   2   1  22  677.22   17.52
  -2   1 -22  607.31   23.79
   2  -1 -22  634.88   25.95
  -2   1  22  657.52   16.61
  -2  -1 -22  669.35   17.60
  -2   1 -22  655.91   14.91
   2   1 -22  663.31   17.01
  -2   1  22  602.49   25.20
  -2   1  22  662.49   15.87
  -2   1  22  653.63   25.23
   2  -1  22  599.85   27.11
  -2  -1  22  641.98   23.53
  -2  -1  22  628.82   25.83
  -2   1 -23   36.56    8.94
   2   1  23    9.81   16.24
   2   1 -23   23.00   17.42
   2  -1 -23   24.29   13.50
  -2   1 -23   37.47   19.08
  -2  -1  23   24.02   16.60
   2   1  23   13.38   11.52
  -2   1  23   23.82   10.65
  -2   1  23   30.51   16.93
   2  -1  23   29.73   12.75
  -2   1 -23   30.00   12.92
  -2  -1 -23   19.37   15.05
   2   1 -23   13.45   14.16
   2   1  23   21.52   15.15
  -2   1  23   14.26   16.62
  -2  -1  23   23.53   13.82
  -2   1  23   28.70   11.55
   2  -1 -23   33.62   11.06
  -2  -1  23   24.25   11.32
   2   1 -23   23.96   11.67
  -2  -1 -23   25.48   11.68
   2   1 -23   25.05    9.80
   2  -1 -23   18.39    9.29
  -2  -1  23   20.57    9.41
   2  -1 -23   37.40   16.93
   2  -1  23   20.47   18.27
  -2   1 -23   13.32   14.81
   2   1  23   19.23   10.38
  -2  -1 -24    9.61   16.42
  -2   1 -24   14.21    9.17
  -2   1  24    1.97   15.35
  -2   1 -24    6.19   13.52
  -2  -1 -24   12.83   12.12
   2   1  24    7.99   15.73
  -2   1  24    2.66   15.11
   2  -1  24    1.50   13.09
   2  -1 -24    0.11   11.16
  -2   1  24    3.86   11.24
  -2  -1  24    6.88   11.26
  -2   1 -24    8.00   20.17
  -2   1  24    9.11   10.75
   2  -1 -24   -3.53   14.99
   2   1 -24    2.87   15.35
   2  -1 -24    7.40    9.53
  -2  -1  24    4.63    9.74
   2   1 -24    6.45   11.48
   2  -1  24   -1.25   19.66
   2   1  24   18.60   10.52
  -2  -1  24    0.31   15.27
   2   1  24    2.80   17.11
   2   1  24   13.04   12.04
   2   1 -24    8.45   10.06
   2  -1 -24    1.75   14.37
   2   1 -24    5.06   15.18
   2   1  25    4.11   17.65
  -2   1  25    7.49   12.68
   2  -1 -25    2.18   12.31
   2   1  25   15.57   10.78
  -2  -1 -25    4.75   12.48
  -2  -1  25    8.40   11.89
   2   1 -25   -2.11   17.76
   2  -1  25    1.57   13.12
   2   1 -25    7.54   12.37
  -2  -1  25   13.07   17.01
  -2   1  25    4.19   18.70
   2   1  25   -1.60   16.19
   2   1  25    2.78   12.21
  -2   1 -25    7.34   13.83
   2   1 -25    1.93   10.72
  -2  -1  25    2.78    9.83
   2  -1 -25   -0.19    9.86
  -2   1  25    7.76   11.38
   2   1 -25    0.30   16.72
  -2  -1 -25    2.99   16.49
  -2   1  25    0.86   17.49
   2  -1 -25   13.61   15.72
   2   1 -26  210.56   19.38
   2   1 -26  257.37   15.03
   2   1  26  197.92   20.52
  -2   1  26  238.89   20.45
   2  -1 -26  254.31   14.30
   2  -1  26  263.35   15.46
  -2   1  26  263.70   13.49
  -2   1  26  273.15   14.40
  -2   1 -26  243.58   15.93
   2  -1 -26  239.47   12.26
  -2  -1 -26  264.53   15.14
   2   1  26  264.29   13.29
  -2  -1  26  263.38   14.53
   2   1  26  248.29   14.65
   2   1 -26  251.43   12.94
   2   1  27   20.65   13.34
   2  -1 -27   21.75   10.28
   2   1 -27   12.91   13.29
  -2   1 -27   16.26   14.76
   2  -1 -27   18.70   13.52
  -2   1  27   16.29   13.42
  -2  -1  27   11.79   12.54
  -2   1  27   22.73   12.27
   2   1 -27   15.00   11.04
  -2  -1 -27   13.87   13.17
   2  -1  27   26.25   13.84
   2   1  27   23.89   11.22
   2   1 -28  642.85   19.74
   2  -1 -28  652.92   19.15
  -2   1 -28  654.87   20.66
   2   1 -28  654.69   17.47
  -2   1  28  649.26   17.84
  -2  -1  28  659.81   19.12
  -2  -1 -28  658.81   20.25
   2  -1  28  683.72   20.17
  -2   1  28  645.84   18.74
   2   1  28  668.34   17.49
   2   1  28  675.86   19.78
   2  -1  29   54.61   14.27
   2   1 -29   21.77   14.22
   2  -1 -29   40.18   14.60
  -2  -1  29   23.25   14.03
  -2   1  29   33.39   14.11
  -2   1  29   22.93   12.96
   2   1  29   23.41   14.58
  -2   1 -29   34.22   15.32
  -2  -1 -29   25.97   15.06
   2   1 -29   26.00   11.72
   2   1 -30  496.21   18.72
   2   1 -30  530.63   16.93
  -2   1  30  495.84   16.98
   2  -1  30  503.77   18.64
  -2   1  30  492.91   18.06
  -2  -1  30  480.23   17.84
  -2  -1 -30  522.30   19.21
  -2   1 -30  520.36   20.17
   2   1  30  456.61   18.10
   2  -1 -30  513.66   18.80
  -2   1  31   16.50   12.92
  -2  -1  31   15.80   15.22
  -2  -1 -31   22.13   14.31
   2  -1 -31   33.31   15.25
   2  -1  31   33.92   14.51
  -2   1  31   29.59   14.97
   2   1  31   17.88   13.97
   2   1 -31   21.80   15.57
  -2   1 -31   21.79   15.76
  -2  -1 -32  120.30   15.49
  -2   1 -32  141.47   15.93
   2  -1  32  139.13   15.14
  -2   1  32  119.99   14.79
   2  -1 -32  121.12   15.20
   2   1  32  145.84   15.02
  -2  -1  32  131.61   14.89
   2   1 -32  108.39   15.19
  -3   1   0    2.69    2.39
   3   1   0    1.89    2.96
   3   1   0    4.34    1.55
  -3   1   0    3.43    2.62
  -3  -1   0    3.13    1.58
   3   1   0    4.00    1.64
   3  -1   0    5.46    2.64
  -3  -1   0    1.93    1.59
   3   1   0    3.03    2.38
  -3  -1   0    8.56    4.70
  -3  -1   1   32.16    6.45
   3   1   1   36.52    2.07
   3   1  -1   32.64    3.42
  -3  -1   1   32.31    2.13
   3   1  -1   32.02    2.11
   3   1   1   31.47    3.01
  -3   1  -1   28.53    2.74
   3   1  -1   33.30    4.31
  -3  -1  -1   39.21    3.21
   3   1   1   33.44    2.01
   3   1   1   35.43    3.18
   3  -1  -1   33.79    2.64
   3   1  -1   34.29    1.96
  -3  -1  -1   32.83    1.95
  -3  -1   1   33.24    2.03
  -3   1   1   33.62    2.98
   3   1   1   32.15    1.65
  -3   1   1   29.94    2.55
  -3   1  -1   30.31    3.38
   3  -1   1   33.49    2.64
   3  -1  -1   34.06    2.29
  -3  -1  -1   34.54    2.07
  -3   1   2  861.38    8.64
   3   1   2  828.90    9.24
   3   1  -2  849.36   14.33
   3  -1   2  792.50    8.50
  -3  -1   2  803.93    7.52
   3   1   2  839.40    7.73
   3   1  -2  839.52    7.60
   3   1   2  808.77    7.24
  -3   1  -2  847.82    8.06
  -3  -1   2  839.88    7.92
  -3  -1  -2  830.75    7.41
  -3   1   2  808.37    6.81
  -3  -1  -2  787.28    7.42
   3  -1  -2  809.88    8.67
   3   1  -2  829.09    7.94
  -3   1  -2  816.07    5.82
  -3   1  -2  839.86   10.07
   3   1   2  821.03    8.91
   3   1  -2  829.95    9.78
   3  -1  -2  830.46    6.63
  -3   1  -2  801.12    8.66
  -3   1   2  825.43    8.73
   3   1   3   20.57    3.00
  -3  -1  -3   20.51    2.68
   3   1   3   19.66    3.62
   3   1   3   20.64    2.67
  -3   1  -3   18.29    2.69
   3  -1  -3   19.31    1.84
   3   1  -3   20.29    7.22
   3  -1   3   19.67    2.76
  -3  -1   3   17.54    2.86
   3  -1  -3   18.55    2.71
  -3   1   3   21.39    3.05
  -3   1  -3   18.54    2.59
   3   1  -3   20.98    3.16
  -3   1  -3   19.05    1.71
   3  -1   3   20.39    1.77
  -3   1   3   19.56    1.89
   3   1  -3   20.33    3.28
  -3   1   3   18.86    2.63
  -3   1   4 1792.45   13.36
   3  -1   4 1800.62   14.97
   3  -1  -4 1790.28   15.16
   3  -1   4 1804.65   39.71
   3   1   4 1792.72   15.45
   3  -1  -4 1847.67   40.24
  -3  -1  -4 1743.74   14.40
   3   1   4 1760.83   14.13
  -3   1  -4 1779.14   10.65
   3   1  -4 1770.68   26.41
  -3   1   4 1782.18   10.17
  -3   1  -4 1808.76   15.15
  -3  -1   4 1746.95   15.58
   3   1  -4 1776.07   16.13
   3   1   4 1719.48   13.73
  -3   1   4 1709.03   14.83
  -3   1  -4 1817.98   12.88
   3   1  -4 1731.71   15.80
   3   1   5   70.30    4.49
   3   1  -5   78.58    3.12
  -3  -1  -5   72.29    4.63
   3  -1  -5   72.77    4.67
   3   1  -5   68.60   10.82
   3   1  -5   72.91    5.24
   3   1   5   67.89    4.85
   3   1   5   71.61    2.88
   3  -1  -5   72.09    2.88
  -3   1  -5   69.07    2.84
   3  -1   5   65.72    4.35
  -3   1  -5   71.23    4.59
  -3   1  -5   72.84    3.89
  -3   1   5   79.27    4.02
  -3  -1  -5   73.07    5.19
  -3   1   5   71.16    4.69
  -3   1   5   79.13    2.92
  -3   1   5   71.67    2.88
   3  -1   5   75.10    2.86
   3   1   5   71.04    4.23
   3  -1   5   76.66    3.20
  -3  -1   5   66.68    5.49
   3  -1  -5   74.32    3.11
   3   1  -5   67.90    5.67
  -3  -1  -6 1674.26   11.20
   3   1  -6 1655.33   29.44
   3   1  -6 1688.83   13.17
  -3   1  -6 1698.88   11.03
   3   1   6 1708.30   10.89
   3  -1   6 1720.24   17.75
  -3  -1  -6 1871.10   19.84
   3   1   6 1668.97   10.93
   3   1  -6 1673.94   11.28
   3  -1  -6 1666.41   10.97
   3  -1  -6 1674.92   18.27
   3   1   6 1744.62   18.33
  -3   1   6 1717.34   11.05
  -3   1  -6 1708.14   15.06
  -3   1   6 1699.33   15.46
   3  -1   6 1745.70   13.36
   3   1  -6 1679.27   21.62
  -3  -1  -6 1679.53   18.41
  -3   1  -6 1704.68   18.01
   3   1  -6 1684.02   18.79
   3  -1   6 1706.36   10.81
  -3   1   6 1709.07   18.28
   3   1   6 1646.04   17.83
  -3  -1   6 1694.63   12.89
  -3  -1   6 1643.60   20.77
   3   1  -7   29.97    8.45
  -3   1  -7   38.86    3.02
   3   1   7   43.73    6.69
  -3  -1   7   37.57    5.10
  -3   1  -7   35.51    4.90
  -3   1   7   38.81    2.91
  -3  -1  -7   46.31    7.52
   3  -1  -7   41.77    6.14
  -3   1  -7   42.07    6.19
   3  -1  -7   46.25    3.75
   3   1  -7   38.39   11.83
   3  -1   7   42.47    4.45
  -3  -1  -7   34.81    6.43
   3   1  -7   38.08    5.31
   3  -1   7   41.03    6.11
  -3  -1  -7   40.85    3.98
   3  -1   7   39.57    3.71
  -3   1   7   42.83    3.71
   3   1  -7   41.13    3.78
  -3   1   7   41.28    5.05
   3   1   7   42.12    4.04
   3   1   7   45.76    4.03
  -3  -1   7   41.97    8.36
  -3   1   7   38.17    5.93
  -3   1  -7   44.53    3.77
   3   1   7   39.98    6.49
  -3   1   8  334.27    7.17
  -3   1  -8  336.83    5.70
   3   1   8  349.76   11.43
  -3   1   8  327.73    5.56
  -3  -1   8  303.00    8.24
  -3  -1  -8  317.64   12.25
  -3  -1   8  299.86   13.35
   3  -1   8  339.50    8.91
   3   1  -8  345.63   18.70
  -3   1  -8  324.01   11.25
   3  -1  -8  322.19   11.53
   3  -1   8  331.13    6.67
   3   1  -8  324.20    6.92
   3   1  -8  314.12   14.28
  -3   1  -8  344.25    9.44
   3  -1  -8  333.29    7.08
   3   1  -8  318.91    8.88
  -3   1   8  335.29   11.79
  -3  -1  -8  311.90    7.36
  -3  -1  -8  366.44   12.48
   3   1   8  319.04   11.65
  -3   1  -8  334.80    6.95
   3   1   8  329.35    7.23
   3   1   8  345.65    6.90
   3  -1   8  320.50   10.82
  -3   1   9   11.73    3.40
  -3   1  -9   13.22    7.59
   3  -1   9   11.66    7.26
   3   1   9   11.65    7.80
  -3   1  -9   11.31    3.80
   3  -1   9   16.66    5.53
  -3   1   9    8.91    4.80
  -3  -1   9    9.24    6.06
  -3  -1   9   10.70    9.95
  -3  -1  -9   15.72    5.30
   3   1  -9    9.60   12.58
  -3   1  -9   13.73    5.80
  -3   1   9   10.78    8.06
   3   1   9   12.90    5.07
   3  -1   9   14.83    3.36
   3  -1   9   15.21    4.33
   3   1  -9   13.51    6.53
   3   1   9   15.07    4.93
  -3   1  -9   15.61    4.58
   3   1  -9   11.84    4.56
  -3   1   9   16.31   10.85
  -3  -1  -9    9.71    7.41
   3  -1  -9   11.37    8.33
   3   1   9    9.05    7.92
   3  -1  -9   11.03    4.97
  -3  -1  -9   14.05    8.80
   3   1  -9    6.68   10.75
  -3   1 -10   48.78    5.57
  -3   1 -10   37.17    9.11
   3  -1 -10   32.43    8.76
   3   1  10   38.97    5.50
  -3  -1  10   32.83    9.51
   3   1 -10   36.56    4.86
   3   1 -10   28.76   10.07
  -3   1  10   36.62    5.50
   3   1  10   35.48    8.84
  -3   1 -10   53.95    7.04
   3  -1  10   47.71    8.87
  -3  -1 -10   26.62    8.95
   3  -1  10   42.26    6.99
  -3   1 -10   59.99    4.46
   3   1  10   42.87    9.04
  -3   1  10   35.05    3.83
   3  -1  10   41.80    4.25
   3   1 -10   41.68   11.51
  -3   1  10   40.46    8.76
  -3   1  10   42.75   11.74
   3  -1 -10   34.60    5.54
  -3  -1 -10   36.57    8.29
  -3  -1 -10   34.11    5.55
  -3  -1  10   32.14    6.16
   3   1  10   38.61    5.55
   3   1 -10   32.41    6.58
   3  -1  10   44.07    5.32
   3   1  11    0.58    5.65
   3  -1 -11   -0.98    9.13
   3   1 -11    1.88   11.30
   3   1  11    3.43    8.84
   3  -1  11    4.95    8.62
  -3   1 -11    1.14    6.80
   3   1 -11    2.02   11.82
   3  -1  11    2.54    4.31
  -3   1  11    0.36   11.27
  -3  -1  11   -2.88   10.73
  -3   1  11    1.45    5.32
  -3  -1 -11   -2.53   10.02
  -3   1  11    1.29    8.25
   3  -1 -11    1.72    6.01
  -3   1 -11    1.29    5.56
  -3   1 -11    0.80    9.21
  -3   1  11    0.87    3.83
   3   1 -11    0.87    5.06
   3   1 -11    7.46    7.00
   3  -1  11    3.82    5.49
   3   1  11    4.65    9.40
   3   1  11    5.05    5.39
  -3  -1  11    1.56    6.37
  -3  -1 -11    0.40    6.08
  -3  -1 -11    7.09    7.76
   3  -1  11    2.34    7.08
   3   1 -11   -1.62    7.01
  -3   1 -11   -0.37    4.44
   3  -1 -12  462.16   19.30
   3  -1  12  507.14   17.82
  -3   1  12  501.36   19.16
  -3   1 -12  461.90   17.95
   3   1  12  523.59   18.11
  -3   1 -12  495.66   15.63
   3  -1  12  470.25   15.15
   3   1 -12  521.91   21.35
  -3   1 -12  499.64    9.48
  -3   1 -12  478.56   11.05
  -3  -1 -12  427.83   18.52
   3  -1  12  476.81    9.17
   3   1  12  443.14   18.39
   3   1  12  447.60   11.23
   3  -1  12  473.58   10.68
  -3   1  12  482.32   11.47
  -3  -1  12  547.80   20.58
   3   1 -12  520.94   12.93
   3  -1 -12  491.02   12.12
  -3   1  12  571.63   20.62
  -3  -1 -12  593.88   10.11
   3   1 -12  587.73   21.91
   3   1 -12  494.66   10.65
   3   1 -12  575.12   12.87
  -3  -1 -12  635.18   17.49
  -3  -1 -12  457.97   11.62
   3   1  12  522.10   10.90
  -3   1  12  492.38    9.21
  -3  -1  12  544.83   12.41
  -3   1 -13    8.56    7.16
  -3   1  13    3.32   10.46
   3   1  13    5.42    7.03
  -3  -1 -13    8.36   12.08
  -3  -1 -13   16.04    5.26
   3  -1  13    8.18    5.30
  -3  -1  13   13.51   11.65
   3  -1  13   10.94    6.84
   3   1 -13   12.87    7.95
   3  -1 -13    8.54   11.03
   3  -1  13    7.08   10.28
   3  -1 -13    6.88   10.55
   3   1 -13   15.47   12.85
  -3   1 -13    9.80   11.02
  -3   1  13   15.58   11.01
   3   1  13    7.83   11.16
   3   1  13   12.01   10.39
   3  -1 -13    9.43    7.23
   3   1 -13   18.18    7.74
  -3   1 -13    9.61    5.45
   3   1 -13   10.16   12.61
  -3  -1  13   16.69    7.13
  -3  -1  13   10.57    9.75
  -3  -1 -13   12.59    8.80
   3   1  13   10.97    6.51
  -3   1 -13   11.64    9.08
   3  -1  13   13.24    8.84
  -3  -1 -13   10.69    7.39
  -3   1  13   11.10    6.76
  -3  -1 -14  774.86   25.20
   3   1  14  735.01   24.09
  -3  -1  14  905.30   15.61
  -3   1 -14  675.63   14.73
   3   1 -14  888.31   15.56
   3  -1  14  703.14   23.44
   3  -1 -14  733.46   24.94
   3   1  14  787.82   23.67
  -3  -1 -14  929.14   12.79
   3   1  14  760.57   15.12
   3   1 -14  890.50   16.39
  -3   1  14  782.30   15.17
   3   1  14  757.89   14.17
  -3  -1 -14  993.81   22.05
   3  -1 -14  714.63   22.72
  -3  -1  14  907.12   25.59
   3  -1  14  746.50   20.49
  -3   1 -14  741.74   12.63
  -3   1 -14  716.39   24.57
   3   1 -14  923.09   27.15
  -3   1 -14  725.64   20.63
   3   1 -14  932.30   26.66
   3  -1  14  716.46   14.47
  -3  -1  14  773.43   21.66
  -3   1  14  773.78   24.67
   3  -1  14  739.54   12.31
  -3  -1 -14  786.27   15.59
  -3   1  14  925.96   25.87
   3  -1 -14  702.51   15.14
   3   1 -15   24.22    8.18
  -3  -1 -15   24.06    9.75
   3   1  15   16.24    8.22
  -3   1 -15   13.18    9.05
  -3  -1 -15   23.77    5.82
   3  -1  15   20.65   10.77
   3   1  15   17.93    8.92
   3  -1 -15   16.34    9.22
  -3   1 -15   16.15    6.62
   3  -1  15   20.67    8.66
  -3  -1  15   20.06   12.77
   3  -1 -15    8.44   11.22
   3   1 -15   20.00   13.63
  -3  -1  15   13.49   11.54
   3   1  15   15.70   11.99
   3   1 -15   23.36   13.47
   3   1  15   10.69   14.04
  -3  -1 -15   23.87    9.08
  -3   1 -15   10.26   14.06
  -3   1  15   21.52   13.44
  -3  -1 -15   17.74   14.06
  -3   1  15   28.25   13.79
   3   1 -15   21.82    8.53
   3  -1  15   13.15   13.39
   3  -1  15   16.33    6.79
  -3  -1  15   28.57    7.86
  -3   1 -15   18.92   10.90
   3  -1 -15   16.19   14.87
  -3   1  15   23.07    8.58
   3  -1 -16  448.42   22.32
  -3  -1 -16  531.98   10.71
  -3   1  16  544.72   22.18
  -3  -1  16  497.46   13.10
  -3   1 -16  399.35   13.51
   3   1 -16  516.80   22.94
   3  -1  16  401.88   13.12
  -3  -1  16  477.46   19.34
  -3  -1  16  501.75   21.58
   3   1  16  439.18   12.67
  -3   1 -16  439.86   11.39
   3  -1 -16  440.78   13.78
   3   1  16  451.21   13.49
  -3   1  16  475.62   21.87
  -3  -1 -16  494.43   14.16
   3   1  16  435.86   20.61
   3   1  16  429.14   20.86
  -3  -1 -16  521.76   17.56
  -3   1  16  459.45   13.19
   3  -1 -16  454.81   20.22
   3   1 -16  514.30   14.07
   3  -1  16  428.71   10.94
   3   1 -16  568.69   22.51
  -3   1 -16  424.60   18.48
   3   1 -16  526.27   13.19
   3  -1  16  428.23   18.16
   3  -1  16  417.56   20.75
  -3   1 -16  397.09   21.11
  -3  -1 -16  475.30   22.37
   3   1  17   12.58   15.30
   3  -1  17    6.83    9.46
  -3  -1 -17   16.18   10.27
   3  -1 -17   12.42    9.70
   3   1  17   15.86    9.94
   3   1  17   18.75   14.00
  -3  -1  17   15.73    8.29
   3   1 -17   10.08    8.22
  -3  -1 -17   16.88   15.17
  -3   1 -17   11.44   11.80
  -3   1  17   20.11    9.25
  -3   1 -17    8.12   14.83
   3  -1  17    4.00   13.66
  -3  -1 -17    8.41    9.89
   3  -1 -17    9.10   15.11
   3   1 -17   12.85    8.78
  -3  -1  17   18.03   11.88
   3  -1  17   10.80    7.57
   3   1 -17   19.84   12.65
  -3  -1  17    9.02   12.51
   3   1  17    8.66    9.00
   3  -1  17   10.13   11.66
  -3   1 -17   10.04    7.65
   3   1 -17   18.46   13.46
   3  -1 -17    4.62   12.03
  -3   1  17   16.48   14.42
  -3   1  17    8.76   12.38
  -3   1 -17   11.38   10.20
  -3  -1 -17   16.12    6.28
   3  -1  18   78.66    8.19
  -3  -1  18   79.28   13.76
  -3  -1 -18  105.01    7.23
  -3   1 -18   84.86   11.54
   3  -1 -18   90.86   10.26
  -3   1 -18   82.77    8.17
  -3  -1  18  101.47    9.52
   3   1 -18   93.84   13.82
  -3  -1 -18   89.42   15.16
  -3   1 -18   70.02   17.42
  -3  -1  18   88.37   14.98
  -3  -1 -18   95.30   11.29
  -3   1  18   97.99   10.00
  -3   1  18   90.42    9.84
   3   1  18   82.08   14.90
  -3  -1 -18   97.46   10.71
  -3   1 -18   87.82   13.74
   3   1 -18   91.68    9.03
   3   1  18   87.09   14.92
   3  -1  18   78.36   12.86
  -3   1  18   75.73   15.06
  -3   1  18  101.41   16.09
   3  -1 -18   92.90   16.14
   3  -1 -18   92.02   13.97
   3   1 -18   95.56   10.04
   3   1 -18   88.86   16.27
   3   1  18   83.46    9.72
   3  -1  18   80.99   11.35
   3   1  18   82.85   10.49
   3  -1  18   74.55   16.95
   3   1  19    4.44   14.59
   3   1  19    0.97   14.86
   3   1  19    4.62    9.37
   3   1 -19   11.08   13.11
  -3  -1  19   12.20    8.92
  -3   1 -19    0.75   12.20
  -3   1  19    1.92   12.81
   3   1 -19    7.21    8.67
  -3  -1  19    9.73   12.13
  -3   1  19    4.15    9.17
  -3   1  19    1.82   13.56
  -3   1 -19    0.05   14.55
   3  -1  19    5.23   13.86
  -3  -1 -19   12.61   10.63
   3  -1 -19    2.32   12.40
   3  -1 -19    3.97   12.75
   3   1 -19    9.93    9.32
  -3   1 -19    9.78    7.72
  -3   1  19    7.06    9.17
  -3   1 -19    6.04   11.16
   3  -1 -19    8.83    9.73
   3  -1  19   -2.80    7.81
  -3  -1  19    6.82   13.07
   3  -1  19    2.66   10.89
   3  -1  19    2.08   12.02
   3   1  19    7.76   10.39
   3   1 -19    2.88   13.30
  -3  -1 -19   15.90   15.85
   3  -1  20   14.06   13.07
   3   1 -20   17.54    9.44
   3   1 -20   24.17   14.14
   3   1 -20   25.60   10.02
  -3   1 -20   21.46    8.22
   3  -1  20   17.33   11.94
  -3  -1  20   16.72   13.12
   3   1  20   17.60   11.47
  -3   1 -20   12.74   18.10
  -3   1  20   21.27    9.40
   3  -1  20   19.36    8.03
   3   1  20   21.54   15.92
   3   1 -20   18.16   15.16
  -3  -1 -20   31.41   11.12
   3   1  20   19.17    9.44
  -3  -1 -20   16.26   16.88
   3  -1  20   11.43   18.08
   3  -1 -20   17.71   13.49
  -3   1  20   21.98   13.23
  -3  -1  20   29.84   15.22
  -3   1  20   17.97    9.87
  -3  -1  20   30.25    9.73
  -3   1 -20    9.98   13.12
  -3   1 -20   14.89   12.26
   3  -1 -20   25.51   14.23
   3   1  20   13.77   17.37
  -3   1  20   26.50   14.48
   3  -1 -20   34.57    9.83
  -3  -1  21    3.07   10.00
   3   1 -21    3.80   15.20
  -3  -1  21    5.76   13.33
  -3  -1  21    4.13    8.80
   3   1  21   14.94   11.55
  -3  -1  21    3.70   13.14
  -3   1  21   13.70   15.84
  -3   1  21    2.80   10.06
   3   1 -21   10.90    9.77
   3  -1 -21   11.45   10.57
   3   1  21    5.19    9.70
   3  -1  21    5.04   11.72
   3   1  21   -6.64   14.70
   3   1  21   -2.89   16.89
   3   1 -21   13.52   10.25
   3  -1  21   -3.12   15.56
  -3   1 -21   -2.18   12.09
   3   1 -21    5.58   14.38
   3  -1 -21   10.71   15.78
  -3   1  21   18.75   10.20
  -3   1 -21    1.49   13.36
  -3  -1 -21    4.34   16.25
  -3   1  21   10.86   15.61
  -3   1 -21   -1.79   15.60
  -3  -1 -21    7.23   11.06
   3  -1 -21    2.35   14.60
  -3   1 -21    5.71    8.07
   3  -1 -22  230.56   18.54
  -3   1 -22  262.93   22.80
   3  -1  22  252.78   14.43
  -3   1  22  257.46   12.61
  -3  -1  22  266.98   20.63
   3   1  22  270.96   14.00
   3   1 -22  235.85   20.13
  -3  -1  22  242.01   11.27
  -3   1 -22  267.03   15.07
   3   1 -22  289.05   13.33
  -3   1  22  250.70   18.85
   3   1  22  240.61   19.25
  -3  -1 -22  261.70   13.92
  -3   1  22  242.85   19.77
   3   1 -22  241.33   18.31
   3  -1 -22  232.04   11.66
   3   1  22  269.30   21.06
  -3  -1  22  222.96   17.02
   3   1  22  244.42   12.05
  -3  -1 -22  246.82   20.54
   3  -1  22  233.14   21.28
   3  -1 -22  260.20   20.65
   3  -1 -22  260.27   13.04
  -3   1 -22  261.22   11.02
   3   1 -22  252.68   11.79
  -3  -1  22  248.75   12.65
  -3   1  22  250.10   12.31
   3  -1 -23   10.79   14.64
   3   1 -23    8.03   10.01
   3  -1  23   17.56   19.87
  -3  -1 -23   11.42   15.69
   3  -1 -23   12.93    9.70
   3   1  23   21.70   10.08
   3   1 -23    7.15   15.03
  -3  -1  23    3.68   10.48
  -3   1 -23    3.20   20.21
  -3   1  23    2.64   15.26
   3  -1 -23   21.48   10.77
  -3   1  23    8.20   11.16
   3  -1 -23   13.95   15.52
   3   1 -23    7.42   14.47
   3   1  23   12.26   12.02
  -3  -1 -23    9.92   12.19
   3   1  23    3.22   15.25
  -3   1  23   13.36   17.26
  -3  -1  23   11.68   14.04
   3   1  23    8.26   15.58
  -3   1  23    9.30   11.08
  -3   1 -23   12.80   14.05
   3  -1  23   13.24   13.42
   3   1 -23   11.25   11.33
  -3  -1  23   10.65    9.56
  -3  -1  23   11.30   14.34
  -3  -1  24  266.39   19.04
   3   1 -24  328.88   14.97
  -3  -1  24  339.05   12.83
  -3   1 -24  342.28   16.39
   3  -1 -24  307.00   12.82
   3   1  24  336.58   13.37
  -3  -1 -24  330.23   15.29
   3  -1  24  283.79   23.70
  -3   1  24  321.08   13.67
   3   1  24  284.09   21.05
   3  -1 -24  326.98   23.21
   3   1 -24  314.27   21.57
  -3   1 -24  304.48   24.48
   3   1 -24  314.85   23.25
  -3  -1  24  337.54   14.40
   3  -1 -24  342.88   14.68
  -3   1  24  308.10   14.46
   3  -1  24  335.09   15.76
   3   1  24  299.76   21.84
  -3  -1 -24  309.00   22.71
   3   1  24  331.25   15.33
  -3   1  24  301.29   21.08
  -3  -1  24  324.26   22.50
   3  -1 -24  299.41   19.72
  -3   1  24  283.17   22.56
   3   1 -24  338.10   13.51
   3  -1 -25    2.79   14.73
   3  -1 -25   21.86   11.60
   3   1 -25   -0.11   15.55
   3  -1  25   16.12   13.38
   3   1  25    5.20   16.87
  -3   1  25    5.92   17.67
  -3  -1  25   15.99   11.68
   3  -1 -25    7.23   10.32
   3   1 -25    8.44   12.16
  -3   1 -25    5.38   13.53
  -3  -1  25   10.03   10.40
   3   1  25   28.68   10.65
   3   1 -25   13.36   10.65
  -3  -1 -25    6.06   13.02
   3   1  25    2.95   16.64
  -3   1  25   14.63   11.62
   3   1  25   11.64   12.82
  -3   1  25   10.17   12.12
  -3  -1  26  187.26   11.95
   3  -1 -26  191.07   14.25
  -3   1 -26  194.12   15.42
  -3  -1 -26  188.63   14.59
   3   1 -26  197.86   12.55
   3   1 -26  177.04   14.07
  -3   1  26  186.68   12.91
   3  -1 -26  171.19   11.90
   3   1  26  200.88   12.59
  -3   1  26  187.38   14.01
   3  -1 -26  178.98   19.61
   3  -1  26  190.47   14.70
  -3  -1  26  183.48   13.62
   3   1  26  201.32   14.26
  -3  -1  27   12.09   12.65
   3   1 -27   11.25   12.86
   3   1 -27    6.62   11.93
  -3   1  27    8.81   12.21
  -3   1  27   13.51   12.81
   3   1  27   17.73   11.44
   3  -1 -27   14.20   13.03
   3  -1 -27    9.24   11.28
   3   1  27   11.72   13.39
   3  -1  27   24.74   12.79
  -3  -1 -27   17.23   13.49
  -3   1 -27   11.14   14.26
   3   1 -28   33.15   11.31
  -3  -1  28   43.00   13.05
   3  -1  28   51.66   13.31
   3  -1 -28   19.33   11.19
  -3  -1 -28   31.17   13.66
   3   1 -28   29.86   13.72
   3   1  28   25.11   13.56
  -3   1  28   23.95   12.93
  -3   1  28   26.45   12.81
  -3   1 -28   28.07   14.70
   3  -1 -28   35.35   13.54
  -3  -1 -29   -2.52   13.87
   3   1  29    0.08   13.59
  -3   1  29    1.30   12.59
  -3  -1  29    1.42   13.93
   3  -1  29    8.69   13.99
   3   1 -29    6.79   12.57
  -3   1 -29    9.84   15.19
   3  -1 -29    4.08   14.46
  -3   1  29   13.25   14.25
   3   1 -29    0.28   14.32
   3   1 -30   17.96   14.09
   3  -1  30   34.41   14.03
  -3  -1  30   22.69   13.75
  -3   1  30   19.57   13.80
  -3  -1 -30   22.19   14.72
   3  -1 -30   20.56   14.03
  -3   1 -30   10.94   15.43
  -3   1  30   24.28   12.71
   3   1  30   28.12   13.53
   3   1 -30   22.33   11.86
  -3   1  31    5.59   13.80
  -3  -1 -31    6.59   15.43
   3   1  31   16.60   14.70
  -3   1 -31    3.34   15.34
   3  -1  31   17.41   14.05
  -3  -1  31    0.94   15.06
  -3   1  31    2.05   15.33
   3   1 -31    2.54   15.60
  -3  -1 -32  101.02   16.18
  -3   1 -32  103.88   14.83
   3  -1  32   94.70   14.54
  -3   1  32   90.13   14.44
   3   1 -32   91.29   14.95
   3   1  32  105.22   15.40
   3  -1 -32   91.82   14.98
  -3  -1  32   86.50   14.12
   4  -1   0  396.00    6.78
   4  -1   0  411.40    6.65
  -4   1   0  399.19    6.81
   4   1   0  389.11    7.17
  -4  -1   0  399.31    5.54
   4   1   0  395.00    5.52
  -4   1   0  392.38    6.96
   4   1   0  426.34    8.39
   4   1   1    3.63    2.76
   4   1   1    5.41    3.13
   4   1  -1    4.50    3.08
   4   1   1    4.40    2.01
  -4   1   1    4.34    2.59
   4  -1   1    5.96    2.44
   4  -1  -1    7.60    2.45
   4  -1  -1    2.05    2.97
   4   1  -1    7.62    5.69
   4   1  -1    5.98    2.09
  -4  -1  -1    6.13    2.04
  -4   1  -1    5.25    2.51
  -4   1   1    5.59    3.11
  -4   1  -1    9.55    3.11
   4   1   1    3.03    2.06
  -4  -1   1    5.31    2.17
  -4   1  -2  361.59    5.03
   4  -1  -2  357.42    5.54
   4   1  -2  372.22   13.01
   4  -1   2  346.90    6.60
  -4   1  -2  354.43    6.70
   4   1   2  355.84    5.57
  -4   1   2  369.02    6.29
   4   1  -2  361.63    5.97
   4   1   2  354.49    6.91
   4   1   2  356.51    6.90
  -4  -1   2  367.96    5.99
   4  -1  -2  357.74    6.75
  -4  -1  -2  371.60    5.74
  -4   1   2  344.54    6.60
   4   1  -2  366.22    7.37
  -4   1   3    0.95    2.61
   4   1  -3    0.02    2.79
  -4   1   3    0.64    2.45
   4   1  -3    0.39    3.20
  -4   1   3    1.59    1.65
   4   1  -3   -2.21    8.21
   4   1  -3   -0.51    1.85
   4   1   3    0.81    2.09
   4  -1  -3    0.51    2.79
   4   1   3    0.56    3.41
  -4   1  -3   -0.27    2.63
  -4   1  -3    0.32    1.70
   4  -1   3    1.35    2.62
   4  -1  -3    0.89    2.06
  -4   1  -3    0.87    2.41
  -4  -1   3    0.24    2.64
  -4  -1  -3    1.50    2.44
   4  -1  -3    0.84    1.70
   4   1   3    0.40    2.77
   4  -1   3    0.59    1.61
   4   1   3    0.67    2.47
   4  -1   4   13.92    3.51
  -4   1   4   16.57    2.11
   4   1   4   17.86    3.30
  -4   1   4   17.37    3.40
   4  -1  -4   19.69    2.44
  -4  -1  -4   15.95    3.11
   4   1   4   17.36    3.50
  -4   1  -4   14.49    3.54
   4   1  -4   20.72    3.79
   4   1  -4   16.82    2.17
   4   1  -4   18.08    9.48
  -4   1  -4   15.62    2.68
   4  -1  -4   17.65    2.03
  -4   1  -4   17.67    2.19
   4  -1   4   19.59    2.16
   4   1   4   15.36    3.57
  -4  -1   4   19.31    3.61
  -4   1   4   15.72    2.87
   4  -1  -4   19.93    3.27
   4   1  -4   15.85    3.89
   4   1   4   16.51    2.16
   4  -1   4   19.35    2.30
   4  -1  -5    0.53    3.44
   4  -1   5    3.24    2.56
   4   1  -5    0.37   10.61
  -4  -1  -5    2.51    2.30
   4   1   5    2.09    2.34
   4   1   5    1.56    3.90
   4   1   5    1.14    3.79
   4  -1  -5    2.66    2.27
   4   1   5    3.21    3.91
   4  -1   5    3.01    2.52
  -4   1   5    1.41    2.37
  -4   1   5    2.42    2.97
  -4  -1  -5    1.07    3.66
  -4   1  -5    3.26    4.29
   4   1  -5    3.37    2.46
   4   1   5    1.65    2.35
   4  -1   5    3.01    4.15
   4  -1  -5    1.53    2.31
  -4   1  -5    4.85    2.63
   4   1  -5    4.58    4.29
   4   1  -5    5.89    2.44
  -4  -1   5    4.81    2.42
  -4   1   5    1.16    3.90
  -4   1  -5    4.36    2.81
   4   1  -5    3.02    4.06
  -4  -1   5    4.60    3.76
  -4   1  -6   15.95    3.54
  -4   1  -6   15.11    4.96
   4   1  -6   15.23    2.87
  -4   1  -6   16.67    3.05
  -4  -1  -6   15.50    2.84
   4  -1   6   14.44    4.77
  -4  -1  -6   15.28    4.39
   4   1  -6   16.29   13.76
   4   1   6   15.42    4.74
  -4  -1   6   18.71    5.81
   4   1  -6   16.60    5.76
  -4   1   6   15.29    3.76
   4   1   6   15.48    4.98
   4  -1  -6   13.22    3.12
  -4  -1   6   16.68    3.42
   4   1  -6   16.32    4.81
   4   1   6   10.77    4.52
   4  -1   6   19.27    3.22
   4  -1  -6   15.76    4.60
   4  -1  -6   11.38    2.94
   4   1  -6   14.41    3.40
   4   1   6   13.11    2.87
  -4   1   6   13.97    4.49
   4   1   6   18.29    3.06
  -4  -1  -6   15.50    3.09
   4  -1   6   14.67    2.91
  -4   1   6   16.81    2.84
  -4  -1   7   -1.69    6.19
  -4   1  -7    0.61    2.30
   4  -1   7    0.44    3.57
  -4   1   7    1.94    2.32
   4   1   7    2.17    6.17
  -4   1  -7    0.49    3.77
   4  -1   7    0.39    5.83
  -4  -1   7    0.06    3.89
   4  -1  -7    4.01    5.65
   4  -1   7    0.67    3.47
   4   1  -7    2.94    6.07
   4   1  -7    0.72    3.97
   4   1  -7    0.30    1.84
   4   1  -7   -0.23    5.72
  -4   1   7    2.30    5.76
   4   1   7    1.87    3.14
  -4   1   7   -0.57    3.97
   4  -1  -7    0.43    3.44
  -4   1   7    2.49    3.51
   4   1  -7    0.87    3.30
   4  -1  -7    3.50    3.38
  -4  -1  -7    0.42    5.38
  -4   1  -7   -0.81    6.10
  -4  -1  -7    1.35    3.30
  -4  -1  -7    1.41    4.43
  -4   1  -7   -0.75    3.64
   4   1   7    2.35    4.85
   4   1  -7    3.56   13.90
   4   1   7    1.21    3.56
   4   1   8  351.31   11.04
  -4   1   8  349.97    5.34
  -4  -1   8  331.38   12.73
   4   1  -8  324.41    6.46
  -4   1  -8  342.33    8.65
   4   1   8  351.51    6.55
  -4   1   8  351.29   11.43
  -4  -1   8  357.50    7.95
   4   1  -8  357.85    6.67
  -4   1  -8  346.65    5.27
   4  -1   8  339.51   10.55
   4   1  -8  346.90   13.19
   4  -1  -8  375.05    7.08
   4   1  -8  359.20    8.13
   4   1   8  361.75    6.81
   4  -1  -8  356.13   11.48
   4   1   8  345.25   10.80
   4  -1   8  355.91    8.32
  -4   1  -8  342.45   10.65
  -4   1   8  357.41    9.09
  -4  -1  -8  348.06    6.87
   4  -1   8  340.56    6.56
  -4  -1  -8  332.92   11.12
  -4  -1  -8  314.19    9.53
   4   1  -8  381.47   18.55
  -4   1   8  360.40    6.94
  -4   1  -8  340.71    6.64
  -4  -1   9    4.54    4.92
   4  -1   9    2.46    3.03
   4  -1   9    3.05    6.61
  -4   1  -9    4.05    4.93
   4   1   9    4.06    3.90
  -4   1   9    4.89    2.98
   4   1  -9    0.73   12.83
  -4   1   9    1.49    7.49
   4   1  -9   -0.15    8.20
  -4  -1  -9    2.33    6.83
   4   1  -9    2.60    5.32
   4   1  -9    4.82    3.77
  -4   1  -9    6.52    3.75
   4  -1  -9    5.37    4.45
  -4  -1   9    5.19    7.53
  -4   1   9    3.83    4.67
   4  -1   9    2.08    4.86
  -4  -1  -9    2.06    5.66
  -4   1  -9    6.90    6.40
  -4   1  -9    1.46    3.02
   4  -1   9    1.25    4.06
  -4  -1  -9    3.43    4.26
   4   1   9    1.50    6.91
   4  -1  -9    7.79    7.52
   4   1   9    6.71    6.24
   4   1   9    4.47    4.33
  -4  -1 -10   68.91    9.44
  -4   1 -10   88.70    4.33
   4  -1 -10   75.11    4.00
  -4  -1 -10   83.24    5.71
  -4   1 -10   83.97    7.06
  -4   1  10   78.28    9.63
   4  -1  10   86.67    9.17
   4   1 -10   82.17   14.28
   4  -1  10   89.47    5.59
   4  -1  10  121.13    7.12
   4   1 -10   89.58    5.08
  -4  -1 -10   69.55    7.54
   4   1  10   97.23    5.71
   4   1  10   84.22    8.75
   4  -1  10  104.65    4.24
  -4   1 -10   93.04    5.51
  -4  -1  10   79.32    9.89
   4  -1 -10   92.10    5.91
   4   1 -10   74.85   10.85
  -4   1  10   83.23    4.09
  -4   1  10   87.61    5.92
   4   1  10   86.91    9.14
  -4   1 -10   83.63    8.93
   4  -1 -10   81.80    9.44
   4   1  10   87.37    5.37
   4   1 -10   68.81    6.62
  -4  -1  10   77.81    6.23
  -4  -1 -11    1.53    5.38
   4  -1 -11    3.26    5.97
  -4  -1  11    3.26    6.29
  -4   1  11    0.72    9.16
   4   1  11   -0.81    5.16
  -4  -1 -11    3.01    8.46
  -4   1 -11    3.38    6.26
  -4  -1 -11    0.44    3.89
   4  -1  11    5.17    4.82
  -4  -1 -11   -0.54    6.59
  -4   1 -11    1.28    3.81
   4   1  11    5.47    5.04
   4   1  11    0.51    7.36
  -4  -1  11   -1.05    9.89
   4  -1  11    2.62    6.04
   4   1 -11   -1.51   10.74
   4  -1 -11    0.23    3.47
   4   1  11    2.12    7.82
   4   1 -11    0.87    4.51
   4   1 -11   -2.75    6.60
  -4   1 -11    4.35    7.34
   4  -1 -11   -2.45    9.55
  -4   1  11   -4.51   10.01
   4   1 -11   -0.41   12.98
   4  -1  11    1.92    7.19
  -4   1 -11    2.86    4.72
   4  -1  11   -1.19    4.00
  -4   1  11   -0.09    3.43
  -4  -1 -12  148.26    5.98
  -4   1  12  138.26   12.86
   4  -1  12  136.00    5.81
   4  -1 -12  138.99    8.31
  -4   1  12  140.66    5.62
  -4  -1 -12  124.25    7.59
  -4  -1 -12  116.15   12.07
   4   1 -12  125.18    8.40
  -4  -1  12  124.00    7.78
  -4   1 -12  144.43    7.39
   4   1  12  137.52   11.41
  -4   1 -12  131.62   11.60
   4   1  12  143.49    7.25
   4   1 -12  167.83   15.73
   4   1  12  137.78   12.39
  -4  -1 -12  152.12   10.14
   4  -1  12  153.68    9.45
  -4  -1  12  145.09   12.69
  -4   1 -12  143.35    5.94
   4  -1  12  147.45    7.12
  -4   1  12  138.60   12.84
   4   1 -12  122.47   13.12
   4  -1  12  156.86   11.70
  -4   1 -12  142.16    9.44
   4   1 -12  142.97    6.78
  -4   1  12  130.15    7.74
   4  -1 -12  133.33   13.14
   4   1  12  123.19    7.45
  -4   1  13    1.68    4.49
   4   1 -13   13.66    8.05
  -4  -1 -13    7.46    4.91
  -4  -1 -13    9.70    8.41
  -4  -1 -13    7.89   10.22
   4  -1 -13    4.04    7.37
   4  -1  13    6.26    7.99
  -4   1  13    6.07    6.68
  -4   1 -13    5.89    5.02
   4   1  13    5.93    9.79
   4   1 -13    5.37   11.39
   4  -1 -13    3.35   10.70
  -4   1 -13    4.66    7.48
  -4   1  13    9.47   11.26
   4  -1 -13    1.07   10.35
   4   1 -13    5.78    7.33
  -4   1 -13    9.18    6.99
  -4   1  13    5.60    9.97
  -4   1 -13    6.22   11.07
  -4  -1  13    4.05   10.41
   4  -1  13   12.82    6.98
   4   1  13    8.59   10.30
  -4  -1 -13    2.90    6.69
  -4  -1  13    9.31    6.81
   4   1  13   -0.75    6.91
   4  -1  13    3.41    5.38
   4  -1  13   12.02   10.87
   4   1  13    1.99    6.57
   4   1 -13   13.49   13.55
   4   1 -13   -0.30    5.85
  -4   1 -14   11.84   11.60
   4  -1  14   13.27    7.20
  -4   1 -14   -0.14    5.60
  -4  -1 -14    6.62    8.61
  -4   1  14    7.63   11.31
   4   1  14    0.09   11.08
   4  -1  14   17.55   11.34
   4   1 -14    9.61   13.50
   4   1 -14    1.22    8.00
  -4   1  14    1.91   12.22
   4   1 -14   -0.16   12.89
   4   1  14    4.18   10.74
   4  -1 -14   -3.24   12.23
   4   1 -14   -0.93    6.44
   4   1 -14    0.88    8.09
  -4   1  14   -0.42    7.97
  -4  -1 -14    1.32    7.48
   4  -1  14    2.36    8.50
   4   1  14    0.77    7.52
  -4   1 -14   13.09    7.44
  -4  -1 -14    3.87    5.18
  -4  -1  14    3.76    7.30
   4   1  14   -0.31    7.14
  -4   1 -14    1.79    8.52
  -4  -1 -14   -1.88   10.63
  -4  -1  14    2.42   11.68
   4  -1 -14   -1.38   13.03
   4  -1  14   -3.38    5.56
   4  -1 -14    3.46    8.36
   4   1 -15    2.07   13.15
   4   1 -15    2.55   12.94
   4  -1  15    2.89    7.88
  -4  -1  15   -2.04   11.31
  -4  -1 -15    0.39    8.29
   4  -1  15   -3.93    9.48
   4  -1 -15   -2.47    8.40
  -4  -1 -15    4.08    8.91
  -4   1 -15    0.66   11.44
  -4   1 -15   -2.20    9.60
  -4  -1 -15    2.19    5.31
   4   1  15    2.00   11.48
  -4   1  15    1.01   10.98
   4  -1 -15   -0.81   12.61
   4  -1 -15   -5.11   13.22
   4   1  15   -2.49    7.91
  -4   1  15    2.45   11.62
  -4  -1 -15    0.52   12.11
  -4  -1  15    0.28   11.58
  -4  -1  15    3.36    7.53
   4   1  15    0.55    8.21
  -4   1 -15   -1.17    8.28
   4  -1  15    3.99   11.12
   4   1  15   -1.51   11.70
   4   1 -15    2.82    8.22
   4  -1  15    0.28    6.24
   4   1 -15    3.98    8.21
  -4  -1 -16   44.58    6.01
   4   1 -16   35.28   12.94
  -4   1  16   36.05    8.61
  -4  -1  16   40.11   12.25
  -4   1  16   44.05   13.91
  -4   1  16   29.51   13.40
  -4   1 -16   30.43    6.72
  -4  -1  16   42.15    8.34
   4   1 -16   40.87    8.97
  -4  -1 -16   31.43    8.97
  -4   1 -16   30.01   13.52
   4  -1  16   36.61   12.91
   4   1  16   34.03    9.27
   4   1 -16   45.38   12.65
   4   1  16   39.85    8.50
  -4  -1 -16   47.43    9.36
   4  -1 -16   37.50    9.19
   4  -1  16   38.33    8.91
   4   1  16   35.74   12.70
  -4   1 -16   27.01   10.90
  -4  -1  16   38.19   12.24
  -4   1 -16   34.09    9.22
  -4  -1 -16   36.45   14.24
   4  -1  16   34.48    6.81
   4  -1 -16   40.00   14.02
   4  -1 -16   20.46   13.13
   4  -1  16   27.44   10.87
   4   1  16   32.46   14.05
   4   1 -16   46.13    8.33
   4   1  17    1.96   13.71
  -4  -1 -17   -0.51    9.93
  -4  -1 -17    4.07    9.06
   4  -1 -17   -7.73   14.64
   4  -1  17   -4.57   12.82
   4   1  17   -4.88   15.28
  -4  -1  17   -3.60   12.51
  -4   1  17    2.03    9.13
   4   1 -17    1.77    8.18
  -4  -1 -17    6.75   15.27
   4   1  17   -3.51   10.08
   4   1 -17    4.40   12.29
  -4   1 -17   -0.01   11.44
  -4  -1  17   -0.42   12.66
  -4  -1  17    7.12    8.30
  -4   1 -17    1.53    6.82
   4  -1 -17    3.22   13.61
   4   1  17   -0.53    8.60
  -4   1  17    2.42   14.32
   4  -1  17   -3.14    7.02
  -4   1 -17   -0.29    9.87
   4  -1 -17    1.61    9.67
  -4   1  17    0.36   14.41
   4   1 -17    3.73    8.76
  -4   1 -17    2.30   12.98
   4  -1  17   -2.59   11.04
   4   1 -17   -4.42   13.43
   4  -1  17   -1.38    9.68
  -4   1 -18  109.30   11.32
   4   1 -18  124.88    9.85
  -4   1  18  105.30   16.00
  -4  -1 -18  105.14   11.05
  -4  -1  18  119.75    9.91
   4   1 -18  111.71   15.40
   4   1 -18  112.41   10.56
   4  -1 -18   91.12   16.44
   4  -1 -18  100.83   10.86
  -4   1  18  112.27   16.37
   4   1  18   93.68    9.95
  -4   1 -18  101.08    8.28
   4  -1  18   83.01   16.29
  -4  -1  18   93.34   13.63
  -4  -1 -18  105.85   15.60
   4  -1 -18  102.69   16.17
   4  -1  18   97.41    8.38
  -4   1  18  104.09   10.29
  -4   1 -18  121.54   17.24
   4  -1  18   94.47   10.99
  -4  -1  18  113.30   15.62
  -4   1 -18   79.01   12.92
   4   1  18   76.49   15.95
   4  -1  18   85.94   13.19
   4   1  18   87.50   10.71
   4   1  18   85.63   15.23
   4   1 -18  116.07   16.74
  -4   1 -19    2.36   11.87
   4  -1  19   -9.99   17.50
  -4  -1 -19    8.45   16.66
  -4   1 -19   11.19   17.89
   4  -1  19   -9.12   12.39
   4   1 -19    3.48    9.44
   4   1 -19   -0.52   14.26
  -4  -1 -19    7.01   11.07
   4   1 -19    8.62   14.97
  -4  -1  19    4.93    8.64
  -4   1  19   -1.10   14.20
   4  -1  19    2.50    7.43
   4  -1 -19   13.85   14.87
   4  -1  19   -3.60   11.86
   4   1  19   -6.14   16.64
  -4   1 -19   -1.24   11.94
   4   1  19    1.37   14.50
   4   1  19    2.02    9.20
  -4  -1  19   -2.26   13.64
  -4   1 -19    4.95    7.65
   4   1  19    4.53   11.16
   4   1 -19    6.55    9.39
   4  -1 -19   -1.66   15.16
   4  -1 -19    1.43   10.02
  -4  -1  19    5.58   13.00
  -4   1  19    1.93   13.13
  -4   1  19    6.80    9.51
  -4   1  20   79.27   14.61
  -4  -1 -20   90.76   11.58
   4   1  20   86.04   10.26
   4  -1 -20   88.50   15.31
   4   1 -20   89.82   10.26
  -4   1 -20   87.69   12.22
  -4   1 -20   66.76   13.44
  -4  -1  20   91.75   15.60
   4  -1 -20   92.12   16.16
  -4   1  20   85.80   10.18
  -4  -1 -20   92.51   16.62
  -4   1 -20   76.43   18.01
  -4   1 -20  101.98    8.77
   4   1 -20   98.23    9.96
  -4  -1  20   78.55   14.35
   4  -1 -20   84.55   10.78
   4   1  20   72.61   16.63
   4   1 -20  106.82   15.51
   4  -1  20   65.15   17.09
  -4  -1  20  104.23    9.82
   4  -1  20   82.77   12.12
   4   1  20   75.91   15.88
  -4   1  20   97.23   15.77
   4   1 -20   92.15   15.33
   4   1  20   82.12   11.50
  -4   1  20   91.71   10.30
   4  -1 -21    4.27   10.63
  -4  -1  21   13.51   15.35
  -4   1  21    4.92   10.65
   4   1  21    2.40   12.06
   4   1 -21    3.69   13.45
  -4  -1  21    8.23    9.95
   4   1 -21   11.96   10.79
   4  -1  21   -0.08   18.33
  -4   1  21    6.54   13.28
  -4  -1  21   10.26   14.93
   4   1 -21    3.48    9.30
   4  -1 -21   -0.94   14.59
  -4   1 -21    2.25   18.80
   4  -1 -21    2.88   14.52
   4   1 -21    1.00   15.74
  -4  -1 -21    1.12   17.92
  -4   1  21    9.23   10.06
  -4   1  21    4.50   16.08
  -4   1 -21   -0.51   12.87
   4   1  21   -4.44   17.43
   4   1  21    9.66    9.99
   4   1  21    0.79   15.68
  -4  -1 -21    0.41   12.02
  -4  -1  22   40.01   14.81
  -4   1  22   40.10   15.68
   4   1  22   23.34   16.09
   4  -1 -22   41.48   14.13
  -4   1  22   31.76   10.39
  -4  -1  22   25.99   14.00
  -4   1 -22   39.32   18.35
  -4  -1 -22   43.56   12.14
  -4   1  22   42.28   16.46
   4   1 -22   34.84   14.09
  -4  -1  22   40.84   10.22
   4  -1 -22   30.49   17.32
  -4   1 -22   40.52   12.85
  -4   1  22   53.41   10.69
  -4  -1 -22   39.29   18.54
   4  -1  22   33.33   17.76
   4   1  22   36.84   18.87
   4  -1 -22   47.80   11.05
   4   1 -22   43.50   10.61
   4   1 -22   42.22   10.04
   4   1  22   52.95   10.36
   4   1 -22   32.31   15.77
   4   1  22   40.38   12.57
   4  -1  22   29.51   12.45
  -4  -1  23    2.32   17.22
  -4   1  23   21.35   16.58
  -4  -1  23   -2.20   11.25
  -4   1  23    4.45   10.62
   4  -1 -23    0.34   14.35
  -4  -1  23    8.37   14.60
   4  -1 -23   20.13   17.57
  -4  -1  23    4.43    9.87
   4   1 -23   15.02   11.14
   4  -1 -23   21.18   11.53
   4  -1 -23    0.16    9.96
   4   1 -23    5.80   16.34
  -4   1 -23    0.66   14.14
  -4   1 -23    1.55   20.57
   4   1  23    5.12   16.60
   4   1 -23   19.00   17.15
  -4  -1 -23    4.91   12.24
   4  -1  23    7.03   13.42
   4   1 -23   -0.52   10.56
   4   1  23    8.48   10.55
   4   1  23   -2.32   12.50
   4  -1  23   -2.70   19.79
   4   1  23    3.24   16.49
  -4   1  23   21.29   10.87
  -4  -1 -23    2.43   16.31
  -4   1  23    5.86   14.93
  -4   1  24    2.00   11.59
  -4  -1  24   -0.39   10.23
   4  -1 -24    3.85   16.10
   4   1  24    7.54   16.99
  -4   1 -24   -2.31   18.20
   4   1 -24    4.40   10.53
  -4  -1 -24   -7.95   17.89
  -4  -1  24    5.83   14.53
  -4  -1  24   10.50   11.54
   4   1  24    4.54   13.00
  -4   1  24    1.05   18.15
  -4  -1 -24    4.03   12.61
   4   1 -24   -4.43   15.27
   4  -1 -24    4.26   15.69
   4  -1 -24    1.54   10.54
   4   1 -24    8.17   11.16
   4  -1  24   13.12   12.70
   4   1 -24   11.37   16.46
   4  -1  24    2.25   16.26
  -4  -1  24    7.70   15.67
   4  -1 -24    9.26   11.34
  -4   1  24   -6.09   16.32
   4   1  24   10.33   10.75
   4   1  24   -0.69   16.50
   4   1 -25   -2.83   12.47
   4   1  25    3.58   16.21
   4   1  25   -1.81   13.34
   4   1 -25    7.77   11.24
   4   1 -25    5.00   17.40
  -4  -1  25    0.80   12.07
   4  -1 -25   19.79   11.61
  -4   1  25    5.58   11.54
  -4  -1  25    3.96   10.64
  -4   1  25   -2.89   17.55
   4  -1 -25    5.55   16.18
   4  -1  25   11.94   12.85
   4  -1 -25   -2.26   10.93
  -4  -1 -25    1.59   13.72
   4   1  25    5.05   11.05
  -4   1  25    0.40   12.10
  -4   1  26   10.55   13.46
   4  -1 -26   25.92   12.30
   4   1 -26   20.10   11.54
  -4  -1  26   10.23   12.12
  -4  -1 -26   13.21   14.47
   4   1  26   15.65   11.51
   4  -1  26   39.36   13.34
   4  -1 -26    7.64   11.09
  -4  -1  26   23.59   10.81
   4   1  26    7.61   14.40
  -4   1  26   15.99   12.08
  -4   1 -26    5.95   15.25
   4   1 -26   11.16   12.86
   4  -1 -27    4.58   11.26
   4   1  27    6.52   14.07
  -4   1  27    3.66   12.92
   4   1 -27    1.54   11.46
   4  -1  27   19.90   13.97
  -4  -1 -27    0.64   14.61
   4   1  27    6.94   11.77
   4  -1 -27    1.56   13.14
  -4   1 -27   -1.30   15.62
   4   1 -27    1.52   13.44
  -4   1  27    4.87   12.90
   4  -1 -28   42.57   11.35
   4   1 -28   43.06   13.55
   4  -1  28   57.92   13.48
  -4  -1 -28   41.20   14.71
  -4   1  28   42.30   12.35
  -4  -1  28   40.89   13.02
   4   1  28   84.09   14.07
  -4   1  28   55.16   13.34
   4   1 -28   55.52   12.43
  -4   1 -28   45.82   14.96
   4  -1 -28   52.90   13.61
   4  -1 -29    3.72   11.64
   4   1 -29    8.85   12.15
   4   1 -29    8.22   14.27
  -4  -1 -29   -1.47   15.35
   4   1  29   24.25   14.05
  -4  -1  29   -1.67   13.59
  -4   1  29    2.50   14.06
   4  -1  29   18.65   13.71
  -4   1  29    0.63   13.14
  -4   1 -29    4.21   14.86
   4   1  30   54.36   14.47
   4  -1 -30   45.13   12.22
  -4   1 -30   49.30   14.38
  -4   1  30   37.58   13.96
  -4  -1  30   34.47   13.96
  -4   1  30   49.16   13.28
  -4  -1 -30   54.53   15.55
   4   1 -30   48.22   14.58
   4  -1 -30   31.96   13.82
   4  -1  30   46.26   13.84
   4   1 -30   47.56   12.91
  -4  -1  31    4.21   14.18
   4   1 -31   -0.03   12.79
   4  -1  31   11.71   14.49
   4  -1 -31    5.37   15.77
  -4   1  31   -0.16   14.88
  -4  -1 -31    4.69   16.06
  -4   1  31    3.67   13.84
  -4   1 -31   10.74   14.64
   4   1  31    4.20   14.92
  -4  -1  32   12.82   15.24
   4   1  32   16.05   14.40
   4  -1 -32   10.03   15.80
   4  -1  32   10.98   14.75
  -4   1 -32   16.94   14.73
   4   1 -32   11.35   13.84
   4   1 -32   13.22   15.88
  -4   1  32   14.13   15.27
  -4   1  32   11.84   13.88
  -4  -1 -32   23.08   15.18
  -5   1   0    0.53    2.97
  -5   1   0   10.34    3.42
   5   1   0    2.84    1.78
   5   1   0    3.53    2.53
   5   1   0    1.58    5.96
   5  -1   0    2.42    2.99
  -5   1   0    2.16    1.83
   5   1   0    1.80    2.97
   5   1   0    2.84    2.12
   5  -1   0    0.61    3.24
   5  -1   0    1.60    1.88
  -5  -1   0    2.89    2.39
   5   1  -1    2.99    2.46
  -5   1   1    2.97    3.07
   5  -1  -1    4.43    1.95
  -5   1  -1    2.10    3.23
  -5  -1   1    3.50    2.48
   5  -1   1    2.12    2.90
  -5   1   1    1.66    3.17
   5  -1  -1    3.82    2.79
   5   1   1    1.24    3.55
   5   1  -1    2.85    1.76
   5  -1   1    3.71    3.49
  -5   1  -1    2.51    1.82
   5   1   1    4.16    2.51
   5   1   1    4.58    3.73
   5   1   1    3.00    2.03
   5  -1   1    3.82    1.79
   5   1  -1    1.66    7.76
   5   1  -1    1.56    3.02
   5   1   1    2.35    1.88
  -5   1  -1    2.92    3.11
   5  -1  -1    3.37    3.36
  -5   1   1    2.28    1.90
  -5  -1  -1    3.23    2.54
   5   1  -1    2.86    2.24
   5   1   2 3020.78   66.03
   5   1   2 2900.11   45.66
   5   1  -2 2813.09   35.52
  -5   1  -2 2961.16   18.93
  -5   1   2 3151.57   18.06
   5   1   2 3043.58   19.65
  -5   1   2 3158.50   19.57
   5   1  -2 3083.04   49.97
   5  -1  -2 3057.80   46.20
   5  -1   2 2904.77   18.73
   5   1  -2 3081.92   20.75
   5   1  -2 3141.50   69.86
   5  -1   2 2896.00   44.75
  -5   1  -2 2942.54   45.79
   5  -1  -2 3064.84   19.33
  -5  -1   2 3193.08   69.62
  -5  -1  -2 3133.80   67.52
   5  -1  -2 3041.67   67.30
   5   1   2 3077.28   49.33
   5   1   2 2982.00   46.40
   5   1   2 3075.39   20.39
  -5   1   2 3165.79   47.16
  -5   1   3  104.22    5.08
   5   1   3   98.21    2.96
   5   1  -3  101.48    3.15
   5   1  -3   96.11    4.41
   5   1   3   90.61    4.86
  -5  -1   3   95.14    4.42
  -5   1  -3   88.83    4.95
   5   1   3  102.27    4.26
   5  -1  -3   91.08    4.97
  -5  -1  -3   91.95    4.19
  -5   1   3  100.47    4.12
   5  -1  -3  101.74    3.92
   5   1  -3   84.76   12.53
  -5  -1   3   97.39    2.09
  -5   1   3  103.44    3.09
   5  -1   3   94.24    4.89
   5  -1   3   97.15    2.95
   5   1   3   98.92    3.09
   5   1  -3   93.64    5.17
  -5   1  -3   98.58    3.04
   5  -1  -3   97.29    3.05
   5   1   3  100.17    5.22
   5  -1  -4 4353.08   78.88
  -5  -1  -4 4291.22   55.14
   5  -1  -4 4307.89   99.80
   5   1   4 4261.11   59.39
   5   1  -4 4322.49   62.13
   5   1   4 4326.17   90.14
  -5  -1   4 4229.16   94.89
   5  -1   4 4397.60   59.62
   5  -1   4 4432.32   98.96
  -5  -1  -4 4346.38   91.53
  -5   1  -4 4415.68   99.84
  -5   1   4 4364.20   60.39
  -5  -1   4 4207.38   56.92
   5  -1  -4 4257.18   59.90
   5   1  -4 4199.06   95.16
   5   1  -4 4307.39   48.61
   5   1   4 4327.08  100.71
  -5   1  -4 4409.32   60.54
  -5   1  -4 4431.78   79.90
  -5   1   4 4299.18   98.85
   5   1  -4 4385.35  103.91
   5   1   4 4371.89   25.23
  -5   1   4 4401.36   84.27
   5   1   4 4300.83   54.40
   5   1  -4 4196.01   57.42
  -5   1  -5   29.79    2.83
  -5  -1  -5   30.81    2.69
  -5   1  -5   30.31    4.40
   5   1  -5   32.78    3.03
   5   1   5   31.78    3.19
   5  -1   5   30.64    2.78
   5  -1  -5   28.71    3.15
   5  -1  -5   30.38    5.29
   5   1  -5   30.88    5.23
   5   1   5   32.01    5.09
  -5   1   5   33.34    3.65
   5  -1   5   27.07    3.39
  -5  -1  -5   30.36    4.34
  -5   1  -5   30.95    3.54
   5   1  -5   30.40    4.78
   5   1   5   32.93    2.73
  -5  -1   5   36.16    2.87
  -5  -1   5   32.94    4.73
   5  -1  -5   32.19    3.15
   5   1  -5   36.04   15.00
   5   1   5   28.60    4.27
   5   1  -5   29.02    2.92
   5  -1   5   28.09    4.31
  -5   1   5   31.12    3.16
  -5   1   5   27.61    5.27
   5   1   5   33.93    5.27
  -5  -1   6 3928.43   27.65
   5   1  -6 3882.51   67.20
   5  -1  -6 3994.46   82.30
   5   1  -6 3996.17   66.05
  -5   1   6 4045.12   66.58
  -5   1  -6 3977.68   66.02
   5  -1   6 3949.11   64.64
   5  -1  -6 4067.71   66.66
  -5  -1  -6 3981.23   26.42
   5  -1   6 3945.48   26.87
   5   1   6 4108.34   26.22
  -5   1   6 3936.40   22.01
   5   1   6 4080.88   27.07
   5   1  -6 3937.11   28.23
   5   1   6 3982.73   63.36
   5   1   6 4065.41   62.67
  -5   1  -6 3924.26   27.22
   5   1  -6 3996.33   27.70
   5  -1   6 3983.91   80.93
   5   1   6 3996.50   27.01
   5  -1  -6 4101.45   27.99
  -5   1   6 4033.66   27.65
  -5  -1   6 3885.61   65.70
  -5  -1  -6 4054.99   64.06
  -5   1  -6 4009.22   83.80
   5   1   7  103.64    4.13
   5  -1   7   91.21    4.62
  -5  -1   7   99.83    7.16
   5   1  -7  107.90    4.50
  -5   1  -7  100.84    6.89
   5   1   7  101.64    6.66
   5   1  -7  102.51    4.17
  -5  -1  -7  108.46    4.31
  -5   1  -7  101.33    5.01
  -5   1   7  104.82    7.16
  -5  -1  -7  104.11    3.05
  -5   1   7  106.29    5.24
   5   1   7  109.08    4.14
  -5   1   7  106.17    4.30
  -5  -1   7  108.16    4.46
   5  -1   7   89.51    6.55
  -5   1  -7  100.13    3.12
  -5   1  -7  101.29    4.17
  -5   1   7   94.40    3.03
   5   1   7   92.90    6.83
   5  -1  -7   99.01    7.49
   5  -1   7  104.83    4.08
   5   1  -7  100.22   14.40
   5  -1  -7  105.27    4.54
   5   1   7  108.32    6.95
   5   1  -7  113.15    7.56
  -5  -1  -7  103.66    6.97
   5   1  -7  109.29    7.25
   5  -1  -7  107.90    4.97
   5   1   8 1046.86   10.13
  -5  -1   8  896.46   17.31
   5  -1   8  967.17    9.82
  -5  -1  -8  972.18   16.47
   5   1   8  967.69   15.99
   5   1  -8  952.51   16.25
   5   1  -8  916.71    7.12
   5   1  -8  989.92    9.95
  -5   1  -8  965.75   10.13
  -5  -1   8  947.27   10.78
   5   1  -8  968.76   18.30
   5   1   8  966.18    9.56
   5   1  -8 1067.11   28.32
   5  -1   8  928.24   12.15
   5  -1  -8  956.61   16.93
   5  -1  -8 1015.25   12.92
   5   1  -8  956.86   11.03
  -5   1  -8  962.63   12.49
  -5   1  -8  939.64    7.44
  -5   1  -8  957.03   16.48
  -5   1   8  948.06   10.10
  -5  -1  -8  961.88   10.10
   5  -1  -8  985.33   10.29
  -5  -1  -8  988.14   10.10
   5   1   8  957.44   16.01
  -5   1   8  972.60   13.35
   5  -1   8  902.34    7.21
  -5   1   8  980.13   16.99
  -5   1   8  975.02    7.93
   5   1   8 1022.32   16.46
   5  -1   8  940.34   15.98
   5   1   9    0.07    4.27
  -5  -1  -9    2.16    3.72
   5  -1   9    6.03    4.27
  -5  -1  -9    8.00    6.70
  -5  -1   9    3.35    7.28
  -5   1   9    2.51    4.95
   5  -1  -9    7.13    4.26
  -5   1  -9    2.91    7.32
  -5   1   9    3.09    2.85
  -5   1  -9    1.49    4.41
  -5   1   9    6.00    4.31
   5  -1   9    1.56    7.19
   5   1  -9    5.01   12.61
   5   1   9    3.28    6.84
   5   1  -9    6.59    4.74
   5   1  -9    6.61    3.71
  -5  -1   9    2.65    4.64
   5  -1   9    6.52    2.55
   5  -1  -9    5.19    2.56
  -5   1  -9    6.03    2.52
   5  -1   9    3.05    4.19
  -5  -1  -9   10.78    4.05
   5   1   9    4.56    4.10
   5  -1  -9    6.17    7.04
  -5   1  -9    5.75    4.22
   5   1  -9    8.77    7.27
  -5   1   9    3.96    7.29
   5   1  -9    5.93    2.19
   5   1   9    4.23    7.12
   5  -1 -10   91.84    3.87
  -5   1  10  102.88    3.96
   5   1  10   88.02    8.45
   5  -1  10   85.49    8.77
   5   1  10   91.11    8.65
  -5  -1  10   87.16    6.14
   5   1 -10  101.71    4.99
  -5   1  10   94.10    8.69
  -5  -1 -10  105.76    8.79
   5   1  10   96.98    5.28
   5  -1 -10   96.17    5.43
  -5  -1 -10   85.34    6.05
   5   1 -10  100.48   14.52
  -5   1 -10   95.73    6.30
  -5   1 -10   83.55    9.11
  -5   1 -10   93.12    3.74
  -5  -1 -10  101.20    5.34
  -5   1 -10   97.76    5.79
   5  -1 -10   97.59    8.72
  -5  -1  10   79.58    9.63
   5   1 -10   89.35    6.44
  -5   1  10   94.62    5.50
   5   1 -10   82.55   10.10
   5   1  10   88.11    5.36
   5  -1  10   94.89    6.31
   5  -1  10   98.98    3.85
   5  -1  10   99.81    5.56
   5  -1 -11    0.10    5.66
  -5   1  11    2.20    3.29
   5  -1 -11   -1.12    9.09
  -5  -1 -11   -0.82    5.30
   5   1  11    0.92    7.95
   5  -1  11    1.27    3.43
   5   1 -11    3.37    4.17
   5   1  11    3.94    7.81
  -5  -1  11    0.11    5.41
   5  -1  11   -1.28    5.62
  -5   1 -11    4.09    7.83
   5   1  11   -0.11    4.73
   5   1 -11    0.21    9.48
  -5  -1  11    2.21    8.13
   5  -1  11   -0.09    5.04
  -5  -1 -11    5.08    5.17
   5  -1 -11    2.22    3.24
   5   1  11    4.49    4.85
  -5   1 -11   -0.26    5.33
  -5   1 -11    1.19    3.27
  -5   1  11   -2.46    5.84
  -5   1 -11    3.23    5.03
   5   1 -11   -2.49    6.17
   5   1 -11    0.79   12.38
  -5  -1 -11    4.40    8.25
   5  -1  11    0.13    8.16
  -5   1  11   -3.52    9.44
   5   1 -12 1027.93   13.39
   5  -1 -12  956.71   11.14
   5   1 -12  974.90   15.87
  -5   1  12 1013.49   11.25
   5   1 -12 1167.23   29.82
   5  -1  12 1034.67   10.97
  -5   1 -12 1057.57   11.17
   5   1  12 1084.34   13.61
   5  -1 -12 1089.67   25.08
  -5  -1  12  935.58   24.08
  -5  -1  12  978.97   15.07
   5  -1  12 1076.65   22.62
  -5   1  12 1079.00   15.05
  -5  -1 -12 1001.49   23.27
  -5  -1 -12  875.00   10.06
  -5   1  12  942.12   24.51
  -5   1 -12 1018.42   18.05
   5   1  12 1025.78   14.00
   5  -1  12 1013.36   18.16
   5  -1  12 1057.72   13.96
   5   1 -12 1010.72   26.12
   5   1  12 1066.57   23.28
  -5   1 -12 1048.76   14.09
  -5   1 -12 1051.76   22.79
   5  -1 -12 1082.76   15.24
  -5  -1 -12 1016.56   14.33
   5   1  12 1077.61   22.49
  -5   1  12 1068.71   24.44
  -5  -1 -12  910.08   17.13
  -5   1 -13   19.91    4.77
   5  -1  13   16.67    4.62
  -5  -1 -13   19.98    6.60
  -5   1 -13   25.93    6.52
  -5   1  13    5.60   11.71
   5  -1  13   15.08   10.41
   5   1 -13   11.15    7.84
  -5   1  13   20.01    4.56
   5   1 -13    7.61   12.12
  -5  -1 -13   15.70    9.85
  -5  -1 -13   19.33    4.43
  -5  -1  13    9.01   10.96
   5   1  13   17.52   10.13
   5   1  13   15.05    6.35
  -5   1  13   17.16    7.49
  -5   1 -13   18.81    7.58
   5   1  13   19.99   10.30
  -5  -1  13   16.15    7.31
  -5  -1 -13    9.61    6.83
   5  -1 -13   12.09   12.26
   5  -1 -13   17.06    7.90
   5   1 -13   19.66    5.65
   5   1 -13   15.10   12.25
   5  -1 -13   14.82    4.77
   5   1  13   25.79    6.64
  -5   1 -13   15.06   10.03
  -5   1  13   11.91   12.59
   5  -1  13   15.61    6.81
   5  -1  13   13.68    7.81
   5  -1  14 2097.56   21.77
  -5   1 -14 2048.06   21.98
   5   1  14 2233.10   35.40
   5   1 -14 2147.41   20.71
   5  -1 -14 2027.78   23.11
   5   1  14 2057.74   21.89
   5   1  14 2194.55   21.20
  -5   1  14 2006.32   35.94
  -5  -1 -14 1962.73   22.07
  -5   1 -14 2079.12   35.97
   5  -1  14 2160.07   35.74
  -5   1 -14 2106.38   29.11
  -5   1  14 2038.88   22.47
   5   1  14 2101.27   36.17
  -5   1 -14 2189.41   18.15
  -5   1  14 2167.44   37.69
   5  -1  14 2095.89   17.53
  -5   1  14 2086.64   17.85
   5  -1  14 2135.82   29.42
  -5  -1 -14 2025.04   36.35
  -5  -1 -14 2139.34   28.10
   5  -1 -14 2156.62   38.09
   5   1 -14 2001.42   23.64
  -5  -1  14 2023.85   22.49
   5   1 -14 2015.66   38.54
   5   1 -14 2488.89   42.02
  -5  -1  14 2049.31   36.94
   5  -1 -14 1886.48   35.61
  -5  -1  15   26.23    8.10
   5  -1 -15   19.87    9.43
   5  -1 -15   26.03   14.27
   5   1 -15   28.32    8.94
  -5   1 -15   28.65    5.98
   5  -1 -15   16.91   13.92
  -5   1  15   24.81   13.53
  -5  -1 -15   29.02   13.72
  -5   1 -15   27.47    9.69
  -5   1  15   29.95   13.65
   5   1 -15   25.77   13.62
   5  -1  15   27.11   10.10
   5   1  15   30.12    8.74
   5   1  15   34.09   12.57
   5   1 -15   30.07    7.00
   5  -1  15   27.32   12.66
  -5  -1 -15   35.79    8.78
   5   1  15   23.94   13.27
  -5  -1 -15   37.87    8.65
   5  -1  15   31.69    6.28
   5   1  15   29.96    7.83
   5  -1  15   23.65    8.67
  -5  -1  15   32.27   12.82
   5   1 -15   37.58    8.75
  -5   1  15   25.78    8.88
   5   1 -15   41.73   14.23
  -5   1 -15   26.53   12.16
  -5   1 -15   31.72    8.49
  -5   1  16 1195.51   19.41
   5  -1 -16 1217.16   20.36
   5   1  16 1205.17   31.71
   5   1 -16 1400.95   34.43
  -5  -1  16 1254.70   28.68
  -5   1 -16 1216.24   31.75
  -5  -1 -16 1116.25   19.46
  -5   1 -16 1222.61   19.76
   5   1 -16 1533.28   34.70
   5  -1 -16 1253.81   31.93
   5   1  16 1287.86   18.57
   5  -1  16 1211.07   31.06
   5   1  16 1326.72   31.09
   5   1  16 1195.46   19.51
  -5   1 -16 1248.90   15.89
  -5  -1  16 1375.13   19.63
  -5  -1 -16 1130.13   31.64
   5   1 -16 1473.69   20.51
  -5   1  16 1415.22   33.00
  -5   1  16 1188.95   30.81
   5   1 -16 1350.26   20.73
  -5   1 -16 1205.56   25.53
   5  -1 -16 1225.44   32.40
  -5  -1  16 1384.93   32.54
   5  -1  16 1214.31   19.38
   5  -1  16 1184.80   15.43
   5  -1  16 1197.31   25.81
   5   1 -17   29.44    9.32
  -5   1 -17   13.92   10.94
  -5  -1  17   39.32    8.81
  -5   1  17   32.07   14.60
   5   1  17   22.83    8.71
   5   1 -17   32.91   14.67
  -5   1 -17   25.70    6.82
   5  -1  17   20.04    6.76
   5   1 -17   17.97    9.34
   5  -1  17   13.46   10.34
  -5  -1 -17   18.58   10.29
   5   1  17   27.28   13.79
   5   1 -17   40.91   14.90
  -5   1  17   29.26   15.43
  -5  -1  17   25.75   13.84
  -5   1 -17   24.20   14.98
   5  -1 -17   17.16   15.15
  -5   1  17   19.21    9.48
   5  -1  17    9.69   11.06
   5  -1  17   12.47   15.56
  -5  -1  17   24.06   13.33
   5  -1 -17   18.54   14.90
  -5   1 -17   23.82   10.21
   5   1  17   17.59   15.37
   5  -1 -17   18.67   10.18
   5   1  17   17.99    9.97
  -5  -1 -17   33.73   15.93
   5  -1  18  173.49   12.17
  -5  -1  18  281.03   19.22
   5  -1 -18  224.27   19.00
  -5  -1 -18  217.19   19.54
   5   1  18  204.19   12.20
   5  -1  18  209.91    9.17
  -5   1  18  214.75   12.02
  -5   1 -18  216.74    9.31
   5   1  18  210.98   11.18
   5   1 -18  246.96   11.40
  -5  -1  18  218.06   16.58
   5  -1  18  188.84   18.89
   5   1  18  209.75   17.77
  -5   1 -18  194.83   14.45
  -5   1  18  200.71   19.04
  -5  -1  18  248.27   11.55
   5  -1 -18  184.29   19.13
  -5   1 -18  171.99   18.79
   5   1 -18  242.85   12.30
   5  -1 -18  208.95   12.58
   5  -1  18  201.82   15.11
  -5   1 -18  205.18   12.68
   5   1 -18  264.67   18.33
  -5  -1 -18  207.64   12.35
   5   1  18  181.65   17.76
   5   1 -18  245.17   19.76
  -5   1  18  236.13   18.98
   5   1 -19    4.20    9.33
  -5   1 -19   -3.01   11.66
  -5   1  19   -3.08   15.76
   5   1 -19   10.18   16.08
   5   1  19    4.69   14.97
   5   1 -19   10.31   13.74
   5   1  19    0.66    9.31
  -5   1  19    3.47   15.20
  -5  -1 -19    2.06   10.83
   5  -1 -19   -2.17   16.99
   5   1  19   -3.68   15.71
   5  -1  19   -4.60   14.75
  -5   1 -19    4.41   15.25
   5  -1 -19    4.46   15.06
   5   1 -19    4.45   10.32
  -5  -1  19    1.99   13.55
  -5  -1  19    5.17   14.16
  -5   1  19    6.11   10.30
   5  -1 -19   -0.63   10.84
  -5  -1  19    8.30    9.37
   5   1  19   -1.01   10.91
  -5  -1 -19    7.29   15.14
   5  -1  20   49.41   16.60
  -5  -1 -20   58.94   12.23
  -5   1 -20   60.08   12.29
   5  -1 -20   54.19   11.66
  -5  -1  20   68.04    9.54
   5   1  20   56.41   10.27
   5  -1  20   40.32   11.45
   5  -1 -20   50.13   17.53
   5   1 -20   64.72   15.90
   5   1  20   52.23   12.07
   5   1 -20   68.59   10.21
  -5   1  20   64.16   14.75
   5   1 -20   68.78   10.53
   5  -1 -20   57.97   16.14
  -5   1 -20   50.60   17.26
   5   1  20   41.24   18.16
   5   1  20   40.07   16.04
  -5  -1 -20   48.30   18.65
  -5   1  20   66.21   10.74
  -5  -1  20   65.67   15.66
  -5  -1  20   61.45   14.65
   5   1 -20   55.42   16.03
  -5   1  20   44.51   16.30
   5   1  21   -0.39   11.99
   5  -1 -21    5.65   13.92
   5   1 -21    1.17   10.17
  -5  -1  21    9.52    9.57
   5   1 -21   -0.26   15.53
   5   1  21    6.68   15.98
  -5   1 -21    2.03   19.92
   5   1 -21    3.80   10.11
  -5  -1 -21    4.58   16.03
   5   1 -21    8.16   14.00
   5  -1 -21    1.31   17.42
   5  -1  21   -1.69   12.40
   5  -1  21    5.49   18.41
  -5  -1 -21    0.09   11.93
   5   1  21    4.75   10.28
   5  -1 -21    9.04   11.48
  -5  -1  21    7.43   12.75
  -5  -1  21   18.17   15.10
  -5   1  21   13.78   16.87
   5   1  21    0.63   14.83
  -5   1 -21   10.69   13.93
  -5   1  21    8.59   10.96
  -5   1  21   -0.27   14.63
  -5   1  22  656.65   16.98
  -5   1  22  636.54   27.11
  -5  -1 -22  650.74   19.20
   5   1  22  590.19   16.23
   5  -1 -22  639.72   17.65
  -5  -1  22  654.00   26.83
   5   1 -22  639.56   17.18
   5  -1  22  553.21   27.30
  -5   1 -22  524.81   27.93
  -5  -1 -22  629.15   30.22
   5   1 -22  598.23   27.06
   5   1  22  567.40   26.18
   5  -1 -22  616.20   25.75
  -5   1  22  578.13   26.40
   5   1  22  647.84   18.94
   5   1 -22  659.63   26.22
  -5   1 -22  620.60   19.45
   5  -1 -22  635.31   28.02
   5   1  22  589.27   28.99
   5  -1  22  585.51   18.20
  -5  -1  22  661.93   25.92
  -5   1  22  618.42   16.54
  -5  -1  22  637.68   16.11
   5   1 -22  664.64   16.34
  -5  -1  23   17.73   11.28
   5  -1 -23   12.29   16.11
   5   1  23   36.86   19.36
   5  -1 -23    8.38   15.75
  -5   1 -23   28.11   14.74
  -5   1 -23   20.68   22.16
   5   1  23   14.77   16.61
  -5   1  23   26.73   11.08
  -5   1  23   16.19   11.64
   5  -1  23   48.70   19.77
   5   1 -23   25.22   17.88
  -5   1  23   22.85   14.73
   5   1 -23   22.15   11.46
   5   1  23   14.07   11.27
   5   1 -23   16.66   10.94
  -5  -1  23    2.54   14.51
   5  -1 -23   13.63   11.22
  -5  -1 -23   14.04   13.23
   5  -1 -23   24.32   11.77
  -5   1  23   15.10   17.52
   5   1 -23    5.07   16.69
  -5  -1  23   19.67   17.07
   5   1  23   14.28   13.10
   5  -1  23   46.76   13.45
  -5  -1 -23    4.42   18.80
   5   1 -24  770.17   29.58
  -5   1  24  793.67   18.61
   5   1  24  793.65   18.35
   5  -1 -24  797.19   18.38
   5  -1 -24  770.81   29.60
  -5  -1  24  778.49   28.01
  -5  -1  24  734.85   28.44
   5   1  24  767.61   30.91
  -5  -1 -24  786.43   20.76
  -5  -1  24  813.58   18.70
   5   1  24  772.92   28.99
   5   1 -24  830.69   19.33
   5  -1  24  780.68   20.50
   5  -1  24  770.21   31.51
   5   1 -24  779.83   30.03
  -5   1 -24  822.05   22.10
   5   1 -24  810.87   18.40
  -5  -1 -24  796.61   32.56
  -5   1 -24  734.85   32.35
   5  -1 -24  779.23   19.47
   5  -1 -24  761.26   30.51
  -5   1  24  829.49   18.86
  -5  -1  24  786.21   17.63
  -5   1  24  820.53   29.84
  -5   1  24  813.48   30.09
   5   1  24  819.26   20.52
  -5   1  25   47.92   12.38
  -5  -1  25   26.17   12.19
   5  -1 -25   28.56   17.24
   5   1  25   37.57   11.45
   5   1 -25   42.73   12.14
  -5   1 -25   41.91   15.52
  -5   1  25   17.22   11.86
  -5  -1 -25   13.28   14.63
   5   1  25   52.10   13.29
   5  -1 -25   51.21   12.63
   5  -1  25   52.78   13.70
  -5  -1  25   21.21   11.20
   5  -1 -25   16.38   11.50
  -5   1  25    5.86   16.78
  -5  -1  25   21.72   16.31
   5   1 -25   15.39   11.05
   5   1 -26  461.22   16.21
  -5   1  26  391.45   16.27
   5  -1 -26  413.44   16.53
  -5  -1 -26  418.87   18.29
  -5  -1  26  426.06   15.02
   5   1  26  439.57   17.46
   5   1  26  403.35   15.26
  -5   1 -26  420.46   18.44
   5  -1 -26  405.74   15.31
  -5  -1  26  416.40   15.87
  -5   1  26  428.88   16.32
   5  -1  26  418.52   17.32
   5   1 -26  412.81   16.46
   5   1 -27   18.70   11.98
  -5  -1  27    8.53   11.51
  -5   1  27   14.94   13.04
   5   1  27   26.83   13.46
  -5   1  27   16.34   12.87
   5  -1 -27   22.80   12.23
  -5   1 -27   18.71   14.08
   5  -1 -27    3.07   11.88
  -5  -1 -27    9.15   14.63
  -5  -1  27    7.43   12.95
   5   1 -27    6.91   13.56
   5  -1  27   22.93   13.66
  -5   1  28   71.06   13.30
   5  -1 -28   75.07   12.14
  -5   1  28   71.97   12.77
   5  -1 -28   79.13   13.49
  -5  -1  28   74.62   13.73
   5   1 -28   66.45   14.39
   5   1 -28   82.55   13.05
   5  -1  28   80.85   14.46
   5   1  28   78.62   13.71
  -5  -1 -28   78.10   14.45
  -5   1 -28   89.30   15.02
  -5  -1 -29    4.73   14.50
  -5   1 -29   18.83   15.26
   5   1  29   11.88   13.57
   5  -1 -29    0.30   12.67
  -5  -1  29    8.08   13.42
  -5   1  29    8.70   13.26
   5  -1 -29    0.83   15.23
   5   1 -29    9.49   12.89
   5  -1  29   18.21   14.94
   5  -1  30   66.57   15.16
  -5  -1 -30   63.89   13.96
  -5   1 -30   58.94   15.61
  -5   1  30   54.47   14.27
   5  -1 -30   52.28   14.46
   5  -1 -30   53.27   12.67
  -5   1  30   53.86   13.79
   5   1  30   59.82   14.04
   5   1 -30   55.83   13.23
  -5  -1  30   56.16   14.55
   5   1 -30   50.19   14.87
  -5  -1 -31   15.30   14.30
  -5   1  31   11.20   14.28
   5   1  31   18.99   14.17
   5  -1  31   10.67   15.96
   5  -1 -31    7.97   14.65
   5  -1 -31    2.82   12.55
  -5   1 -31   13.73   15.94
  -5  -1  31    8.91   14.25
  -5   1  31    4.92   14.11
   5   1 -31    8.66   13.04
   5   1  32  248.37   16.30
   5   1 -32  207.95   16.77
  -5  -1  32  203.86   16.15
  -5   1  32  197.43   16.37
  -5  -1 -32  220.86   16.12
   5   1 -32  225.11   15.55
  -5   1  32  206.92   14.96
   5  -1  32  222.50   16.88
   5  -1 -32  212.47   17.19
  -5   1 -32  223.74   17.22
   6  -1   0 5585.22  106.90
   6   1   0 5436.01   94.88
   6   1   0 5693.70  116.64
   6   1   0 5677.83   70.17
  -6   1   0 5733.23   66.48
   6  -1   0 5752.11   66.41
  -6  -1   0 5413.50   57.37
   6   1   0 5442.23   57.58
   6   1   0 5385.42   66.27
  -6  -1   0 5694.56   96.39
   6  -1   0 5545.40  108.48
   6   1   0 5223.60   43.65
  -6   1   0 5564.77  108.61
  -6   1   0 5626.39  109.86
   6   1   1  164.01    3.90
   6   1  -1  163.31    3.78
  -6  -1   1  154.94    3.11
   6  -1  -1  161.56    3.67
  -6   1  -1  155.68    6.18
  -6   1  -1  160.28    6.01
   6   1  -1  165.53    3.83
  -6   1   1  163.67    3.69
   6   1   1  157.08    3.16
  -6  -1   1  163.47    5.18
  -6   1   1  160.79    6.12
  -6  -1  -1  155.84    5.05
  -6  -1  -1  154.69    3.09
   6  -1  -1  159.82    6.08
   6  -1  -1  162.47    3.38
   6   1   1  168.37    6.60
   6   1  -1  156.12    3.16
   6   1   1  157.50    5.20
   6   1  -1  155.92    5.21
   6  -1  -1  161.99    5.59
   6   1  -1  156.90    6.22
  -6   1  -1  164.38    3.67
   6   1   1  185.32    9.39
   6  -1   1  158.90    6.20
  -6   1   1  152.23    5.71
   6  -1   1  169.13    3.71
   6   1   1  155.56    3.67
   6   1  -1  132.87   13.09
   6  -1   1  164.00    6.12
  -6   1   1  149.38    3.34
  -6   1   2 2573.65   19.38
  -6  -1   2 2502.23   41.10
   6  -1  -2 2562.60   19.37
   6   1   2 2555.61   40.62
   6  -1   2 2597.23   19.22
  -6   1   2 2617.49   17.89
   6  -1  -2 2491.99   41.19
  -6  -1   2 2482.29   17.03
  -6   1   2 2603.89   46.60
   6   1   2 2545.98   48.98
   6   1  -2 2450.60   17.18
   6  -1   2 2570.04   45.72
  -6   1  -2 2542.53   19.07
   6   1  -2 2614.36   20.55
  -6   1   2 2453.95   41.09
  -6   1  -2 2590.04   21.44
   6   1   2 2540.20   20.33
   6  -1  -2 2559.63   46.18
  -6   1  -2 2571.47   46.20
   6   1  -2 2596.17   49.09
   6   1   2 2886.17   19.14
   6  -1  -2 2587.68   17.47
  -6  -1  -2 2586.85   41.16
   6   1  -2 2290.87   35.50
   6   1  -2 2433.89   40.97
   6   1   2 2582.58   17.14
   6   1   2 2516.05   46.12
  -6  -1  -2 2594.65   17.15
   6  -1   2 2580.15   20.70
  -6   1  -3   63.12    4.99
  -6   1   3   66.31    5.34
   6   1   3   64.70    3.04
  -6  -1  -3   61.22    2.62
   6   1   3   64.38    5.30
   6  -1   3   59.52    2.99
  -6   1  -3   64.93    3.03
   6  -1  -3   65.17    4.14
   6  -1  -3   63.73    3.22
   6  -1  -3   57.01    5.20
   6  -1  -3   62.59    2.47
   6   1  -3   61.48    2.74
  -6   1   3   58.19    4.06
   6   1  -3   62.89    5.39
   6  -1   3   59.16    4.96
  -6  -1   3   62.40    2.74
  -6  -1  -3   62.66    4.41
  -6  -1   3   63.14    4.42
   6   1  -3   68.17    3.28
   6   1   3   66.48    5.14
  -6  -1   3   65.01    2.48
   6   1   3   63.85    3.08
   6   1  -3   55.39   13.84
   6   1  -3   67.14    4.58
  -6   1   3   63.49    3.18
   6   1  -4  338.52    5.36
  -6  -1  -4  339.65    7.78
   6   1  -4  320.50    8.08
  -6  -1   4  327.02    3.48
   6   1  -4  329.91    8.86
  -6   1  -4  329.08    5.22
   6   1  -4  330.27    4.97
  -6  -1   4  344.24    5.00
   6  -1  -4  336.92    8.50
  -6  -1   4  341.16    8.20
   6   1  -4  341.17   18.89
   6  -1   4  320.49    8.42
   6   1   4  322.49    4.64
  -6   1   4  333.30    8.42
   6   1   4  334.59    8.60
   6   1   4  327.24    5.15
   6  -1  -4  324.47    5.09
   6   1   4  325.14    7.62
   6  -1   4  337.51    5.21
  -6   1  -4  329.45    8.68
  -6   1   4  341.87    5.18
  -6   1   4  333.10    6.95
   6   1   4  326.86    8.92
  -6  -1  -4  329.27    4.64
   6  -1  -4  333.10    6.97
  -6  -1   5    4.49    4.45
  -6   1   5    1.26    5.06
   6  -1  -5    3.47    2.99
  -6  -1  -5    2.40    4.25
  -6  -1  -5    3.85    2.62
   6  -1   5    3.72    5.25
   6   1  -5    0.42    4.58
  -6   1   5    1.45    2.03
   6  -1  -5    1.64    3.39
   6   1   5    4.06    4.17
  -6   1  -5    3.68    5.05
  -6   1  -5    2.59    3.11
   6   1  -5    1.21    4.68
   6  -1  -5    3.16    2.06
   6  -1   5    2.39    3.12
   6   1  -5    3.06    2.73
   6   1   5    2.86    4.56
   6   1   5    1.27    2.82
  -6   1   5    2.41    3.13
   6  -1  -5    3.77    4.81
  -6   1   5    3.08    3.35
   6   1   5    1.10    5.23
   6   1  -5    8.71   14.90
   6   1  -5    1.84    2.84
   6   1   5    1.98    2.50
  -6  -1   5    2.10    2.83
   6  -1   5    3.37    3.37
   6  -1   6  665.79    9.57
   6  -1   6  664.54    7.48
   6   1   6  665.88    7.12
  -6   1   6  672.31    7.69
   6   1   6  639.98   11.52
   6   1  -6  655.78    7.59
  -6  -1   6  655.47    7.49
  -6   1  -6  655.36    7.63
  -6   1  -6  647.45   12.33
  -6  -1  -6  655.67   11.71
   6   1  -6  673.82   12.81
   6  -1  -6  657.96   12.60
  -6   1   6  617.74    5.67
  -6   1   6  644.97   12.41
   6   1  -6  665.78    7.73
   6  -1  -6  665.50    7.71
   6   1   6  639.62   12.62
   6   1   6  638.45    7.27
   6   1  -6  639.60   12.63
   6  -1  -6  622.71    5.67
   6  -1   6  650.97   12.24
  -6   1  -6  657.99    9.31
  -6  -1  -6  679.59    7.24
   6  -1   6  618.08    5.62
  -6   1   6  633.94    9.53
   6   1  -6  681.96   24.84
  -6  -1   6  641.79   12.27
   6   1   6  634.47   12.03
   6  -1  -6  659.19    9.69
  -6   1   7   40.27    3.63
  -6  -1  -7   46.45    5.77
  -6   1   7   43.83    2.57
   6   1  -7   46.96    3.84
   6   1  -7   43.75   14.58
   6  -1   7   48.67    3.80
   6  -1   7   39.00    2.65
  -6   1   7   42.82    5.87
   6   1   7   45.05    6.11
  -6   1  -7   44.64    2.46
   6  -1  -7   40.69    6.16
   6   1  -7   48.09    3.64
   6  -1  -7   42.79    3.67
  -6  -1   7   44.35    3.80
  -6   1  -7   44.49    3.87
  -6   1   7   39.08    4.35
   6   1   7   41.41    3.54
  -6  -1  -7   48.07    3.59
   6  -1  -7   43.96    4.27
   6   1  -7   47.83    6.42
   6  -1   7   50.25    6.37
   6  -1   7   42.31    4.35
   6   1   7   38.78    5.78
  -6  -1   7   43.31    6.33
  -6   1  -7   48.85    6.54
  -6   1  -7   46.68    4.10
   6   1  -7   42.85    6.18
   6   1   7   40.70    6.24
   6  -1  -7   46.46    2.56
   6   1   7   44.35    3.81
   6   1   8 2495.94   24.58
   6   1  -8 2447.07   15.05
  -6   1  -8 2495.71   15.50
  -6   1   8 2418.57   15.38
   6  -1   8 2447.87   24.93
   6   1  -8 2561.58   27.39
  -6  -1  -8 2418.24   24.55
  -6  -1  -8 2428.02   44.73
   6   1   8 2426.47   14.54
  -6   1   8 2433.20   19.75
  -6   1  -8 2392.69   18.52
  -6  -1   8 2415.88   26.19
  -6   1  -8 2275.80   10.91
   6   1  -8 2456.01   25.10
  -6  -1   8 2466.07   15.97
   6   1   8 2420.66   14.67
  -6   1   8 2292.10   11.53
   6  -1   8 2385.49   19.06
   6   1  -8 2455.09   16.23
  -6   1   8 2448.06   25.54
   6  -1  -8 2488.07   19.75
  -6   1  -8 2488.98   25.45
   6  -1   8 2395.95   14.95
   6  -1   8 2308.70   44.48
  -6  -1  -8 2451.78   15.02
   6   1   8 2388.44   24.02
   6  -1  -8 2394.85   15.41
   6  -1  -8 2376.66   46.25
   6   1   8 2534.74   25.65
   6   1  -8 2702.42   43.25
   6  -1  -8 2349.03   25.36
   6   1  -9   66.14    8.34
  -6   1  -9   58.32    7.47
   6   1   9   62.77    4.43
   6   1   9   55.25    7.19
   6   1   9   61.49    6.88
   6  -1  -9   61.63    7.62
   6   1  -9   58.64    7.03
   6  -1  -9   59.88    5.15
  -6  -1  -9   56.89    3.11
  -6  -1   9   60.71    8.29
   6   1  -9   57.94    4.99
  -6   1  -9   59.82    3.10
   6  -1   9   60.80    5.25
  -6   1   9   63.73    4.68
   6  -1  -9   60.41    3.13
   6   1  -9   70.38   14.57
   6   1   9   61.18    4.22
   6   1   9   57.76    6.88
  -6   1  -9   58.67    4.58
  -6   1  -9   60.71    4.94
  -6  -1  -9   58.02    4.50
  -6   1   9   57.74    7.64
   6  -1   9   61.08    7.23
   6   1  -9   57.71    4.16
  -6  -1  -9   56.95    7.31
  -6   1   9   55.74    5.26
  -6   1   9   57.29    3.12
   6  -1   9   56.08    4.38
   6  -1   9   57.97    3.26
   6   1  -9   48.24    2.20
   6  -1  -9   67.29    4.72
  -6  -1   9   57.25    5.07
  -6   1  10 2645.86   14.20
  -6  -1 -10 2709.81   17.80
  -6   1 -10 2629.23   22.11
   6  -1 -10 2668.99   14.35
  -6  -1 -10 2685.62   29.87
   6   1 -10 3047.50   46.25
   6   1  10 2765.28   29.72
  -6   1 -10 2606.80   13.25
   6   1 -10 2612.42   20.10
   6   1  10 2684.43   17.89
  -6   1  10 2732.24   18.72
   6   1  10 2741.18   28.76
  -6   1  10 2770.47   31.14
   6   1 -10 2640.14   33.10
  -6  -1 -10 2716.42   18.32
  -6  -1  10 2678.58   19.94
   6   1  10 2855.27   30.48
   6  -1  10 2615.98   13.61
   6  -1  10 2814.10   29.92
   6   1  10 2722.12   17.23
  -6   1 -10 2832.35   30.62
   6  -1 -10 2749.66   31.30
   6  -1 -10 2668.67   18.70
   6   1 -10 2730.50   17.69
  -6   1 -10 2734.11   18.47
   6  -1  10 2788.25   18.13
  -6  -1  10 2646.28   32.47
   6  -1  10 2709.47   23.11
   6   1 -10 2461.43   13.63
   6   1 -11   59.37   10.33
  -6   1  11   65.31    3.90
  -6  -1  11   63.04    6.37
   6   1 -11   63.60    6.61
   6  -1 -11   59.15    5.52
   6  -1 -11   63.00    8.69
  -6   1  11   57.68    8.66
   6   1  11   63.28    5.19
   6   1  11   54.62    8.37
   6  -1  11   63.84    3.91
  -6   1 -11   65.31    6.09
   6   1 -11   62.81    4.83
   6   1 -11   75.27   15.09
   6  -1  11   52.40    8.22
  -6  -1 -11   71.44    5.58
  -6   1 -11   64.75    3.65
   6   1  11   59.03    5.69
  -6  -1 -11   59.47    8.66
   6  -1  11   59.86    6.35
   6  -1 -11   67.11    3.98
   6  -1  11   60.34    5.39
  -6   1 -11   56.87    5.54
   6   1  11   68.45    9.43
  -6   1 -11   57.62    8.40
  -6   1  11   59.03    5.67
  -6  -1 -11   63.21    4.84
  -6  -1  11   58.80    9.94
   6   1 -12 1313.32   28.31
  -6   1  12 1365.96   12.27
   6   1  12 1413.81   24.55
  -6   1 -12 1355.11   25.32
   6   1  12 1368.94   14.56
   6  -1 -12 1417.34   26.96
   6   1  12 1398.97   25.50
   6  -1 -12 1373.34   16.27
   6   1 -12 1275.25   17.25
   6  -1  12 1326.79   19.49
  -6  -1  12 1295.94   16.66
  -6   1 -12 1319.50   11.29
  -6  -1 -12 1278.06   16.54
   6  -1 -12 1300.94   12.23
  -6  -1 -12 1355.06   25.42
   6   1  12 1362.73   15.58
  -6   1  12 1356.78   16.01
   6  -1  12 1371.92   24.80
  -6  -1  12 1275.07   26.71
   6   1 -12 1349.62   14.62
  -6   1  12 1348.95   26.00
  -6   1 -12 1380.11   15.64
  -6  -1 -12 1359.79   15.70
  -6   1 -12 1321.23   18.86
   6  -1  12 1365.90   15.15
   6  -1  12 1330.08   11.69
   6   1 -12 1485.05   34.12
   6  -1  13   40.71    7.49
  -6  -1  13   35.92   11.30
   6  -1 -13   40.26    7.13
   6   1  13   40.03    7.02
  -6  -1 -13   47.76    6.55
  -6   1  13   49.60   11.38
   6   1 -13   44.46    5.66
  -6   1 -13   42.16   11.52
   6   1  13   51.36    6.43
   6   1 -13   34.47    8.07
  -6   1  13   38.31    4.36
  -6  -1 -13   48.53    9.89
   6   1 -13   31.64   12.61
  -6  -1  13   39.17    7.34
   6  -1 -13   41.62    4.75
   6   1  13   39.89   10.84
  -6   1 -13   45.75    7.22
   6  -1  13   37.89    6.96
  -6   1 -13   47.51    4.41
   6   1 -13   53.98   14.70
   6  -1  13   51.43   10.93
   6  -1  13   43.43    4.52
   6  -1 -13   44.63   10.85
  -6   1  13   46.13    7.41
  -6   1 -13   44.87    7.16
  -6  -1 -13   46.21    6.20
   6   1  13   43.69   10.55
  -6   1 -14   78.27    5.04
   6   1  14   77.93    7.27
  -6   1 -14   72.22    8.16
  -6   1  14   73.70   13.90
  -6   1 -14   66.78    8.29
   6  -1 -14   76.21    8.52
   6  -1 -14   69.44    5.51
   6   1  14   73.39   11.69
   6  -1  14   68.32   11.58
  -6   1 -14   81.38   12.46
  -6  -1 -14   80.46   12.91
   6  -1  14   78.09    9.14
   6   1 -14   85.88    6.87
   6  -1  14   71.60    7.72
   6  -1 -14   70.01   12.19
   6   1 -14   59.22   13.73
  -6   1  14   77.70    8.29
  -6   1  14   74.04    5.48
   6   1 -14   77.58    9.14
   6   1  14   66.39   13.33
   6  -1  14   81.87    5.55
   6   1  14   73.54    8.53
   6  -1 -14   62.07   13.62
  -6   1  14   80.36   12.10
   6   1 -14   88.79   15.00
  -6  -1 -14   83.03    8.15
  -6  -1  14   73.17   13.11
  -6  -1  14   76.64    8.34
  -6  -1  15   -2.87    8.54
  -6   1 -15   -6.42   12.76
  -6   1  15    4.79    8.78
   6  -1  15   -0.46    5.26
  -6   1 -15    2.16    4.71
   6   1 -15   -2.28   14.64
  -6   1 -15   -1.29    8.56
   6   1  15   -0.89   11.38
  -6   1 -15   -1.37    7.94
  -6  -1 -15   -2.48   10.88
   6   1  15   -6.96   12.08
  -6   1  15    7.49   13.39
  -6  -1  15   -4.32   13.22
   6  -1  15   -0.74    8.56
   6  -1 -15   -4.95   14.52
   6   1  15    1.39    7.10
  -6   1  15    0.64   12.88
   6  -1 -15    4.38   13.49
  -6  -1 -15    0.39    7.83
   6  -1  15    2.94   12.60
   6   1 -15   13.58   12.62
   6   1 -15   -2.17    6.54
   6   1  16  484.15   12.54
   6   1 -16  467.68   23.04
  -6   1 -16  454.34   13.74
  -6  -1  16  470.72   13.48
   6  -1  16  480.53   21.54
   6   1 -16  560.33   14.46
  -6   1  16  465.46   13.78
  -6   1 -16  479.72   10.16
   6   1  16  453.63   21.43
   6  -1  16  462.98   16.86
   6  -1  16  485.40   13.61
   6  -1 -16  425.70   21.55
  -6   1 -16  446.52   21.68
   6  -1 -16  437.31   22.12
  -6  -1  16  480.52   21.89
   6   1 -16  450.23   14.12
  -6   1 -16  469.74   16.44
   6  -1 -16  445.52   14.22
   6   1 -16  599.69   24.22
  -6   1  16  484.52   21.98
  -6  -1 -16  438.40   13.41
   6   1  16  463.82   20.42
   6  -1  16  479.66   10.29
   6   1 -16  476.19   12.15
   6   1  16  443.45   13.53
  -6  -1 -16  466.45   21.83
  -6   1  16  434.79   21.05
  -6  -1  17    1.76    8.74
   6   1 -17   11.44    9.95
   6  -1  17   -1.65   15.78
   6   1 -17    5.60    9.63
   6   1  17   -5.73   14.47
   6   1 -17    0.70   13.40
  -6  -1  17    5.24   13.66
  -6  -1  17    6.19   12.36
   6  -1  17    7.69    6.52
  -6   1 -17    7.85    9.62
  -6  -1 -17    8.26    9.82
   6   1 -17    6.66   14.96
  -6   1 -17   -0.80   15.91
  -6   1 -17    2.33   10.67
  -6  -1 -17    0.54   14.78
  -6   1  17   12.10   14.30
   6  -1 -17   -2.30   10.89
   6  -1  17    5.23   10.27
  -6   1  17   -0.42   15.08
   6  -1 -17   -1.67   15.10
  -6   1  17    4.68   10.30
   6   1  17   -5.86   15.38
   6  -1 -17    5.96   16.13
   6   1  17    4.88    8.61
   6  -1 -18 1125.91   34.20
   6   1  18 1061.48   18.42
   6  -1  18 1042.47   32.18
   6  -1 -18 1101.57   21.15
  -6   1  18 1375.33   34.19
  -6   1  18 1113.69   20.01
  -6  -1 -18 1027.61   20.18
  -6   1 -18  971.74   31.93
   6  -1  18 1008.30   19.83
   6   1 -18 1137.89   33.28
  -6  -1  18 1132.49   29.98
   6   1  18 1064.24   30.51
  -6   1 -18  996.15   20.32
  -6  -1  18 1180.47   19.72
   6   1 -18 1176.26   20.89
   6   1  18 1126.85   33.16
  -6   1  18 1047.96   31.59
   6   1 -18 1372.72   34.24
   6  -1  18 1022.88   25.67
   6  -1 -18 1198.10   33.50
   6   1  18 1110.81   20.41
   6   1 -18 1328.02   20.54
  -6  -1 -18 1085.98   33.38
  -6  -1  18 1178.02   32.02
  -6  -1  19   33.96    9.46
   6   1 -19   23.29   14.31
  -6   1 -19   26.32   12.53
  -6   1  19   17.56   10.90
  -6  -1  19   20.06   15.46
  -6  -1 -19   20.46   11.06
  -6  -1 -19   15.90   16.16
   6   1 -19   23.15   10.51
   6   1  19   22.51   11.08
  -6   1  19   22.04   16.13
  -6  -1  19   19.64   13.46
   6  -1  19   29.66   12.09
  -6   1  19   19.46   14.34
   6   1  19   23.89   15.92
   6   1 -19   30.81   13.50
   6  -1 -19   26.27   16.24
   6  -1 -19   17.52   11.88
   6  -1  19   16.17   17.89
   6  -1 -19   32.44   15.01
   6   1  19   18.20   15.27
   6   1  19   32.66    9.85
  -6   1 -19   21.91   18.50
   6   1 -19   28.13    9.57
  -6   1  20 1150.70   20.95
  -6   1 -20 1003.43   35.12
  -6   1  20 1152.99   33.76
  -6  -1  20 1245.45   20.55
   6  -1 -20 1224.95   34.59
   6  -1  20 1026.83   21.53
   6   1  20 1099.16   34.71
   6  -1  20  977.56   33.61
  -6  -1  20 1228.00   33.72
   6  -1 -20 1149.59   22.23
   6   1 -20 1338.15   34.66
  -6  -1 -20 1125.28   22.35
   6   1  20 1058.07   32.01
   6   1 -20 1245.32   35.59
   6   1 -20 1306.79   20.88
  -6  -1  20 1214.95   32.45
  -6   1  20 1291.47   34.98
   6   1 -20 1240.27   21.74
  -6  -1 -20 1123.29   35.33
   6  -1 -20 1121.55   34.89
   6   1  20 1064.76   21.31
   6   1  20 1091.80   19.75
  -6   1 -20 1023.79   22.36
   6  -1 -21   29.19   15.91
   6   1 -21   39.67   11.46
   6   1 -21   22.78   17.67
   6  -1 -21   24.50   11.87
  -6   1  21   29.23   11.10
  -6   1 -21   27.16   13.29
   6   1  21   25.43   12.72
   6   1 -21   28.67   10.71
   6  -1  21   30.68   12.58
   6   1  21   20.23   10.77
   6   1 -21   15.77   16.78
  -6   1  21   25.86   14.94
  -6  -1  21   22.82   15.15
  -6   1 -21   30.92   20.18
  -6  -1  21   30.67   16.51
  -6  -1  21   39.35   10.34
  -6  -1 -21   21.92   13.00
   6   1  21   26.39   18.37
   6  -1  21   39.31   18.38
  -6  -1 -21   11.29   19.69
   6   1  21   15.16   15.58
   6  -1 -21   28.00   16.16
  -6   1  21   24.86   17.39
  -6   1 -22  365.58   16.85
   6  -1  22  347.07   23.64
  -6   1  22  402.46   23.84
   6  -1 -22  365.54   23.41
  -6   1  22  372.78   22.81
   6   1 -22  409.17   15.50
   6  -1 -22  371.13   22.35
  -6   1  22  388.22   14.73
   6   1 -22  410.72   24.43
   6   1  22  365.59   15.84
  -6  -1  22  364.94   22.24
   6  -1 -22  361.97   15.39
   6  -1  22  370.34   16.11
  -6  -1 -22  384.45   16.62
  -6  -1  22  416.86   14.33
  -6  -1 -22  327.20   24.28
   6   1 -22  387.31   22.18
   6   1 -22  419.52   14.45
   6   1  22  330.94   22.49
  -6   1 -22  357.03   24.87
  -6  -1  22  394.91   22.99
   6   1  22  375.30   14.44
   6   1  22  334.07   23.11
   6   1  23    1.20   11.28
   6  -1  23    8.95   13.69
   6  -1 -23    7.40   16.29
  -6  -1 -23   -2.57   20.94
   6  -1  23   15.71   20.03
   6  -1 -23    8.32   16.11
   6  -1 -23   14.41   12.08
   6   1  23   20.34   13.18
   6   1  23    8.28   19.33
   6   1 -23    6.90   15.83
   6   1  23    6.51   15.66
   6   1 -23   14.17   11.30
  -6  -1  23   15.55   15.19
  -6   1  23   12.50   14.89
   6   1 -23   -1.82   17.05
  -6   1  23    8.96   11.61
   6   1 -23    1.59   11.00
  -6   1 -23    0.98   20.61
  -6  -1  23   16.03   10.54
  -6   1  23   13.82   11.27
  -6   1 -23    8.82   14.04
  -6  -1  23   12.76   17.27
  -6   1  23   12.86   15.86
   6  -1 -24   10.36   11.91
   6   1  24   -3.06   11.45
   6  -1  24    5.96   12.87
   6  -1 -24    6.18   17.48
  -6  -1 -24   -6.09   18.35
   6   1  24   15.00   16.60
  -6  -1  24   -7.72   16.35
   6  -1  24   12.10   18.19
   6   1 -24   10.57   11.63
  -6  -1  24    2.39   17.47
   6   1  24   10.06   12.59
  -6   1  24    4.44   15.89
  -6   1 -24    7.70   13.61
  -6   1 -24    4.60   19.03
  -6  -1  24    3.36   11.12
  -6  -1 -24   -2.92   13.91
   6   1 -24   -2.45   18.43
   6  -1 -24    8.10   18.02
   6   1 -24    2.30   11.74
  -6   1  24   -0.10   16.49
  -6   1  24   16.25   11.29
  -6   1  24   -0.43   11.89
   6   1 -24    5.97   16.10
   6   1  25   12.48   13.53
  -6  -1  25    4.76   12.70
   6  -1  25   13.69   14.20
  -6   1  25   23.80   12.17
   6   1 -25   14.02   12.36
  -6   1  25    2.27   12.71
  -6   1 -25    9.07   14.54
   6   1  25    0.14   11.67
  -6  -1  25    1.17   16.42
   6  -1 -25   12.66   12.90
  -6  -1 -25   -1.74   14.97
   6  -1 -25   -2.53   11.68
  -6  -1  25   -0.36   11.47
   6   1 -25    0.36   11.33
  -6  -1  26  232.56   13.43
   6   1 -26  251.28   14.48
   6   1  26  226.85   15.28
   6  -1  26  246.27   15.97
   6   1 -26  260.91   14.61
  -6   1  26  247.78   14.75
   6  -1 -26  253.41   15.17
  -6  -1  26  236.89   14.24
  -6  -1 -26  242.12   16.07
  -6   1 -26  264.71   16.44
  -6   1  26  241.34   14.62
   6  -1 -26  227.05   13.79
  -6  -1  27    9.67   12.90
   6   1 -27    5.99   12.42
   6   1  27   20.03   13.18
  -6   1  27    6.04   13.43
  -6   1  27    6.81   13.23
   6  -1 -27    2.45   12.08
  -6  -1 -27   18.61   13.82
   6   1 -27    2.33   13.14
   6  -1  27   30.64   14.46
  -6  -1  27    6.20   11.94
  -6   1 -27   31.78   15.02
   6  -1 -27   31.64   12.92
  -6   1  28  511.16   17.58
   6   1 -28  493.92   18.67
  -6  -1  28  507.09   18.09
   6  -1 -28  512.56   17.96
   6  -1  28  517.94   19.51
  -6   1 -28  530.01   19.92
  -6  -1 -28  554.53   19.52
   6   1  28  525.35   18.62
   6  -1 -28  516.23   17.35
  -6  -1  28  504.40   16.48
   6   1 -28  517.10   17.54
  -6   1  28  492.77   17.88
   6  -1 -29    7.46   13.22
   6  -1 -29   19.51   14.17
   6   1 -29   15.66   13.34
   6  -1  29   35.83   14.42
  -6  -1  29   19.47   13.69
  -6   1 -29   38.17   14.60
  -6   1  29   23.24   14.32
   6   1 -29   15.60   14.53
  -6  -1 -29   37.13   14.89
  -6   1  29   23.28   13.56
   6   1  29   31.24   14.48
   6  -1  30  382.66   17.97
  -6   1  30  365.36   17.60
  -6  -1 -30  419.89   18.85
  -6  -1  30  406.86   17.33
   6   1 -30  410.71   17.10
  -6   1  30  382.81   16.97
  -6   1 -30  408.24   18.79
   6  -1 -30  397.91   16.47
   6   1  30  391.16   18.25
   6  -1 -30  400.18   18.58
   6   1 -30  435.17   18.22
   6  -1  31   27.53   15.63
  -6  -1  31   11.20   15.02
   6  -1 -31   13.28   15.33
  -6  -1 -31   25.36   15.31
  -6   1 -31   19.49   15.64
   6   1 -31    9.20   13.78
  -6   1  31    8.00   14.61
  -6   1  31   10.35   14.97
   6   1 -31   15.82   16.12
   6   1  31   25.17   15.41
   6  -1 -31   14.70   12.96
  -6  -1 -32  101.58   15.80
   6  -1 -32   96.12   13.26
   6   1 -32   89.65   15.22
  -6  -1  32   88.75   14.64
  -6   1  32   91.54   14.56
   6  -1  32   93.51   15.98
  -6   1  32   87.85   14.35
   6   1  32   99.39   15.74
   6   1 -32   96.60   14.50
   7   1   0    2.52    3.00
   7   1   0    4.28   11.37
  -7   1   0   -0.03    4.90
   7   1   0    2.19    2.82
   7   1   0    1.47    5.01
  -7   1   0    1.80    2.97
   7  -1   0    3.51    4.57
   7  -1   0    2.85    2.97
  -7  -1   0    1.48    2.34
   7   1   0    2.43    2.35
   7   1   0    2.01    4.02
  -7  -1   0    1.41    3.82
  -7   1   0    1.86    4.38
   7  -1   0    2.87    4.92
   7   1  -1    9.00    4.59
  -7   1  -1    9.03    4.16
   7   1  -1    8.57    2.43
   7   1   1    7.72    5.17
   7  -1  -1    6.84    2.50
   7  -1  -1    9.77    4.21
  -7   1   1    8.90    4.45
   7  -1   1    8.21    4.97
  -7   1   1    6.34    4.35
  -7   1   1    8.83    2.73
   7  -1  -1    8.86    2.68
   7   1  -1   13.30   13.40
   7   1  -1   10.37    4.09
  -7  -1   1    8.36    2.46
   7  -1   1    8.36    2.64
   7   1  -1   10.99    2.95
  -7  -1   1    8.44    4.00
   7  -1  -1    8.04    4.18
   7   1   1    2.94    9.55
  -7   1  -1   11.06    4.90
   7   1   1    9.70    2.45
  -7   1   1   10.77    2.48
  -7  -1  -1    9.06    2.43
   7   1   1    9.84    3.01
   7   1   1    8.29    4.08
   7   1  -1    9.29    2.70
  -7   1  -1    7.65    2.64
   7  -1   1    8.81    4.14
  -7  -1  -1    7.88    3.90
   7   1   1    9.44    3.24
   7   1  -2  266.08   17.60
  -7  -1   2  286.13    4.39
   7   1  -2  285.20    5.23
   7  -1   2  279.06    8.69
  -7   1   2  278.96    7.26
   7  -1   2  288.98    8.13
   7   1   2  311.39   10.75
   7  -1  -2  281.23    7.42
   7   1  -2  288.55    4.48
   7  -1   2  293.22    4.93
  -7  -1  -2  291.00    7.21
   7   1   2  274.33    5.08
   7  -1  -2  270.60    8.20
   7   1   2  275.89    7.08
  -7   1   2  282.44    8.30
  -7   1  -2  296.34    8.22
   7  -1  -2  283.63    4.46
   7   1   2  287.97    4.41
   7   1  -2  277.58    8.67
   7   1   2  260.39    8.22
   7  -1  -2  275.40    4.95
  -7   1   2  280.11    4.98
  -7   1   2  280.15    4.35
  -7   1  -2  284.44    9.04
  -7   1  -2  285.28    4.95
   7   1   2  284.92    4.96
  -7  -1   2  273.29    7.12
  -7  -1  -2  294.06    4.41
   7   1  -2  274.58    7.26
  -7  -1  -3   25.85    4.36
  -7  -1  -3   25.63    2.60
   7   1  -3   27.07    2.66
   7   1   3   23.54    2.61
  -7   1   3   24.43    2.30
   7  -1  -3   24.13    2.90
  -7  -1   3   24.50    2.63
   7  -1  -3   24.89    2.45
  -7   1   3   23.11    4.52
   7   1   3   30.85    5.90
   7  -1   3   22.92    4.52
   7  -1   3   26.19    6.11
  -7   1  -3   27.08    2.87
   7   1  -3   28.98    4.48
   7  -1   3   26.02    2.66
   7  -1  -3   26.98    4.64
   7   1   3   22.35    4.87
   7   1   3   24.52    4.20
  -7   1  -3   24.58    4.50
   7   1   3   24.89    3.34
  -7   1   3   23.80    3.86
   7   1   3   26.36    3.21
  -7  -1   3   29.30    4.56
   7   1  -3   25.23    2.92
   7   1  -3   16.51   13.83
   7  -1  -3   25.44    4.13
   7   1  -3   19.85    5.01
   7   1   3   24.38    3.02
  -7  -1   3   24.25    2.71
  -7   1   3   25.42    2.92
   7  -1   3   24.73    2.85
  -7  -1  -4  494.26    9.60
   7   1  -4  492.16   22.31
   7  -1  -4  518.34    5.53
  -7  -1   4  526.73    5.38
   7   1   4  519.04   10.72
  -7   1   4  511.44    5.25
   7   1   4  508.12    9.71
  -7   1   4  525.89    8.81
   7   1  -4  514.69   10.22
   7  -1  -4  516.87    9.23
   7   1   4  510.77    6.43
   7   1  -4  523.57    6.22
   7  -1   4  527.10   10.84
   7   1   4  507.05    5.88
  -7  -1  -4  506.32    5.91
   7   1  -4  536.15    6.79
  -7   1   4  518.75    6.51
  -7   1  -4  521.50    6.58
   7  -1  -4  491.30   10.51
  -7   1  -4  503.41   10.76
   7  -1   4  501.05    5.40
   7  -1  -4  513.16    6.47
   7   1  -4  530.03   11.24
  -7   1   4  494.55   10.52
   7  -1   4  530.95    6.55
  -7  -1   4  502.52    9.93
   7   1   4  520.04    7.00
   7   1   4  506.01   11.47
  -7  -1   4  515.62    6.09
   7   1  -5   10.89    5.21
  -7   1   5    4.45    3.28
   7  -1  -5    9.67    5.48
   7   1   5   12.82    5.11
   7  -1  -5   11.33    3.90
   7  -1   5   13.93    3.01
  -7   1  -5   10.00    4.81
  -7  -1  -5   10.16    4.31
  -7  -1   5    9.90    4.89
  -7   1   5   10.55    2.06
  -7   1  -5   10.49    3.08
   7  -1  -5   12.17    2.34
   7   1   5   11.15    2.78
   7   1  -5   14.97    3.26
   7   1  -5   10.14    5.61
   7   1   5   11.78    3.37
  -7  -1  -5   11.16    2.77
   7   1  -5   11.47    3.08
  -7  -1   5   11.49    1.32
  -7   1   5    9.15    5.26
   7   1   5   10.58    5.43
   7  -1  -5   12.74    3.21
   7   1   5   10.77    4.42
   7   1  -5   10.13   13.78
  -7  -1   5   12.19    3.01
   7  -1   5   15.00    4.67
  -7   1   5   11.10    3.20
   7  -1   5   11.00    2.46
  -7  -1  -6  367.31    9.53
  -7   1  -6  384.23    6.31
   7  -1  -6  364.27    6.16
  -7  -1   6  364.13   10.02
   7   1  -6  363.10   10.09
   7  -1   6  367.90    6.14
  -7   1   6  351.97    4.54
   7  -1  -6  351.25    7.95
  -7   1  -6  336.98    4.26
   7   1   6  367.54    5.78
   7  -1  -6  347.12    9.96
  -7  -1   6  366.84    6.09
   7   1  -6  368.86   19.95
   7   1   6  361.01   10.68
   7  -1   6  355.69    7.99
   7   1  -6  367.52    6.16
   7  -1   6  357.27    9.96
   7   1   6  362.39   10.01
  -7   1  -6  378.24   10.34
  -7   1   6  341.96    6.00
   7   1   6  355.88    9.47
   7  -1  -6  355.17    4.78
   7   1  -6  392.20    6.26
   7   1   6  355.36    6.02
   7   1  -6  371.20   10.35
  -7  -1  -6  384.68    5.91
   7  -1   6  353.23    4.80
  -7   1   6  351.36    9.96
  -7   1   6  363.96    7.70
  -7  -1   7   17.27    5.74
  -7   1   7   17.12    3.55
   7   1   7   15.30    5.56
   7   1  -7   19.03    5.92
   7  -1   7   19.55    4.29
  -7   1  -7   24.14    6.26
   7  -1  -7   18.70    2.45
   7  -1  -7   17.59    4.16
  -7   1   7   15.02    5.53
  -7   1   7   16.69    3.88
  -7   1  -7   19.15    3.74
   7   1  -7   19.95    3.34
   7  -1   7   17.10    2.68
   7  -1  -7   16.11    5.56
   7   1  -7   13.34    6.19
  -7  -1   7   24.50    3.55
   7   1   7   17.81    5.93
  -7   1  -7   17.27    2.22
   7   1  -7   16.10    3.74
   7   1  -7   27.19   12.96
  -7  -1  -7   11.57    5.46
   7  -1  -7   17.55    3.53
  -7  -1  -7   17.81    3.41
   7   1   7   18.68    3.63
   7  -1   7   20.23    3.62
   7  -1   7   18.68    6.11
  -7   1  -7   18.33    3.72
  -7   1   7   16.68    2.30
   7   1   7   14.84    5.84
   7   1   7   18.59    3.42
  -7   1   8  110.26    8.04
   7   1  -8  107.81    7.73
  -7  -1  -8   96.16    7.08
   7   1  -8  105.16   14.20
   7   1  -8  108.30    7.68
   7  -1   8   90.43    5.48
   7  -1   8   96.97    3.39
   7   1   8  107.31    4.62
  -7   1   8  103.52    3.22
  -7   1  -8  102.56    5.12
  -7  -1   8  103.41    7.62
   7  -1  -8  106.83    5.05
   7   1   8  104.99    4.45
  -7  -1   8  110.80    4.76
   7   1  -8  110.77    4.55
  -7   1   8  110.77    4.82
   7   1   8  103.83    7.20
   7  -1   8  105.82    4.73
  -7   1  -8  101.61    3.09
   7  -1  -8  104.57    8.27
  -7   1   8  108.06    5.46
  -7   1  -8   97.61    7.86
  -7  -1  -8  103.03    4.47
   7   1   8   99.19    7.27
   7  -1  -8  103.11    5.60
  -7   1  -8  106.71    4.83
   7  -1  -8  107.80    3.41
   7   1   8  103.70    8.28
   7  -1   8   93.69    7.57
   7   1  -8  100.25    4.76
   7  -1   9    4.73    4.53
   7   1   9    2.27    7.38
   7  -1  -9    7.83    2.70
  -7   1  -9    7.86    2.56
  -7  -1   9    8.46    6.58
  -7   1   9   13.71    4.35
   7   1  -9    6.32    3.74
   7  -1   9    4.87    2.80
  -7  -1  -9    7.13    1.51
  -7   1  -9    6.38    7.19
  -7   1   9    7.99    2.66
   7  -1   9   10.16    4.22
   7   1  -9    9.88    4.43
  -7  -1  -9    5.89    4.18
  -7   1  -9    5.33    4.40
  -7   1   9    7.31    4.40
   7   1  -9    9.61   13.03
   7   1   9    7.70    4.22
   7   1   9    8.88    6.67
  -7   1   9   12.80    7.26
  -7   1  -9    7.01    4.18
   7  -1   9    6.27    6.88
  -7  -1   9    7.88    4.25
  -7  -1  -9    4.91    6.54
   7   1  -9    8.41    6.52
   7  -1  -9    7.06    4.66
   7   1   9    5.44    4.06
   7  -1  -9   11.94    7.25
   7   1   9    8.74    6.67
   7  -1  -9   10.35    4.42
   7   1  -9    5.41    6.13
   7   1  10   13.63    4.57
   7   1 -10    5.79   13.46
   7  -1 -10    6.87    5.01
   7   1  10    9.65    4.54
  -7   1  10   15.48    8.01
   7   1 -10    6.28    6.80
   7  -1  10   14.46    8.13
   7   1  10    8.68    7.92
   7  -1  10   11.53    5.13
   7   1 -10   11.07    4.02
   7  -1 -10   12.03    3.02
   7  -1  10   11.28    4.75
  -7   1 -10   15.80    2.80
  -7  -1 -10   10.37    2.23
  -7   1  10    9.88    2.76
   7   1  10    8.08    7.21
   7  -1 -10   16.22    7.85
   7  -1  10    9.11    3.31
  -7  -1  10   11.10    8.58
  -7   1  10   13.72    4.92
   7   1 -10   12.23    5.24
  -7  -1 -10    8.05    7.24
   7   1 -10    7.86    1.58
  -7  -1  10    6.91    5.28
   7   1 -10   14.00    8.49
  -7   1 -10   10.21    4.44
   7  -1 -10   18.00    4.77
   7   1  10    9.74    7.41
  -7   1 -10   13.48    8.00
  -7   1 -10    9.06    5.04
  -7   1  10    9.87    4.60
  -7  -1 -10   11.07    4.62
   7  -1 -11    8.08    7.82
   7  -1  11    4.54    3.46
   7  -1  11    4.52    5.28
  -7   1  11    4.59    7.71
   7   1  11    2.63    8.57
  -7  -1 -11    4.91    2.88
  -7  -1  11    1.36    5.76
   7  -1 -11    7.85    5.21
   7   1  11    4.80    5.20
   7   1 -11    5.11    4.36
  -7   1  11    4.59    5.16
  -7   1  11    9.37    2.90
   7   1  11   10.68    4.77
   7  -1  11    9.62    5.41
  -7   1 -11    5.90    8.72
  -7   1 -11    6.01    4.80
  -7  -1 -11    1.73    8.31
   7   1 -11    7.15    9.04
  -7  -1 -11   -0.35    5.32
   7   1 -11    5.33    5.72
   7  -1 -11    6.46    3.36
   7   1  11    1.09    8.22
   7   1 -11   16.40   15.00
  -7   1 -11    2.81    5.47
   7   1  11    9.76    7.88
   7  -1  11    3.23    8.25
  -7  -1  11   -1.90    9.35
  -7   1 -11    4.06    3.05
  -7   1 -12  129.29    4.55
  -7   1 -12  115.08   10.54
   7   1 -12  136.25   17.19
  -7   1  12  111.64   11.34
   7  -1 -12  128.83    4.84
   7   1  12  117.73   10.62
  -7   1 -12  133.06    7.42
   7   1  12  118.83    6.70
  -7  -1  12  125.43    7.73
  -7  -1 -12  124.42    6.87
   7   1  12  119.54   10.11
  -7   1  12  130.95    7.27
   7  -1  12  118.60    7.99
  -7   1  12  126.64    4.77
  -7   1 -12  120.02    6.82
   7   1 -12  117.49    7.85
   7   1 -12  126.24   12.43
  -7  -1  12  109.03   11.91
   7   1  12  134.73   11.12
   7  -1  12  117.01    4.94
   7   1  12  136.66    6.37
   7  -1 -12  125.89   11.40
   7  -1  12  116.48   10.35
   7  -1 -12  130.32    7.19
  -7  -1 -12  125.94   10.56
   7  -1  12  121.33    6.58
   7   1 -12  133.65    6.05
   7   1  13    1.31    9.22
   7  -1  13    3.30    4.25
   7   1  13    3.69    9.82
   7  -1  13    1.07    6.19
  -7   1 -13    3.70    3.71
   7  -1 -13    4.71   10.77
  -7  -1 -13    2.29    9.44
   7   1  13    2.23    5.67
   7   1 -13    0.49    8.00
  -7   1  13   -2.45    7.25
   7   1  13    2.74    9.08
  -7   1 -13    3.35    9.06
   7   1 -13   -0.23   12.38
  -7  -1  13    1.47   11.71
  -7   1 -13    4.97    6.04
   7  -1  13    4.86    8.66
   7  -1  13    1.98    6.81
   7  -1 -13    1.71    3.82
   7   1 -13    3.90    5.09
   7  -1 -13    2.70    7.23
  -7  -1  13   -0.48    7.54
   7   1 -13    3.35   14.69
  -7   1  13    1.09    4.10
  -7   1 -13    1.77    6.53
   7   1  13    0.59    6.41
  -7   1  13    2.33   11.00
  -7  -1 -13   -0.36    6.56
   7  -1  14  191.21    8.84
  -7   1 -14  199.52    5.95
   7   1  14  193.35    8.94
  -7   1 -14  182.27   13.45
  -7  -1  14  157.21   14.54
   7   1  14  177.23   13.95
  -7  -1  14  180.00    9.61
  -7   1  14  184.07    9.52
   7  -1 -14  201.34    9.71
   7  -1 -14  160.13   15.18
   7   1 -14  166.15   16.00
  -7   1 -14  189.22    9.12
   7  -1  14  196.95   10.43
   7   1  14  196.41   13.19
   7   1 -14  179.90   10.46
  -7  -1 -14  177.02    9.08
  -7   1  14  170.38   14.60
   7   1  14  217.75    8.30
   7  -1 -14  204.76   15.30
  -7   1 -14  186.53    9.55
   7   1 -14  219.23   17.76
   7   1 -14  200.66    8.02
   7  -1  14  190.53   13.27
   7  -1 -14  183.89    6.70
   7  -1  14  191.46    6.25
  -7  -1 -14  193.78   14.03
   7  -1  15    1.73   11.65
   7   1  15    4.58   11.06
  -7   1 -15    0.62    8.35
   7  -1  15    3.25    8.14
  -7   1  15    2.49   12.80
   7  -1  15   11.41    4.96
   7   1  15    8.36    6.88
   7   1  15   -1.75    8.56
   7  -1 -15    1.93   13.25
   7  -1  15    6.87    7.96
   7   1 -15    1.34   14.44
  -7  -1  15    7.27    8.44
  -7  -1 -15    7.96   13.29
   7   1 -15   11.31    6.28
   7   1  15    7.14   13.13
   7  -1 -15    5.01   12.36
   7   1 -15    2.44    9.28
   7  -1 -15    4.94    8.72
  -7  -1  15    6.37   13.08
  -7   1 -15    6.83   12.26
  -7   1  15   -2.34   11.71
  -7   1 -15    7.96    7.61
   7   1 -15    6.47   12.78
   7  -1  16  247.00    7.89
   7   1 -16  227.50   12.00
   7  -1 -16  224.40   12.49
  -7   1  16  220.49   17.81
   7   1  16  233.03   11.04
   7   1  16  239.99    9.97
  -7   1  16  209.14   17.58
  -7   1 -16  226.83   11.43
   7   1  16  211.21   16.41
  -7  -1 -16  227.81   17.12
   7  -1  16  223.06   12.67
  -7  -1  16  216.15   11.08
   7   1  16  235.25   16.44
  -7   1 -16  207.18   17.69
   7  -1 -16  205.86   18.63
  -7   1  16  240.08   11.78
   7   1 -16  211.09   17.61
   7  -1  16  206.77   16.89
   7   1 -16  306.06   20.12
   7   1 -16  242.62    9.67
  -7  -1 -16  226.95   11.26
   7   1 -16  267.74   12.01
   7  -1 -16  190.73   17.11
  -7  -1  16  203.81   16.36
   7  -1  16  251.09   11.26
  -7   1  17   10.63   10.02
   7   1  17    7.36    8.30
   7  -1  17    9.94    9.77
  -7   1  17    3.95   12.72
  -7  -1 -17   -0.37   15.02
   7   1 -17    4.27   10.45
   7  -1 -17    5.45   14.28
   7   1  17    2.54   12.65
   7   1 -17    7.06   10.28
   7   1 -17    4.64   15.71
  -7   1 -17   -2.38   10.09
   7  -1 -17   -0.39   13.44
  -7   1 -17   -2.11   14.87
  -7  -1 -17    0.03    9.99
   7  -1  17    4.66   14.31
   7  -1  17    5.44   10.04
   7  -1 -17    1.21   10.85
   7   1 -17    2.95   15.85
  -7   1  17   11.02   15.68
   7   1  17    4.28    9.78
   7   1  17    3.10   14.61
  -7  -1  17    5.42    9.43
   7   1 -17    4.06    7.38
  -7  -1  17    1.63   14.38
   7   1 -18   73.43   15.98
   7   1 -18   40.83   11.28
  -7  -1  18   50.43   10.07
   7  -1 -18   41.15   14.07
   7   1  18   34.05   16.17
  -7   1 -18   33.23   14.48
   7  -1 -18   29.16   16.73
   7  -1  18   44.97   10.41
   7   1  18   35.23   10.76
  -7   1  18   39.31   10.60
   7  -1  18   20.18   13.53
  -7   1  18   34.06   16.52
  -7  -1  18   33.55   14.61
   7   1 -18   62.58   10.38
  -7  -1  18   40.82   15.77
   7   1  18   46.55    8.70
  -7   1 -18   28.37   10.75
   7  -1 -18   30.63   11.22
   7   1 -18   35.55   16.99
  -7   1  18   42.93   16.27
  -7  -1 -18   18.44   16.67
   7   1  18   37.34   13.91
  -7  -1 -18   37.19   10.94
   7  -1 -19    8.57   15.23
   7   1 -19    5.79   13.40
  -7  -1  19   -1.19   13.94
  -7   1  19   -3.20   16.44
   7   1  19   -3.57   14.48
   7   1 -19   -4.69   17.23
  -7  -1 -19   -1.53   17.66
  -7   1 -19   -0.16   17.06
   7   1  19    0.64    9.25
   7   1 -19   -2.78   11.35
   7  -1  19   -2.68   15.55
   7   1 -19    0.92    9.69
  -7  -1  19    1.86    9.91
   7  -1 -19   -4.77   18.30
  -7  -1  19    1.81   15.77
   7  -1  20   -1.61   11.63
   7   1  20   -5.56   14.66
  -7   1 -20   -9.79   17.90
  -7  -1  20    5.69   15.97
  -7   1  20    0.67   15.94
  -7  -1  20    3.37   10.30
   7   1 -20   -1.81   17.42
   7  -1 -20   -1.95   17.15
   7   1 -20   11.60   16.22
  -7   1  20    0.61   10.84
   7   1 -20    0.59   10.48
  -7   1 -20   -3.34   12.38
  -7   1  20   -2.94   16.43
   7  -1 -20    1.01   16.85
  -7  -1 -20   -9.23   18.36
   7   1 -20    2.06   11.44
  -7  -1  20   -8.62   16.06
   7   1  20   -5.16   16.61
   7   1  20    2.90    9.60
   7  -1  20    2.25   16.48
   7   1 -21    1.69   16.97
  -7  -1  21    8.70   16.69
   7   1 -21   -5.63   18.22
  -7   1  21   -1.22   10.75
   7  -1 -21    7.68   17.62
   7  -1 -21   -2.88   11.88
   7   1  21   -0.71   10.26
   7   1  21   -1.32   15.01
   7   1 -21    0.00   11.09
  -7   1 -21    6.25   17.42
  -7  -1 -21   -3.77   18.11
  -7  -1  21   15.62   10.59
  -7  -1 -21   -0.83   12.25
  -7   1 -21   -0.11   12.67
   7  -1  21   -1.62   16.24
   7   1 -21    5.22   11.82
  -7   1  21    1.75   16.43
   7  -1  21   -2.76   11.99
  -7  -1  21   -2.45   16.02
  -7   1  21   13.15   15.32
   7  -1 -21   -1.56   16.70
   7   1  21   -0.26   15.93
  -7  -1 -22   50.34   12.77
   7  -1  22   40.41   16.78
  -7   1  22   53.35   11.33
  -7   1  22   48.13   15.98
   7  -1 -22   46.78   16.56
  -7   1  22   53.56   15.96
   7   1  22   44.09   18.10
  -7  -1 -22   60.48   18.14
  -7  -1  22   64.20   10.67
   7   1  22   49.20   10.75
   7   1 -22   65.48   16.00
   7  -1  22   49.02   12.79
   7   1 -22   67.93   18.49
   7   1 -22   66.18   12.06
  -7   1 -22   38.21   17.45
   7   1  22   40.01   16.61
   7   1 -22   60.69   10.93
   7  -1 -22   51.09   12.22
  -7  -1  22   74.88   16.89
   7   1  22   54.77   12.52
  -7  -1  22   35.96   15.86
   7  -1 -22   66.89   17.30
  -7   1 -22   40.80   12.83
  -7  -1 -23   -0.81   13.54
  -7   1  23   -4.96   16.23
   7  -1 -23   -3.65   16.50
  -7   1 -23    0.69   20.37
  -7   1  23    3.71   11.42
  -7  -1  23   -0.15   16.18
  -7  -1  23    8.68   10.74
  -7   1  23    6.43   15.21
   7   1  23   -7.64   17.05
   7   1 -23    4.51   17.93
   7   1  23    1.50   19.21
   7   1 -23    2.81   11.42
   7  -1  23    8.17   20.41
   7   1 -23    7.00   11.49
  -7  -1 -23   -3.57   20.33
   7   1 -23    3.50   15.94
   7  -1 -23   -2.89   15.75
   7  -1 -23    5.60   12.09
   7  -1  23    4.40   13.41
   7   1  23    4.99   13.10
  -7  -1  23   10.54   14.38
  -7   1  24   94.26   18.66
   7   1  24   77.77   18.10
  -7  -1  24   57.39   18.13
  -7  -1  24   81.10   11.27
  -7   1 -24   80.60   14.45
   7  -1  24   72.07   13.67
  -7   1  24   77.25   12.50
   7  -1 -24   70.13   12.32
   7   1  24   61.33   11.61
   7  -1 -24   75.00   12.10
   7   1  24   79.42   13.27
  -7  -1 -24   80.45   13.59
   7  -1 -24   81.11   18.65
  -7   1  24   84.49   11.83
   7   1 -24   68.99   11.98
   7   1 -24   88.05   12.28
   7   1 -25   13.56   12.65
  -7   1  25    2.99   13.21
  -7  -1 -25   14.90   14.32
   7   1  25   27.98   13.95
  -7   1 -25   11.63   14.26
   7   1 -25    7.76   11.83
  -7  -1  25   15.83   12.46
  -7  -1  25    7.60   18.58
   7  -1  25   13.40   13.94
  -7   1  25   20.03   12.02
   7  -1 -25   16.96   12.92
   7  -1  26   93.40   15.11
  -7   1  26   98.50   12.86
  -7  -1  26   75.31   12.23
  -7   1  26   81.47   13.64
   7   1 -26   79.59   12.93
   7   1  26   78.57   13.73
   7  -1 -26   74.23   12.69
   7   1 -26   90.01   13.31
   7  -1 -26   90.53   13.85
  -7   1 -26   93.03   15.10
  -7  -1 -26   93.41   14.36
  -7  -1  26   80.51   13.27
   7   1  27   13.96   13.92
   7  -1 -27   21.22   13.44
  -7   1 -27    9.81   14.69
  -7  -1  27   -2.57   12.63
  -7   1  27   12.85   13.50
  -7  -1  27   -1.19   13.02
   7   1 -27    0.17   12.57
   7   1 -27   19.27   12.71
   7  -1  27    7.16   14.71
  -7  -1 -27   12.75   14.17
  -7   1  27   -0.47   13.68
   7   1  28   18.03   14.94
  -7  -1  28   12.56   12.27
  -7  -1 -28   24.91   14.52
  -7  -1  28   15.28   13.23
  -7   1 -28   16.93   14.66
  -7   1  28   10.90   14.02
   7  -1  28   17.44   14.51
  -7   1  28    7.88   13.40
   7   1 -28   16.23   13.47
   7   1 -28   17.38   13.74
   7  -1 -28   10.97   12.80
   7  -1 -28   33.76   13.33
  -7   1  29    6.09   13.55
   7   1 -29    1.40   13.35
  -7   1 -29   22.64   16.14
   7   1  29    9.86   15.02
  -7  -1  29    2.96   14.71
   7  -1  29    0.62   15.91
   7  -1 -29    1.47   13.37
  -7  -1 -29   14.03   14.51
  -7   1  29    1.01   14.04
   7  -1 -29   20.31   13.14
   7   1 -29    5.52   15.44
  -7   1  30    0.14   14.46
  -7   1 -30   11.00   16.03
  -7  -1  30    0.35   14.46
  -7  -1 -30   13.25   14.31
   7  -1 -30    7.65   13.97
   7   1 -30   -1.62   15.33
   7   1  30    5.89   14.62
   7   1 -30   10.64   14.16
   7  -1 -30   -0.74   14.03
  -7   1  30    5.87   13.94
   7  -1  30    4.02   15.91
   7   1 -31    0.19   14.89
   7  -1 -31   -0.58   13.47
  -7   1  31    1.45   14.60
   7   1 -31   11.64   13.44
  -7   1 -31   10.04   15.35
  -7  -1 -31    4.27   14.42
   7   1  31    7.51   14.71
  -7   1  31    3.07   15.37
   7  -1 -31   -1.35   15.83
   7  -1  31   -1.21   14.84
   7  -1 -32   27.07   13.21
  -7   1  32   37.45   14.77
   8   1   0 1263.15   10.17
  -8  -1   0 1294.82   14.48
   8   1   0 1267.41    8.73
  -8   1   0 1287.25   15.91
   8  -1   0 1262.29    9.66
   8  -1   0 1279.51    9.61
  -8   1   0 1299.32    9.74
  -8   1   0 1296.47   15.82
   8   1   0 1256.04   16.74
   8   1   0 1261.04    9.89
   8  -1   0 1303.93   16.02
   8  -1   0 1216.52   15.63
  -8  -1   0 1286.89    8.81
   8   1   0 1291.90   14.51
   8  -1   1   11.16    5.36
   8  -1   1   11.35    4.63
  -8  -1   1    9.50    2.71
  -8   1  -1   10.71    2.96
  -8   1   1    9.94    3.28
   8   1  -1   10.32   13.07
   8   1   1   10.89    3.41
   8   1  -1   10.37    3.61
  -8   1   1   11.07    5.47
   8  -1   1   10.55    2.89
   8   1   1   11.25    2.62
   8   1  -1   12.32    5.99
   8  -1  -1    6.95    4.58
   8   1   1    6.63   10.64
   8   1   1   10.19    5.96
  -8  -1  -1   10.50    2.64
   8   1   1    7.63    4.26
   8   1  -1   10.02    2.64
  -8   1  -1    9.85    5.18
  -8   1  -1   10.99    4.52
  -8  -1   1    9.73    4.48
  -8  -1  -1    9.95    4.45
  -8   1   1   10.26    4.55
   8   1  -1   10.35    3.32
   8   1   1   11.87    3.56
   8   1  -1   10.86    4.41
   8  -1  -1   10.92    3.24
   8  -1  -1   10.34    2.68
   8  -1  -1    8.41    5.46
   8  -1  -2  876.31   13.90
   8   1  -2  820.31   25.70
   8   1   2  908.39   12.50
   8   1   2  895.61    8.92
   8   1  -2  903.41    8.82
  -8   1   2  891.52   13.92
  -8  -1  -2  902.63   12.50
   8  -1  -2  899.29    8.47
   8   1   2  963.63   19.67
  -8   1  -2  875.93    8.31
   8  -1   2  868.72    8.26
  -8   1   2  886.33   12.35
  -8   1   2  893.39    8.45
   8   1  -2  864.89   12.60
   8  -1   2  879.60   14.52
   8   1   2  895.23   14.69
   8   1   2  892.44    8.47
   8   1  -2  878.32   14.38
  -8  -1   2  871.28   12.44
  -8   1   2  888.66    7.43
   8  -1   2  861.63   13.55
   8   1  -2  870.43    7.64
   8  -1  -2  896.76   12.93
  -8  -1  -2  906.43    7.65
   8   1   2  898.59    7.55
  -8   1  -2  884.58   14.71
  -8   1  -2  879.44   13.69
   8  -1  -2  873.13    7.77
  -8  -1   2  869.96    7.55
  -8   1   3    0.55    2.24
  -8  -1   3    2.00    2.64
  -8   1   3    0.77    3.25
   8  -1   3    1.46    3.19
   8   1   3    0.79    3.34
   8   1   3   -0.26    4.80
   8  -1  -3    0.24    5.17
   8   1   3    0.42    2.68
  -8   1  -3    0.11    5.16
   8  -1   3    0.16    5.37
   8   1   3    1.33    4.26
   8   1   3    1.20    3.06
   8   1  -3    1.24    2.75
  -8   1   3   -1.00    3.69
   8   1   3   -0.15    5.70
   8  -1   3    1.35    2.61
  -8   1   3    2.19    5.37
  -8  -1  -3    1.29    2.59
   8  -1  -3    2.84    3.27
  -8  -1   3    1.89    4.13
   8  -1   3    4.84    5.88
   8   1  -3    0.18    4.39
   8   1  -3    0.73   13.02
   8   1  -3    2.02    3.20
  -8  -1   3    2.19    2.66
   8  -1  -3    1.62    4.10
  -8  -1  -3    1.79    4.28
  -8   1  -3    1.50    3.23
   8  -1  -3    0.90    2.44
   8   1  -3    3.19    5.47
   8   1  -4  125.93    4.28
   8  -1  -4  125.59    6.00
  -8  -1  -4  115.33    3.76
  -8  -1   4  125.07    3.94
  -8  -1  -4  119.71    6.08
   8  -1   4  125.85    3.65
  -8   1   4  120.41    4.23
   8  -1   4  121.44    8.03
   8   1   4  131.91    7.20
   8   1  -4  104.36   15.89
  -8   1  -4  112.52    7.08
   8  -1   4  116.23    7.19
   8   1   4  125.81    4.66
   8  -1  -4  120.69    7.13
   8   1  -4  126.93    3.97
   8  -1   4  115.24    4.30
  -8  -1   4  115.13    6.18
   8   1  -4  118.37    6.99
   8   1   4  127.93    4.38
  -8   1  -4  128.31    4.42
   8   1  -4  132.91    6.46
   8  -1  -4  121.10    3.51
  -8   1   4  118.53    3.27
   8   1   4  125.06    3.84
   8   1   4  119.01    6.27
   8   1   4  113.64    7.63
  -8   1   4  117.40    6.97
  -8  -1   4  121.88    3.46
  -8   1   4  111.78    5.34
   8  -1  -4  124.54    4.34
   8  -1   5    6.12    3.30
  -8   1   5    7.25    5.03
   8  -1   5    2.45    6.81
  -8  -1   5    6.20    5.27
   8  -1   5    5.68    2.70
   8   1   5    6.98    4.84
   8   1  -5    8.25    5.26
   8   1   5    7.13    3.77
  -8  -1   5    5.89    3.14
  -8   1  -5    5.58    2.07
   8   1   5    8.25    3.62
  -8  -1  -5    8.30    4.67
  -8  -1   5    6.19    1.68
   8   1  -5    6.56    5.25
  -8   1   5    5.30    2.24
   8   1   5    8.21    6.24
   8   1  -5    6.30    3.18
  -8   1   5    7.03    3.21
   8   1   5    7.33    2.97
   8  -1  -5    5.94    2.45
  -8   1  -5    6.66    5.32
   8  -1  -5    7.29    5.07
   8   1  -5    7.24    3.13
  -8   1  -5    5.69    3.25
   8   1   5    5.55    5.84
   8  -1   5    6.22    5.50
  -8   1   5    3.84    3.69
  -8  -1  -5    6.65    3.08
   8   1  -5    7.47   13.89
   8  -1  -5    7.83    4.23
   8  -1  -5    8.49    3.22
   8   1   6   46.83    6.98
  -8   1   6   49.65    2.63
   8  -1  -6   50.85    2.92
   8   1  -6   45.16    5.84
  -8  -1  -6   54.72    3.55
   8   1   6   46.46    5.57
  -8   1  -6   49.03    2.43
   8  -1   6   53.94    3.89
  -8  -1   6   57.44    3.72
   8   1   6   48.40    3.74
   8   1   6   44.28    5.93
   8   1  -6   53.43    6.13
  -8   1   6   48.57    4.25
  -8  -1   6   43.55    5.84
  -8  -1  -6   43.60    5.68
   8   1  -6   54.72    3.73
   8  -1  -6   46.28    5.91
  -8   1   6   48.27    5.92
   8  -1  -6   48.31    3.75
  -8   1  -6   49.00    6.51
   8   1  -6   61.35   14.78
  -8   1   6   49.03    3.78
  -8   1  -6   51.90    4.05
  -8  -1   6   51.37    1.90
   8   1   6   52.04    3.48
   8  -1  -6   45.41    4.78
   8  -1   6   53.52    3.05
   8   1  -6   52.69    3.82
   8  -1   6   55.43    6.56
  -8  -1   7    4.21    3.46
  -8   1   7    0.23    3.69
   8   1  -7   -0.45    3.82
  -8   1   7   -0.29    2.29
   8   1  -7    9.08   14.43
   8   1   7    2.40    6.14
   8   1   7    3.20    6.55
  -8  -1  -7    4.42    5.50
   8  -1   7    0.28    2.81
   8   1   7    1.28    3.35
  -8   1  -7    0.39    2.08
   8  -1  -7    1.99    3.95
   8   1  -7    1.59    3.39
   8   1   7    0.82    5.00
   8  -1  -7   -1.21    6.45
  -8   1   7   -0.28    4.02
   8  -1  -7   -0.33    2.40
   8   1   7    0.41    3.81
  -8  -1  -7    3.03    3.21
  -8   1  -7    2.53    3.81
   8  -1  -7   -0.12    4.09
   8  -1   7    2.02    6.02
  -8  -1   7    1.17    5.78
  -8   1   7   -0.62    6.57
   8  -1   7    0.94    3.70
   8   1  -7    0.24    6.19
  -8   1  -7    1.55    6.13
   8   1  -7   -0.17    5.93
   8  -1   8 1048.70   14.45
   8   1   8 1050.96   17.39
  -8   1   8 1039.47    7.88
   8  -1   8 1009.69    8.56
  -8  -1  -8 1053.06   10.53
  -8   1  -8 1019.40    7.42
  -8   1   8 1019.85   17.83
  -8   1  -8 1085.69   18.24
   8  -1  -8 1063.86   11.24
   8  -1  -8 1045.00    8.68
  -8  -1  -8 1045.46   17.19
   8   1  -8 1110.93   18.86
   8  -1   8 1067.63   10.92
   8   1  -8 1041.28   11.16
   8   1   8 1054.54   10.35
  -8  -1   8 1112.80   18.54
   8   1  -8 1066.03   17.72
   8   1  -8 1077.91   10.73
  -8  -1   8 1085.69   11.07
   8  -1  -8 1097.41   14.70
   8   1   8 1078.00   17.17
   8   1   8 1110.89   19.59
   8   1  -8 1147.14   31.48
  -8   1  -8 1096.31   11.17
   8  -1   8 1083.16   18.06
  -8   1   8 1093.70   13.49
   8   1   8 1047.35   10.54
  -8   1   8 1041.45   11.00
   8  -1  -8 1094.73   18.57
   8  -1   9   10.37    5.14
  -8   1  -9    9.08    6.68
   8  -1   9    7.84    6.72
  -8   1   9   17.73    4.08
  -8   1  -9   10.50    4.08
  -8   1  -9   12.73    2.50
   8   1   9   10.96    8.04
   8  -1  -9   11.25    2.76
   8   1   9   12.63    3.94
  -8  -1  -9    8.82    6.58
   8   1   9   11.42    6.48
   8  -1   9   13.14    3.22
   8  -1  -9   10.36    4.48
   8   1  -9   15.32    6.61
  -8  -1   9   15.33    4.37
   8   1  -9   19.02    6.57
   8  -1   9   14.30    4.21
   8   1   9   10.70    4.22
  -8   1   9   11.60    2.59
   8   1  -9   12.23   15.02
   8   1  -9   14.34    4.05
  -8   1   9   14.28    4.39
  -8  -1   9   14.92    6.96
   8  -1  -9    9.28    4.55
   8   1  -9   15.16    4.34
  -8  -1  -9   11.37    4.06
   8  -1  -9    7.05    6.62
  -8   1  -9   15.56    4.24
   8   1   9   13.64    6.16
  -8   1   9   12.77    6.29
  -8   1 -10  800.55   10.82
  -8   1 -10  847.62   17.98
  -8  -1  10  837.82   19.01
   8  -1  10  831.66   17.59
   8   1 -10  814.79   11.67
   8   1  10  797.31   10.43
   8   1  10  846.97   18.95
  -8   1  10  816.86    7.90
  -8   1  10  819.68   18.02
   8   1  10  843.34   10.37
  -8   1  10  830.06   13.32
   8   1 -10  851.96   17.46
  -8  -1 -10  788.86   17.10
  -8  -1 -10  813.14   10.62
  -8   1 -10  795.28    7.28
   8  -1  10  796.18   10.61
   8  -1 -10  831.83   11.12
   8  -1 -10  791.20    8.45
   8  -1  10  798.41    8.36
   8  -1 -10  848.61   18.52
   8  -1 -10  815.60   14.20
  -8  -1  10  826.25   11.54
   8   1 -10  885.96   28.88
  -8   1 -10  833.93   12.38
  -8   1  10  834.23   11.06
   8   1 -10  835.21   10.48
   8  -1  10  811.05   13.89
   8   1  10  837.62   17.04
   8   1  10  848.26   17.45
   8   1 -10  811.97   19.25
   8  -1  11    4.58    5.70
  -8   1 -11    9.51    4.88
   8  -1  11    9.76    5.05
   8  -1 -11   15.99    8.71
   8  -1  11   10.92    3.68
  -8   1  11    9.20    5.64
   8   1  11   10.53    5.20
   8  -1  11    9.54    7.29
  -8   1 -11    7.55    7.44
   8   1  11   12.57    8.27
  -8   1  11    7.42    3.25
   8   1  11   12.26    7.60
   8   1 -11   12.88    5.85
   8   1 -11   12.87    8.62
  -8  -1  11    8.02    5.71
  -8   1  11    8.85    9.11
   8   1  11   12.69    9.47
   8   1 -11    8.56    4.63
  -8  -1 -11   12.03    8.47
  -8   1 -11    8.01    3.01
   8   1 -11    4.55    7.43
  -8   1 -11    6.62    5.18
  -8  -1 -11   11.48    5.33
   8  -1 -11    6.27    3.38
  -8   1  11    4.82    5.55
   8   1  11    6.11    4.88
   8   1 -11   15.01   15.44
   8  -1 -11    7.16    5.76
   8  -1 -11   14.95    5.54
  -8  -1  11    3.83    8.72
   8  -1 -12  452.54   10.20
   8   1 -12  477.18    9.22
  -8  -1 -12  459.33    9.75
   8   1 -12  490.34   23.43
   8  -1 -12  451.06    7.50
   8  -1  12  435.77    7.33
   8   1  12  454.00   15.31
   8  -1  12  436.46   12.03
  -8  -1  12  441.16   10.70
   8   1  12  455.27   14.76
  -8   1  12  459.81   16.55
   8   1  12  480.91   16.96
  -8   1  12  467.02   10.26
   8   1  12  456.02    9.21
   8  -1  12  444.08    9.70
   8  -1 -12  465.55   16.73
  -8   1 -12  471.64   10.93
  -8  -1  12  466.79   17.38
  -8   1 -12  422.08   15.61
   8   1 -12  450.69   11.01
  -8   1 -12  443.05    9.94
   8   1  12  463.97    9.67
   8  -1  12  473.88   16.00
   8   1 -12  436.89   17.24
  -8  -1 -12  460.44   15.72
   8  -1 -13    2.03    3.96
   8   1 -13    5.20    5.23
   8   1 -13    0.46   13.28
  -8   1 -13    0.42    8.91
  -8  -1  13   -1.03    7.29
   8  -1  13   -1.66    4.31
   8  -1  13    3.96    6.36
   8   1  13   -0.28    5.82
   8   1  13   -1.48   10.04
   8   1 -13   -0.23    7.60
  -8   1  13   -0.04    6.88
   8   1  13    1.01    8.72
  -8   1  13    0.90   10.42
  -8   1 -13    1.28    5.23
  -8  -1  13   -0.35   11.46
   8   1  13   -1.78   10.81
  -8  -1 -13   -4.66   10.28
   8  -1 -13   -4.98   10.16
   8   1 -13   -0.21   11.20
   8   1  13    0.41    6.36
   8  -1 -13    1.13    6.70
  -8   1 -13    0.25    6.42
  -8  -1 -13   -1.84    6.53
   8  -1  13    5.93    8.55
   8  -1  13    3.54    6.22
   8   1 -14   21.60   13.85
   8   1  14   19.47   11.71
  -8  -1  14   11.63    8.40
   8   1  14   14.87    7.28
   8  -1 -14   24.18   11.89
   8   1  14   18.51    6.11
   8  -1  14   15.65    4.77
   8  -1  14   19.22    7.33
   8   1  14   18.23   10.08
   8  -1  14   17.95    9.56
   8   1  14   22.47   11.38
   8   1 -14   10.32   13.64
  -8   1  14   16.01   11.83
  -8   1 -14   15.65    7.21
   8   1 -14   10.71    9.06
  -8  -1 -14   15.39   11.96
  -8   1 -14   15.51   10.01
  -8  -1  14   11.12   12.75
   8  -1 -14   17.41    7.87
  -8  -1 -14   14.82    7.55
   8  -1  14   18.30    6.94
   8   1 -14   19.10    5.75
  -8   1  14   11.22    7.97
  -8   1 -15   -1.21   10.82
   8   1  15    7.07    6.66
   8   1 -15   -2.74    9.42
  -8  -1  15    6.90    8.24
   8  -1  15    6.22    7.74
   8   1 -15   -2.13   13.44
   8  -1  15    6.81   10.20
   8  -1 -15    8.62   13.86
   8   1  15    0.52   11.60
   8  -1 -15   -1.82   14.03
   8  -1  15    0.27    5.32
   8   1  15   -1.71   11.30
  -8  -1 -15    3.33    8.18
   8  -1  15    7.58    7.79
   8   1  15    5.42   10.61
   8   1 -15    4.22   15.47
   8  -1 -15    1.08    9.22
   8   1 -15    0.07    6.15
   8   1  15   -0.94    7.56
  -8  -1  15    0.93   11.85
  -8   1 -15    3.52    8.10
  -8  -1 -15   -3.22   12.51
   8   1  16  131.28    9.52
  -8   1 -16  110.25   15.18
  -8   1  16  109.02   15.03
   8   1 -16  134.95    8.18
   8   1  16  140.10    8.53
   8   1  16  113.32   14.53
  -8   1  16  109.70   10.12
  -8   1  16  114.75   14.68
   8  -1  16  129.10   10.76
   8  -1  16  134.27    9.72
   8  -1 -16  111.05   16.81
   8   1 -16  146.85   18.01
   8  -1 -16  120.30   15.44
  -8   1 -16  130.57   10.05
   8  -1 -16  123.87   10.58
  -8  -1  16  113.34   10.17
  -8  -1 -16  121.38   14.24
  -8  -1 -16  128.04    9.99
   8  -1  16  110.03   14.52
  -8  -1  16  109.50   15.81
   8   1  16  120.55   13.16
   8   1  16  127.52   14.87
   8   1 -16  110.24   17.46
   8   1 -16  116.82   11.20
   8  -1 -17    2.67   16.38
   8   1 -17   -1.86   13.67
   8   1 -17    7.54   15.16
  -8   1 -17   -1.13   14.15
  -8  -1 -17   -0.31   10.25
   8   1  17    0.49   14.29
  -8   1 -17   -0.27    9.79
  -8   1  17    7.58   14.56
  -8  -1  17   -5.11   12.86
   8  -1  17    8.12    9.23
  -8   1  17    2.85   10.04
   8   1  17    3.97    9.33
   8   1  17   -0.35   13.44
   8   1 -17    3.76    7.24
   8   1 -17   -1.08   10.44
  -8  -1 -17   -0.17   15.48
  -8   1  17    3.04   14.30
  -8  -1  17    1.09    9.39
   8   1  17    7.34   13.03
   8  -1  17   -0.02   13.69
   8   1 -17    4.93   10.38
   8   1  17    9.92    8.05
  -8  -1 -18  248.96   20.38
  -8   1  18  281.06   13.24
   8   1  18  276.45   17.99
   8   1 -18  335.18   20.59
   8  -1  18  262.38   19.81
   8  -1 -18  275.91   21.61
   8  -1  18  288.95   13.06
   8   1 -18  335.13   13.38
   8   1  18  247.75   18.34
   8   1 -18  293.68   10.90
  -8   1 -18  272.72   13.47
  -8  -1 -18  271.80   13.28
  -8  -1  18  259.72   12.55
  -8  -1  18  283.17   20.09
   8   1 -18  271.96   21.23
  -8   1 -18  263.55   20.68
  -8   1  18  258.09   19.42
   8   1 -18  257.01   13.45
  -8   1  18  292.10   20.93
   8  -1 -18  282.85   14.11
   8   1  18  284.79   13.09
   8   1  18  269.11   20.18
   8  -1 -18  268.23   20.53
   8   1  18  302.04   11.47
   8   1 -19    5.54   10.63
   8   1  19    5.39   13.68
   8  -1 -19   -9.44   18.27
   8   1 -19    2.26   15.59
  -8   1  19   -7.39   16.86
   8   1  19   -0.65   16.78
  -8  -1  19   -8.21   15.78
   8   1  19   -1.80   10.88
  -8  -1  19    3.90   14.12
  -8  -1 -19   -3.47   10.92
   8   1 -19    2.66   18.05
  -8  -1  19    3.11   10.35
   8  -1 -19   -0.87   17.17
  -8  -1 -19   -5.95   16.57
   8   1 -19   -3.50   11.78
  -8   1 -19    0.08   16.08
   8  -1  19    1.58   10.76
  -8   1 -19    1.90   11.28
  -8   1  19    6.20   16.60
   8  -1  19   -2.51   14.84
   8   1  19    1.03   14.44
   8   1  19    1.66    9.24
   8   1  20  253.50   21.84
   8   1  20  267.26   19.50
  -8   1  20  302.12   14.27
  -8  -1  20  271.31   20.27
   8  -1 -20  255.89   23.52
  -8  -1 -20  265.44   14.31
   8  -1  20  273.24   20.70
   8  -1  20  288.01   14.29
   8  -1 -20  331.95   22.22
   8   1 -20  345.44   14.26
   8   1 -20  293.99   23.54
   8   1  20  282.89   14.25
   8   1  20  267.76   12.42
  -8   1  20  299.21   22.55
  -8  -1  20  302.33   13.57
   8  -1 -20  314.65   15.56
  -8   1 -20  283.54   14.72
   8   1 -20  325.03   15.10
  -8  -1  20  319.40   22.40
  -8   1  20  320.92   22.49
   8   1 -20  362.21   22.86
  -8   1 -20  263.39   21.18
  -8  -1 -20  275.30   22.05
   8   1  20  296.95   20.02
   8   1  21   -0.04   18.08
   8   1 -21    2.22   18.79
   8   1 -21    2.57   12.07
   8  -1 -21    2.00   15.10
   8   1  21    7.57   12.51
   8   1  21    7.28   14.05
  -8  -1 -21    1.12   12.42
  -8   1  21   -0.78   17.05
  -8   1  21   -3.12   15.02
   8   1 -21    4.61   10.82
  -8   1 -21    0.32   16.38
   8  -1 -21   -3.65   16.83
   8  -1 -21   -1.82   12.22
  -8   1 -21   -1.74   12.40
   8  -1  21   -0.63   15.64
  -8  -1  21    8.85   11.07
  -8  -1  21    7.50   16.73
   8   1  21    4.00   15.24
  -8   1  21    2.39   11.20
  -8  -1  21   -2.46   16.67
  -8  -1 -21   -3.67   18.75
   8   1 -21    9.49   14.87
   8   1 -22  176.21   12.56
  -8   1 -22  123.48   20.23
   8   1  22  131.67   13.81
  -8  -1  22  143.34   17.74
  -8  -1 -22  130.23   14.28
  -8  -1 -22  135.79   21.77
   8   1  22  129.85   18.06
   8   1  22  104.97   21.00
   8   1  22  124.92   17.01
  -8   1  22  149.61   12.67
  -8  -1  22  172.04   12.35
   8  -1  22  103.70   19.16
   8  -1 -22  135.11   13.37
   8   1  22  134.72   11.99
   8  -1 -22  147.03   20.13
   8   1 -22  162.95   13.58
   8  -1 -22  129.36   19.35
  -8   1  22  155.88   19.20
  -8   1 -22  125.33   13.75
   8  -1  22  134.16   13.46
   8   1 -22  149.12   20.83
  -8   1  22  106.88   17.26
   8   1 -22  164.05   19.57
  -8  -1  22  157.89   19.21
   8   1 -23    4.27   12.49
   8   1  23    4.87   12.75
  -8   1 -23    1.44   14.07
   8   1 -23   -4.44   18.60
   8   1  23   -0.40   18.44
   8  -1 -23    2.16   16.90
  -8  -1 -23   -4.54   20.32
  -8   1 -23    0.37   20.91
   8  -1  23    1.48   13.51
   8  -1 -23    4.69   19.23
   8  -1 -23    2.95   12.43
   8  -1  23    0.73   20.39
  -8   1  23    9.02   11.37
  -8   1  23    0.05   16.68
  -8   1  23   -1.01   15.70
   8   1 -23   11.21   19.27
  -8  -1 -23    0.79   13.27
  -8  -1  23   -5.93   16.73
  -8  -1  23    6.39   16.68
   8   1 -23    4.81   12.05
  -8  -1  23   13.36   10.77
   8   1 -24    1.20   11.65
   8   1 -24    6.46   12.40
  -8   1 -24    0.78   14.90
  -8  -1  24   10.46   11.33
   8   1  24    1.98   13.16
  -8  -1 -24    5.82   13.12
   8  -1  24    7.60   14.17
  -8   1  24    2.25   11.66
  -8  -1  24    0.77   18.17
  -8   1  25   -1.67   13.24
   8   1 -25    9.84   12.48
   8  -1 -25   -0.91   12.25
  -8  -1 -25    3.79   14.09
   8  -1  25    6.16   13.94
   8   1  25    6.58   14.38
  -8   1  25    4.70   12.12
   8  -1 -25    0.50   12.64
   8   1 -25   -0.26   12.75
  -8   1 -25    4.47   14.30
  -8  -1  25   11.16   11.63
  -8  -1 -26   77.65   14.07
   8  -1  26   74.10   15.28
   8   1 -26   85.29   13.25
   8   1 -26   72.09   13.30
  -8   1  26   70.35   12.25
  -8   1  26   67.48   13.81
  -8  -1  26   80.95   13.09
  -8   1 -26   84.39   15.33
   8  -1 -26   78.11   13.52
   8   1  26   58.01   14.23
   8  -1 -26   56.89   13.18
   8  -1 -27   19.13   13.23
  -8  -1  27    2.17   12.84
  -8  -1  27    3.49   14.17
   8   1  27    8.42   14.95
   8  -1 -27   -0.37   13.74
  -8  -1 -27   15.20   15.01
   8   1 -27    1.43   12.83
   8   1 -27   26.60   13.50
  -8   1 -27   15.91   15.15
  -8   1  27   23.81   12.20
   8  -1  27    1.51   14.67
   8   1 -28  193.41   14.88
  -8   1  28  161.61   14.77
  -8   1  28  154.16   15.05
  -8   1 -28  170.99   16.87
  -8  -1 -28  171.22   15.63
   8  -1  28  162.19   16.79
   8   1 -28  156.11   14.82
   8  -1 -28  188.28   15.25
   8  -1 -28  153.13   13.75
  -8  -1  28  148.04   13.50
   8   1  28  158.12   15.58
  -8  -1  28  155.16   14.53
  -8  -1 -29   12.42   14.65
   8  -1 -29   29.03   14.08
  -8   1  29   -0.68   14.39
   8  -1 -29    2.93   13.03
  -8   1 -29    4.15   15.17
   8   1 -29   -0.73   14.41
   8  -1  29    0.81   15.28
   8   1 -29   -0.75   13.36
  -8   1  29   -2.36   15.28
   8   1  29   11.64   14.47
  -8  -1  29    2.46   13.62
   8   1 -30  110.47   15.21
   8   1  30  102.29   15.55
  -8   1  30  103.17   14.14
  -8   1 -30  122.04   16.39
  -8   1  30  101.84   15.48
   8  -1 -30  127.76   14.75
   8  -1 -30   97.96   13.75
  -8  -1  30  101.05   14.40
  -8  -1 -30  117.66   15.96
   8  -1  30  115.47   16.19
   8   1 -30  104.94   14.72
   8  -1  31   11.60   17.05
  -8   1  31    1.79   13.83
  -8   1 -31    7.16   17.12
  -8  -1  31    1.39   15.47
   8   1 -31    8.35   13.86
   8  -1 -31   -2.27   16.01
   8  -1 -31    1.21   14.31
   8   1  31   10.79   15.99
  -8  -1 -31   18.34   16.00
   8   1 -31    6.16   16.24
  -9  -1   0    2.36    4.30
   9  -1   0    1.75    4.76
   9  -1   0    3.58    2.99
   9   1   0    0.64   12.23
   9   1   0    4.12    3.80
  -9  -1   0    0.98    2.77
  -9   1   0    7.85    5.03
   9   1   0    4.09    4.44
   9   1   0    6.76    3.45
   9  -1   0    1.57    5.14
  -9   1   0    1.74    3.15
  -9   1   0   -0.11    5.18
   9   1   0    5.02    5.77
   9   1   0    1.92    2.85
   9  -1   0    1.32    3.14
   9  -1  -1   23.42    3.59
   9   1  -1   16.39   12.35
   9   1  -1   21.03    6.31
   9   1   1   21.53    3.45
  -9   1   1   22.53    5.90
   9  -1   1   22.64    5.81
  -9   1  -1   19.82    4.93
  -9   1  -1   20.84    3.26
   9   1   1   20.64    2.97
  -9  -1  -1   24.20    4.75
   9  -1  -1   23.93    6.03
   9   1  -1   23.78    3.69
  -9   1   1   20.67    3.56
   9   1  -1   21.42    2.92
   9  -1  -1   20.89    5.19
   9  -1  -1   21.71    3.04
   9  -1   1   22.41    3.28
  -9   1   1   19.62    5.01
   9   1   1   17.10   11.23
  -9  -1   1   21.33    3.01
   9  -1   1   20.41    5.00
  -9  -1  -1   24.85    2.94
   9   1   1   19.69    3.48
   9   1   1   21.91    4.69
   9   1  -1   17.59    4.64
   9   1   1   23.90    6.06
  -9   1  -1   22.25    5.83
  -9  -1   1   19.20    4.63
   9  -1  -2 1348.17   17.80
   9   1  -2 1194.61   31.17
   9  -1   2 1351.64   18.46
   9   1   2 1345.50    9.81
  -9  -1   2 1321.13   16.08
   9   1  -2 1349.44   16.25
   9   1   2 1350.18   18.85
  -9   1   2 1356.72   15.97
   9  -1  -2 1348.62   16.65
   9   1  -2 1352.44   11.11
   9  -1   2 1313.12   17.21
   9   1   2 1338.10   16.18
   9   1  -2 1369.93   18.45
   9   1  -2 1354.95    9.89
  -9   1   2 1347.42    9.54
   9   1   2 1336.79   10.76
  -9  -1   2 1331.92    9.77
  -9   1  -2 1322.85   18.50
  -9   1  -2 1321.37   17.17
  -9   1  -2 1296.76   10.42
   9  -1  -2 1343.00   10.12
   9   1   2 1354.71   11.39
  -9   1   2 1427.18   18.13
   9  -1   2 1289.98   10.36
   9   1   2 1374.26   25.50
  -9  -1  -2 1352.08    9.77
  -9  -1  -2 1345.42   16.02
   9  -1  -2 1349.28   10.82
  -9   1   2 1401.76   10.95
   9  -1   3   13.71    5.86
  -9   1   3   13.36    5.51
  -9  -1   3   14.90    4.79
   9   1   3   12.13    6.15
  -9   1   3   12.59    2.67
  -9  -1  -3   15.69    4.94
   9   1  -3    6.52   13.45
   9   1   3   11.53    3.11
  -9   1  -3   14.55    5.64
   9  -1  -3   10.40    5.55
  -9   1   3   12.14    4.38
  -9  -1   3   14.32    3.13
   9  -1   3   12.35    6.37
   9   1  -3   13.90    4.95
   9  -1  -3   12.91    2.89
   9   1   3   13.56    6.58
  -9  -1  -3   14.36    3.03
  -9  -1   3   14.60    3.02
  -9   1  -3   15.89    3.54
  -9   1   3   12.01    3.35
   9   1  -3   13.60    3.47
   9  -1  -3   11.66    3.46
   9   1  -3   12.91    5.88
   9   1   3   12.69    3.78
   9   1   3   12.57    3.57
   9  -1  -3   14.08    4.92
   9  -1   3   12.96    3.55
   9   1  -3   13.08    3.10
   9  -1   3   12.27    3.13
   9   1   3   12.21    5.18
  -9  -1   4 2775.34   14.49
  -9   1  -4 2837.47   25.58
   9   1  -4 2743.89   14.61
   9   1   4 2745.92   15.37
   9   1   4 2866.51   56.71
   9   1   4 2714.80   16.40
   9  -1   4 2684.14   53.01
   9  -1   4 2757.10   15.23
  -9   1   4 2847.85   21.07
   9   1   4 2814.48   27.31
   9   1   4 2898.75   23.76
  -9   1   4 2865.54   62.03
   9  -1  -4 2901.33   26.09
   9   1  -4 2850.27   62.70
   9  -1  -4 2797.35   54.85
  -9  -1   4 2764.59   23.78
   9   1  -4 2811.32   26.01
  -9   1   4 2895.17   25.82
   9  -1   4 2827.52   25.39
   9  -1  -4 2807.08   15.62
   9   1   4 2498.92   36.73
   9   1   4 3059.93   18.75
   9  -1  -4 2842.50   23.02
   9  -1   4 2858.55   27.79
   9   1  -4 2849.42   24.47
  -9  -1  -4 2786.37   23.53
  -9   1   4 2766.91   49.24
   9   1  -4 2605.12   45.05
  -9  -1  -4 2857.75   56.95
  -9  -1   4 2831.59   15.26
  -9   1  -4 2832.70   61.24
   9  -1  -5  134.03    6.63
   9  -1  -5  141.55    8.03
   9  -1   5  146.07    4.88
  -9   1   5  138.90    4.83
  -9  -1  -5  134.35    4.49
   9   1  -5  125.43   16.25
  -9  -1   5  132.01    7.30
   9  -1   5  147.38    7.97
  -9  -1  -5  129.43    7.36
   9   1  -5  130.36    7.29
   9   1   5  142.68    4.52
  -9  -1   5  129.68    4.49
  -9  -1   5  140.45    3.68
  -9   1   5  136.79    7.76
   9   1   5  142.42    8.93
  -9   1   5  133.89    3.44
   9   1  -5  139.65    4.57
   9  -1   5  142.13    9.30
   9   1   5  141.57    7.42
   9  -1  -5  141.84    4.84
   9  -1   5  133.04    4.04
   9   1   5  141.31    5.36
  -9   1  -5  132.80    7.97
   9   1   5  137.84    4.75
   9  -1  -5  140.88    4.07
   9   1  -5  143.82    8.13
  -9   1   5  135.90    5.80
  -9   1  -5  151.66    5.09
   9   1  -5  142.77    4.89
  -9   1   6 3132.52   28.33
   9  -1   6 3149.04   28.22
  -9   1  -6 3153.67   28.63
   9   1  -6 3153.82   66.50
  -9   1   6 3040.54   50.96
   9   1  -6 3209.61   27.99
   9  -1  -6 3097.48   17.33
  -9  -1  -6 3128.77   26.52
   9   1   6 3027.21   15.87
   9  -1  -6 3161.60   24.30
  -9   1  -6 3078.40   67.98
   9  -1  -6 3095.12   57.87
   9   1  -6 3236.84   28.72
   9  -1   6 3216.87   31.92
   9   1   6 3176.66   30.40
   9   1  -6 3128.31   67.74
  -9   1   6 3087.23   17.16
  -9  -1   6 3109.89   12.85
   9  -1   6 3109.32   57.49
  -9  -1  -6 3151.28   64.10
  -9   1  -6 2887.29   47.17
   9   1   6 3155.49   26.53
   9   1  -6 3197.21   50.25
   9   1   6 3134.31   16.85
  -9  -1   6 3246.07   27.80
   9   1   6 3126.07   27.90
  -9  -1   6 3168.22   16.68
  -9   1   6 3141.10   21.61
   9  -1  -6 3158.19   28.75
   9  -1   6 3055.15   66.85
   9   1   7   39.96    4.27
   9   1  -7   36.74   14.58
  -9  -1   7   42.11    4.11
  -9   1  -7   42.73    4.44
   9  -1   7   40.22    3.44
   9  -1  -7   41.65    5.11
   9  -1  -7   34.40    6.75
  -9   1  -7   35.58    2.54
   9  -1   7   41.13    6.80
  -9   1  -7   34.84    7.13
   9   1  -7   41.03    4.22
  -9  -1  -7   34.50    6.41
  -9   1   7   39.37    2.66
   9  -1   7   36.95    8.28
  -9   1   7   33.07    4.23
  -9  -1   7   35.38    6.52
  -9   1   7   36.88    6.43
   9  -1   7   38.03    4.25
   9   1   7   36.65    6.30
  -9  -1  -7   39.12    4.00
   9  -1  -7   36.66    4.26
   9   1  -7   34.08    6.75
   9   1  -7   33.51    6.78
  -9   1   7   37.37    4.43
   9   1   7   36.57    6.87
   9   1   7   45.25    8.03
   9   1   7   41.56    3.85
  -9  -1   7   36.52    1.84
   9   1  -7   45.00    3.93
   9  -1  -7   37.77    3.05
   9   1   8  789.30   15.90
  -9   1   8  778.77   10.01
  -9  -1   8  788.06   16.27
   9   1   8  818.53   17.84
   9  -1   8  796.53    8.19
   9   1  -8  787.81   16.18
  -9   1  -8  797.00   10.10
  -9  -1  -8  811.60   15.75
   9  -1   8  801.63   16.41
   9  -1  -8  783.66    8.04
   9   1   8  794.22    9.51
   9  -1   8  789.23    9.95
  -9   1   8  792.32   11.88
  -9   1  -8  751.58    6.56
  -9  -1   8  832.19   10.10
  -9   1  -8  772.11   16.40
  -9   1   8  772.93    7.06
   9   1   8  797.07    9.68
   9   1  -8  780.49   10.22
   9   1   8  817.03   15.82
   9   1  -8  811.93   17.06
   9   1  -8  808.63    9.79
   9  -1  -8  810.36   13.54
  -9   1   8  791.10   16.44
   9  -1  -8  777.19   10.11
  -9  -1  -8  825.05    9.68
   9  -1  -8  798.25   16.65
   9   1  -8  792.91   27.86
  -9   1   9   14.02    6.47
   9  -1  -9   11.78    3.08
   9  -1  -9   12.35    6.99
   9   1  -9   20.46    7.60
   9   1   9   14.29    8.56
  -9  -1   9   14.42    4.41
  -9   1  -9   13.14    4.77
  -9   1  -9   11.15    7.44
  -9   1   9    9.87    4.44
  -9  -1   9    9.84    7.26
  -9   1   9   13.60    4.54
   9   1   9   10.28    4.46
  -9   1   9   10.99    2.59
   9  -1   9   10.62    3.37
  -9   1  -9   12.15    2.63
   9   1  -9   11.41   14.08
   9   1   9   11.15    6.84
  -9  -1  -9   11.89    4.46
   9   1   9    9.44    6.81
   9  -1   9   10.57    5.41
   9  -1   9    9.79    4.91
   9  -1  -9    8.48    5.32
   9   1  -9   22.73    4.63
   9  -1   9   10.50    7.65
[truncated: 2,345,528 more chars]
