# Supplementary material for: Crystal structure of [UO2(NH3)5]NO3·NH3
Source: Acta Crystallogr E Crystallogr Commun. 2016 Nov 1;72(Pt 12):1710–3. doi: 10.1107/S2056989016016480 (PMC5137591; doi:10.1107/S2056989016016480)
Supplement: Supplementary file 2 [file e-72-01710-Isup2.hkl]

data_I                                                                          
_shelx_title ' 1 in Pbca'                                                       
_shelx_refln_list_code          4                                               
_shelx_F_calc_maximum      645.82                                               
_exptl_crystal_F_000      1592.00                                               
_reflns_d_resolution_high  0.5608                                               
                                                                                
loop_                                                                           
 _space_group_symop_operation_xyz                                               
 'x, y, z'                                                                      
 '-x+1/2, -y, z+1/2'                                                            
 '-x, y+1/2, -z+1/2'                                                            
 'x+1/2, -y+1/2, -z'                                                            
 '-x, -y, -z'                                                                   
 'x-1/2, y, -z-1/2'                                                             
 'x, -y-1/2, z-1/2'                                                             
 '-x-1/2, y-1/2, z'                                                             
                                                                                
_cell_length_a    15.7497                                                       
_cell_length_b     7.7375                                                       
_cell_length_c    18.8126                                                       
_cell_angle_alpha  90.000                                                       
_cell_angle_beta   90.000                                                       
_cell_angle_gamma  90.000                                                       
                                                                                
_shelx_F_squared_multiplier     1.000                                           
                                                                                
loop_                                                                           
 _refln_index_h                                                                 
 _refln_index_k                                                                 
 _refln_index_l                                                                 
 _refln_F_squared_calc                                                          
 _refln_F_squared_meas                                                          
 _refln_F_squared_sigma                                                         
 _refln_observed_status                                                         
   4   0   0     248556.70     284933.50      3728.98 o                         
   6   0   0     168613.89     176892.58      1697.48 o                         
   8   0   0     210615.45     207135.95       818.25 o                         
  10   0   0      58682.05      59752.95       392.94 o                         
  12   0   0      65334.50      65525.78       348.71 o                         
  14   0   0     138606.36     132302.27       705.02 o                         
  16   0   0      35897.05      35840.55       256.88 o                         
  18   0   0      77109.41      74725.07       627.00 o                         
  20   0   0       3107.50       3490.66       187.06 o                         
  22   0   0      47472.30      47508.73      1303.89 o                         
  24   0   0         77.96        426.93       285.01 o                         
  26   0   0      34710.57      35405.66       494.17 o                         
   2   1   0     375865.88     456972.28      3851.53 o                         
   4   1   0      15967.21      18404.08       145.80 o                         
   6   1   0     278040.91     279834.50      1983.53 o                         
   8   1   0      57532.18      59259.79       240.66 o                         
  10   1   0     135163.52     134637.14       584.52 o                         
  12   1   0     107342.49     104391.23       524.91 o                         
  14   1   0      38427.16      38691.67       258.43 o                         
  16   1   0      78143.10      77886.47       537.52 o                         
  18   1   0       6687.91       6837.29       141.60 o                         
  20   1   0      55848.71      54408.79       423.86 o                         
  22   1   0        899.37        950.31       163.75 o                         
  24   1   0      37158.20      37877.56       334.49 o                         
  26   1   0       1182.46       1384.77       239.70 o                         
   0   2   0     337419.84     376382.41      2559.65 o                         
   2   2   0      51112.55      55053.93       301.09 o                         
   4   2   0     170595.31     171012.47       595.53 o                         
   6   2   0      72410.35      76225.67       368.66 o                         
   8   2   0     117405.93     114488.58       474.91 o                         
  10   2   0      37292.70      37224.00       219.57 o                         
  12   2   0      76173.20      73579.63       346.64 o                         
  14   2   0      50336.27      49799.08       318.20 o                         
  16   2   0      12269.67      12287.40       157.95 o                         
  18   2   0      62697.56      61169.09       366.97 o                         
  20   2   0       2707.34       2852.63       131.04 o                         
  22   2   0      36338.74      36916.48       337.71 o                         
  24   2   0         27.48         42.28       250.78 o                         
  26   2   0      29595.78      30377.35       611.85 o                         
   2   3   0     223159.48     221373.38      1694.82 o                         
   4   3   0      14731.61      15734.94        61.66 o                         
   6   3   0     161927.00     157084.64       643.95 o                         
   8   3   0      42345.63      42208.34       287.46 o                         
  10   3   0     102914.00      99197.31       649.76 o                         
  12   3   0      57332.98      55167.29       289.10 o                         
  14   3   0      26857.98      26948.06       141.21 o                         
  16   3   0      60134.04      58735.84       300.58 o                         
  18   3   0       7455.25       7506.60       142.79 o                         
  20   3   0      41753.90      40754.13       517.07 o                         
  22   3   0        906.77       1110.85       227.69 o                         
  24   3   0      31388.53      32108.93       478.67 o                         
  26   3   0        501.67        731.01       359.54 o                         
   0   4   0     417082.03     425264.84      1667.11 o                         
   2   4   0        233.44        256.58        41.32 o                         
   4   4   0     144385.50     138554.66       511.55 o                         
   6   4   0      38985.18      38684.03       229.93 o                         
   8   4   0     103858.03     102371.47       523.88 o                         
  10   4   0      33389.38      32963.80       197.25 o                         
  12   4   0      42848.57      42118.74       331.12 o                         
  14   4   0      74462.99      73368.36       326.01 o                         
  16   4   0      17918.75      18009.31       181.67 o                         
  18   4   0      46456.09      45918.30       407.90 o                         
  20   4   0       2159.09       2164.54       203.26 o                         
  22   4   0      28404.27      28886.41       440.08 o                         
  24   4   0         13.13        317.48       328.89 o                         
  26   4   0      21403.38      22010.42       467.30 o                         
   2   5   0     133362.84     128001.98       730.71 o                         
   4   5   0       9766.04       9848.24        77.18 o                         
   6   5   0      80117.11      77852.47       438.17 o                         
   8   5   0      23682.48      23504.23       221.39 o                         
  10   5   0      42492.22      42982.00       255.23 o                         
  12   5   0      42953.88      42338.46       227.49 o                         
  14   5   0      19056.89      19733.31       259.07 o                         
  16   5   0      33231.14      33541.59       379.39 o                         
  18   5   0       3016.13       3148.70       174.07 o                         
  20   5   0      27003.86      27395.78       355.72 o                         
  22   5   0        333.52        481.15       250.18 o                         
  24   5   0      18116.01      18202.86       431.51 o                         
   0   6   0      59701.19      57720.77       462.61 o                         
   2   6   0       2333.69       2304.61        52.68 o                         
   4   6   0      43695.02      42180.26       138.63 o                         
   6   6   0      11776.32      11965.54        98.99 o                         
   8   6   0      39181.99      38833.11       271.73 o                         
  10   6   0      12552.97      12735.31       149.74 o                         
  12   6   0      21528.90      22304.34       280.37 o                         
  14   6   0      20886.27      21540.87       245.18 o                         
  16   6   0       4552.49       4703.92       166.17 o                         
  18   6   0      19068.35      19699.48       394.97 o                         
  20   6   0        714.74        751.05       250.46 o                         
  22   6   0      12846.38      13632.68       325.31 o                         
  24   6   0          4.94        240.03       361.48 o                         
   2   7   0      38349.29      38107.88       402.27 o                         
   4   7   0       3334.62       3425.07       102.66 o                         
   6   7   0      25016.86      24788.47       178.33 o                         
   8   7   0       7004.61       7444.91       119.00 o                         
  10   7   0      20911.89      21325.30       207.76 o                         
  12   7   0       8678.88       9054.83       162.44 o                         
  14   7   0       7116.97       7276.94       184.62 o                         
  16   7   0      13991.71      14544.46       353.28 o                         
  18   7   0       3089.56       3335.05       243.89 o                         
  20   7   0      10031.87      10295.56       302.02 o                         
  22   7   0        366.31        520.70       277.70 o                         
   0   8   0      24352.37      24256.40       329.39 o                         
   2   8   0        588.01        565.10       133.78 o                         
   4   8   0      21916.93      22002.21       371.18 o                         
   6   8   0       1580.20       1752.55       128.53 o                         
   8   8   0      13228.58      13873.98       381.09 o                         
  10   8   0       6146.57       6181.91       289.95 o                         
  12   8   0       8827.47       9167.94       338.06 o                         
  14   8   0       9180.21      10143.49       313.50 o                         
  16   8   0       2393.24       2812.24       235.14 o                         
  18   8   0       8095.22       9101.14       291.08 o                         
  20   8   0        737.88        619.08       280.02 o                         
  22   8   0       5285.53       5376.59       313.06 o                         
   2   9   0      10558.21      10679.17       354.31 o                         
   4   9   0       1166.00       1107.79       163.87 o                         
   6   9   0       5547.80       5824.37       191.01 o                         
   8   9   0       1887.74       1965.32       213.19 o                         
  10   9   0       3796.20       4107.39       242.08 o                         
  12   9   0       3395.56       3625.64       280.58 o                         
  14   9   0       1874.15       2050.94       291.78 o                         
  16   9   0       3707.97       4327.15       447.51 o                         
  18   9   0        318.73        263.58       233.41 o                         
  20   9   0       2766.58       3045.30       350.17 o                         
   0  10   0       2158.55       2780.52       295.29 o                         
   2  10   0          6.62        -29.77       209.92 o                         
   4  10   0       1400.41       1483.20       196.30 o                         
   6  10   0        358.84        121.27       143.74 o                         
   8  10   0       1858.29       1699.88       479.30 o                         
  10  10   0        613.31        942.94       521.58 o                         
  12  10   0        765.33        521.94       235.24 o                         
  14  10   0       1142.36       1525.66       421.80 o                         
  16  10   0        231.82        206.41       442.46 o                         
  18  10   0        631.04        910.64       643.65 o                         
   2  11   0        287.58        647.56       232.42 o                         
   4  11   0         26.53         91.10       396.27 o                         
   6  11   0         54.29        371.68       503.77 o                         
   8  11   0          4.30        120.25       547.49 o                         
  10  11   0        286.09        503.33       581.22 o                         
  12  11   0          8.35        255.53       608.99 o                         
  14  11   0        173.66        372.60       653.64 o                         
   0  12   0        693.05       1152.26       367.21 o                         
   2  12   0         32.59        -14.38       128.45 o                         
   4  12   0          6.18        235.03       551.59 o                         
   6  12   0        407.73        352.11       545.70 o                         
   8  12   0        137.41        556.61       624.03 o                         
  10  12   0          8.46        312.46       619.46 o                         
  12  12   0         13.58        550.68       678.22 o                         
   2  13   0        851.24       1256.37       657.80 o                         
   4  13   0         25.34        -99.75       619.01 o                         
   6  13   0        986.13       1154.81       606.79 o                         
   8  13   0        249.03        319.31       641.35 o                         
   1   1   1        245.12        338.29        16.41 o                         
   2   1   1       5320.90       6359.38        43.26 o                         
   3   1   1       1232.92       1518.85        23.62 o                         
   4   1   1         89.60        241.53        28.83 o                         
   5   1   1         89.44        134.93        22.94 o                         
   6   1   1       6622.90       7295.20        46.68 o                         
   7   1   1        283.39        406.61        27.34 o                         
   8   1   1        357.17        469.33        31.66 o                         
   9   1   1        892.47        989.09        35.24 o                         
  10   1   1       3320.45       3462.98        43.82 o                         
  11   1   1        337.40        386.80        39.98 o                         
  12   1   1       1531.74       1565.20        45.89 o                         
  13   1   1         21.36         68.43        48.62 o                         
  14   1   1       2380.26       2292.87        54.91 o                         
  15   1   1        439.69        459.47        57.91 o                         
  16   1   1        564.62        595.48        62.30 o                         
  17   1   1        612.97        581.93        67.37 o                         
  18   1   1        468.95        487.76        76.20 o                         
  19   1   1          2.74         52.08        83.85 o                         
  20   1   1       1108.66       1172.32        92.98 o                         
  21   1   1         55.49        117.51       105.14 o                         
  22   1   1        197.67        287.74       119.07 o                         
  23   1   1         12.66        110.36       133.82 o                         
  24   1   1        890.54       1068.41       142.20 o                         
  25   1   1         77.51        217.41       155.58 o                         
  26   1   1          1.70        118.02       183.69 o                         
  27   1   1          3.78         46.35       122.40 o                         
   0   2   1      30832.17      34498.36       159.02 o                         
   1   2   1         19.64         64.66        19.48 o                         
   2   2   1        834.34       1056.35        31.28 o                         
   3   2   1       9888.47      11104.06        60.27 o                         
   4   2   1      11225.93      11999.34        50.04 o                         
   5   2   1        450.92        547.03        25.03 o                         
   6   2   1       2132.74       2367.56        33.50 o                         
   7   2   1       2147.93       2343.62        31.00 o                         
   8   2   1       6149.56       6258.83        41.51 o                         
   9   2   1        282.43        292.12        31.31 o                         
  10   2   1       2192.79       2512.40        39.59 o                         
  11   2   1       1158.64       1277.64        39.19 o                         
  12   2   1       4304.12       4401.89        50.58 o                         
  13   2   1         40.64         62.46        39.10 o                         
  14   2   1       5562.21       5426.49        61.90 o                         
  15   2   1        103.70        123.37        59.36 o                         
  16   2   1       1877.54       1876.68        63.54 o                         
  17   2   1        132.51        183.72        68.15 o                         
  18   2   1       3717.25       3815.57        79.07 o                         
  19   2   1        684.74        681.18        80.59 o                         
  20   2   1        119.04        101.63        92.60 o                         
  21   2   1        100.96         93.77       110.34 o                         
  22   2   1       2587.93       2802.58       134.28 o                         
  23   2   1        164.45        221.25       151.44 o                         
  24   2   1          3.39        156.00       179.89 o                         
  25   2   1        252.80        264.81       195.33 o                         
  26   2   1       1810.43       2198.53       215.94 o                         
  27   2   1         41.95         75.42       230.59 o                         
   1   3   1       1364.96       1578.08        21.53 o                         
   2   3   1      34518.10      34903.34       142.16 o                         
   3   3   1        824.26        886.58        25.99 o                         
   4   3   1       3321.55       3510.12        24.76 o                         
   5   3   1       4684.15       5312.10        34.09 o                         
   6   3   1      30673.63      31286.43       101.28 o                         
   7   3   1        736.76        884.27        32.38 o                         
   8   3   1       6526.28       6760.78        45.49 o                         
   9   3   1       4089.33       4208.74        39.58 o                         
  10   3   1       8747.36       8993.85        50.74 o                         
  11   3   1        227.92        247.93        38.12 o                         
  12   3   1      14527.92      14631.29        84.84 o                         
  13   3   1       4484.57       4543.54        58.05 o                         
  14   3   1       3616.42       3778.78        59.51 o                         
  15   3   1         66.39        115.74        57.63 o                         
  16   3   1       8423.23       8710.96        80.62 o                         
  17   3   1        305.23        345.95        77.75 o                         
  18   3   1        387.91        471.41        84.31 o                         
  19   3   1       1013.69        577.04       113.89 o                         
  20   3   1       8232.70       8433.25       138.40 o                         
  21   3   1        230.82        269.78       142.83 o                         
  22   3   1         86.73        230.86       166.19 o                         
  23   3   1        177.13        312.48       200.08 o                         
  24   3   1       4228.25       4638.76       209.70 o                         
  25   3   1         34.13        148.34       237.34 o                         
  26   3   1        423.10        528.49       250.21 o                         
   0   4   1      76842.58      79533.97       392.94 o                         
   1   4   1      24831.17      25525.17       141.09 o                         
   2   4   1       5753.72       6087.51        39.92 o                         
   3   4   1        999.06       1153.37        26.72 o                         
   4   4   1      57656.48      56994.18       233.88 o                         
   5   4   1        310.23        369.64        30.93 o                         
   6   4   1      12855.06      13246.62        75.43 o                         
   7   4   1      13165.15      13505.54        78.01 o                         
   8   4   1      33029.23      33859.25       139.26 o                         
   9   4   1         84.72        122.69        34.87 o                         
  10   4   1      11606.71      12329.90        65.19 o                         
  11   4   1       1295.69       1224.88        44.72 o                         
  12   4   1      17142.46      17170.49        98.60 o                         
  13   4   1       1271.73       1155.14        65.81 o                         
  14   4   1      19250.22      19483.75       123.67 o                         
  15   4   1       3645.63       3732.56        84.91 o                         
  16   4   1       4036.62       4071.84        90.28 o                         
  17   4   1         12.76        116.97        98.15 o                         
  18   4   1      16087.70      16410.04       149.74 o                         
  19   4   1       1088.99       1171.60       114.63 o                         
  20   4   1        269.44        275.33       140.72 o                         
  21   4   1        619.80        775.48       182.78 o                         
  22   4   1       9886.81      10179.27       242.28 o                         
  23   4   1        499.04        601.27       228.84 o                         
  24   4   1          0.22         61.17       235.64 o                         
  25   4   1        787.50       1012.99       250.29 o                         
  26   4   1       6200.39       6602.35       271.03 o                         
   1   5   1       4945.03       5407.69        41.62 o                         
   2   5   1      63405.93      62008.20       340.82 o                         
   3   5   1       3757.57       3934.68        35.87 o                         
   4   5   1       5055.52       5428.14        41.48 o                         
   5   5   1       5377.97       5592.32        44.89 o                         
   6   5   1      59490.73      58790.18       242.23 o                         
   7   5   1       1214.49       1248.48        44.65 o                         
   8   5   1      11148.31      11660.37        75.33 o                         
   9   5   1       5646.01       5779.09        62.45 o                         
  10   5   1      26554.76      26679.81       177.47 o                         
  11   5   1         32.87         86.95        70.07 o                         
  12   5   1      24108.81      24386.18       130.23 o                         
  13   5   1       5138.95       5246.56        93.76 o                         
  14   5   1      14590.00      14764.59       124.06 o                         
  15   5   1        525.49        573.86        92.59 o                         
  16   5   1      14784.73      14793.62       136.29 o                         
  17   5   1       2326.89       2487.11       119.62 o                         
  18   5   1       2266.29       2291.58       126.33 o                         
  19   5   1        909.29       1021.71       146.17 o                         
  20   5   1      17846.96      18265.43       221.62 o                         
  21   5   1        889.60        912.94       170.70 o                         
  22   5   1        795.11       1084.52       195.32 o                         
  23   5   1        320.88        424.75       240.23 o                         
  24   5   1      11097.26      11390.20       275.07 o                         
  25   5   1        253.92        344.76       255.99 o                         
   0   6   1      74502.58      72227.18       535.78 o                         
   1   6   1        805.65        817.41        40.85 o                         
   2   6   1       1403.54       1433.12        36.11 o                         
   3   6   1       9536.75       9883.04        62.53 o                         
   4   6   1      46772.80      45731.54       206.53 o                         
   5   6   1       1751.60       1812.44        38.28 o                         
   6   6   1       7716.29       8003.46        60.93 o                         
   7   6   1       6866.32       7020.38        63.89 o                         
   8   6   1      30051.97      30089.67       116.48 o                         
   9   6   1         16.06         59.67        60.79 o                         
  10   6   1      11746.66      12164.79       101.64 o                         
  11   6   1       4950.14       5073.32        91.74 o                         
  12   6   1      19942.04      19915.91       134.30 o                         
  13   6   1          2.99         55.99        95.76 o                         
  14   6   1      23691.12      23906.58       168.63 o                         
  15   6   1       1259.82       1255.08       107.84 o                         
  16   6   1       7700.13       7661.19       132.39 o                         
  17   6   1        550.29        645.62       120.20 o                         
  18   6   1      18633.48      19097.63       212.65 o                         
  19   6   1       2552.38       2816.58       169.64 o                         
  20   6   1        717.36        953.39       175.04 o                         
  21   6   1        504.89        662.65       185.10 o                         
  22   6   1      13303.64      13576.92       229.41 o                         
  23   6   1        713.42        922.62       217.43 o                         
  24   6   1         15.24        433.43       248.55 o                         
   1   7   1       4339.41       4398.16        66.45 o                         
   2   7   1      62225.99      60883.64       391.40 o                         
   3   7   1       1730.89       1718.98        63.60 o                         
   4   7   1       4367.24       4469.01        76.74 o                         
   5   7   1       7536.36       7629.22        83.31 o                         
   6   7   1      52647.27      51221.88       187.79 o                         
   7   7   1        563.78        556.02        60.65 o                         
   8   7   1      11717.04      12054.41       110.65 o                         
   9   7   1       7005.17       7132.92        86.22 o                         
  10   7   1      23838.27      23891.25       139.78 o                         
  11   7   1          0.91         31.79        87.20 o                         
  12   7   1      27368.93      27544.09       165.24 o                         
  13   7   1       4945.71       5137.61       109.17 o                         
  14   7   1      12812.15      12732.65       137.79 o                         
  15   7   1        278.38        284.94       117.02 o                         
  16   7   1      19351.30      19634.61       229.59 o                         
  17   7   1       2082.36       2250.84       153.66 o                         
  18   7   1       2029.26       2151.36       170.43 o                         
  19   7   1       1199.30       1260.64       173.67 o                         
  20   7   1      20504.43      20950.45       252.54 o                         
  21   7   1        999.79       1010.49       189.36 o                         
  22   7   1        470.45        622.97       197.36 o                         
  23   7   1        702.94        810.62       207.36 o                         
  24   7   1      12640.46      12761.55       696.20 o                         
   0   8   1      80646.92      77238.91       371.27 o                         
   1   8   1       9220.11       9397.03       123.94 o                         
   2   8   1       3296.97       3214.05        89.02 o                         
   3   8   1       3102.70       3234.61        91.99 o                         
   4   8   1      65140.75      64189.89       435.41 o                         
   5   8   1        591.20        698.21        87.27 o                         
   6   8   1      11625.17      11752.27       117.83 o                         
   7   8   1      10984.81      11237.92       124.79 o                         
   8   8   1      41462.29      41899.73       260.66 o                         
   9   8   1        216.16        362.88       136.82 o                         
  10   8   1      18293.68      18552.29       252.39 o                         
  11   8   1       4147.07       4218.22       129.51 o                         
  12   8   1      24812.76      25413.12       217.19 o                         
  13   8   1        805.32        846.19       108.08 o                         
  14   8   1      27351.51      27444.45       327.05 o                         
  15   8   1       4667.21       4951.18       149.36 o                         
  16   8   1       6697.94       7142.59       172.30 o                         
  17   8   1        168.41        279.99       173.06 o                         
  18   8   1      25321.92      25959.43       265.65 o                         
  19   8   1       1849.40       1923.08       188.68 o                         
  20   8   1        692.67        808.69       196.69 o                         
  21   8   1        909.72        991.98       204.16 o                         
  22   8   1      17078.14      16817.21       265.25 o                         
   1   9   1       4832.54       5012.74       123.70 o                         
   2   9   1      58044.86      56985.36       483.48 o                         
   3   9   1       2584.69       2592.36       118.03 o                         
   4   9   1       5046.52       5002.29       130.94 o                         
   5   9   1       6048.82       6230.67       140.41 o                         
   6   9   1      51658.62      51626.41       392.77 o                         
   7   9   1        622.42        619.94       124.63 o                         
   8   9   1      11554.42      11910.59       224.27 o                         
   9   9   1       4694.60       4854.77       167.92 o                         
  10   9   1      26891.75      27589.66       264.51 o                         
  11   9   1         67.72        207.95       184.20 o                         
  12   9   1      24241.33      24371.77       594.05 o                         
  13   9   1       5138.22       5441.20       208.42 o                         
  14   9   1      13712.06      14305.57       321.54 o                         
  15   9   1        153.93        189.60       247.38 o                         
  16   9   1      19439.16      19465.61       457.34 o                         
  17   9   1       2485.58       2470.10       296.22 o                         
  18   9   1       2427.20       1510.39       371.06 o                         
  19   9   1        914.55        890.80       223.54 o                         
  20   9   1      20700.40      19426.82       403.01 o                         
  21   9   1       1413.72       1050.42       412.59 o                         
   0  10   1      48332.74      47026.46      1072.43 o                         
   1  10   1       1793.72       1842.04       129.94 o                         
   2  10   1       1039.97       1062.35       131.52 o                         
   3  10   1       3482.08       3486.58       138.33 o                         
   4  10   1      35753.95      35226.01       300.77 o                         
   5  10   1       1110.67       1113.42       156.35 o                         
   6  10   1       5735.30       5924.41       210.50 o                         
   7  10   1       5018.42       5136.49       339.82 o                         
   8  10   1      24809.65      24698.48       501.47 o                         
   9  10   1         73.84        134.65       226.30 o                         
  10  10   1      10409.92      11028.10       364.48 o                         
  11  10   1       3928.68       4036.64       251.81 o                         
  12  10   1      15695.14      15832.07       337.18 o                         
  13  10   1         23.98        359.73       271.43 o                         
  14  10   1      18089.08      17940.12       383.04 o                         
  15  10   1       1911.14       1802.44       293.36 o                         
  16  10   1       5881.50       5796.26       370.03 o                         
  17  10   1        382.96        318.87       325.53 o                         
  18  10   1      16420.70      16167.37       983.51 o                         
  19  10   1       1791.15       1334.07       538.83 o                         
   1  11   1       2366.37       2492.59       165.38 o                         
   2  11   1      33746.39      33612.17       662.44 o                         
   3  11   1       1083.12        789.90       215.51 o                         
   4  11   1       2400.40       2683.52       188.54 o                         
   5  11   1       3687.04       3831.50       237.94 o                         
   6  11   1      28135.57      26547.12       547.31 o                         
   7  11   1        272.31        397.22       352.51 o                         
   8  11   1       6272.50       6522.44       389.55 o                         
   9  11   1       3507.30       3717.57       375.98 o                         
  10  11   1      15743.22      15614.80       484.47 o                         
  11  11   1         13.34        311.56       421.37 o                         
  12  11   1      14450.61      14155.49       578.22 o                         
  13  11   1       2421.50       2827.80       436.80 o                         
  14  11   1       8773.42       8673.17       466.69 o                         
  15  11   1        100.65        142.04       430.39 o                         
   0  12   1      33797.23      33621.97       965.16 o                         
   1  12   1       2134.41       1972.73       214.13 o                         
   2  12   1       1033.49       1111.51       236.81 o                         
   3  12   1       1964.20       2062.85       295.97 o                         
   4  12   1      29025.03      28072.56       603.52 o                         
   5  12   1        636.39        662.37       392.95 o                         
   6  12   1       4486.21       4581.99       425.88 o                         
   7  12   1       3692.32       3607.73       412.47 o                         
   8  12   1      19454.01      19368.34       548.89 o                         
   9  12   1         97.69        193.55       415.64 o                         
  10  12   1       9039.07       9139.03       479.23 o                         
  11  12   1       2571.06       3090.34       451.77 o                         
  12  12   1      12119.74      12277.57       511.40 o                         
   1  13   1       1639.84       1165.17       438.36 o                         
   2  13   1      22991.11      21984.80       933.58 o                         
   3  13   1        902.33        950.64       450.91 o                         
   4  13   1       1933.80       1651.57       435.48 o                         
   5  13   1       2223.66       2380.93       459.73 o                         
   6  13   1      18706.26      17717.90       575.06 o                         
   7  13   1        218.47        294.69       453.27 o                         
   8  13   1       4868.00       4686.71       694.60 o                         
   2   0   2      24835.84      29149.21       144.70 o                         
   3   0   2     125666.39     138874.00       445.82 o                         
   4   0   2     222998.72     236988.27      2344.45 o                         
   5   0   2      34563.53      35563.78       235.37 o                         
   6   0   2      20059.90      22189.37        81.38 o                         
   7   0   2     214274.41     219932.50      1145.55 o                         
   8   0   2     135263.22     136697.06       494.04 o                         
   9   0   2       3631.39       3953.64        56.12 o                         
  10   0   2      49870.46      50385.59       230.93 o                         
  11   0   2      80687.41      80275.93       418.40 o                         
  12   0   2      87401.95      87292.87       316.71 o                         
  13   0   2        482.42        920.60        74.34 o                         
  14   0   2      52966.54      53265.09       181.90 o                         
  15   0   2      31527.43      31961.96       207.96 o                         
  16   0   2      12295.25      12957.16       133.75 o                         
  17   0   2       4808.60       5519.48       117.98 o                         
  18   0   2      57561.05      57342.42       316.22 o                         
  19   0   2      23388.92      25195.51       224.17 o                         
  20   0   2       2652.93       3055.62       131.88 o                         
  21   0   2       9700.83      10381.01       170.16 o                         
  22   0   2      29792.86      30953.54       285.89 o                         
  23   0   2       9639.33      10553.06       223.55 o                         
  24   0   2          0.11        443.99       203.46 o                         
  25   0   2       9296.43       9676.79       241.19 o                         
  26   0   2      23696.46      23869.92       307.94 o                         
  27   0   2       2706.38       3151.17       232.55 o                         
   1   1   2      85705.29      94726.58       604.11 o                         
   2   1   2     228898.50     254233.69      1549.75 o                         
   3   1   2      34966.47      38401.23       162.09 o                         
   4   1   2      15254.07      16533.54        83.64 o                         
   5   1   2     144962.45     148399.45       863.70 o                         
   6   1   2     121617.38     123305.23       521.66 o                         
   7   1   2      11962.91      12982.70        64.11 o                         
   8   1   2      39977.26      40934.35       138.95 o                         
   9   1   2      60708.74      62312.75       201.25 o                         
  10   1   2      77437.95      77350.83       196.32 o                         
  11   1   2        296.37        401.47        39.82 o                         
  12   1   2      37933.16      38059.64       192.45 o                         
  13   1   2      57670.11      57082.58       218.78 o                         
  14   1   2      23620.12      23752.53       101.53 o                         
  15   1   2        851.89       1021.36        59.34 o                         
  16   1   2      46029.12      45427.20       200.37 o                         
  17   1   2      25064.56      25816.80       131.25 o                         
  18   1   2      10720.16      10898.39       102.94 o                         
  19   1   2       9690.50      10229.74       116.38 o                         
  20   1   2      35717.69      35281.83       258.63 o                         
  21   1   2      14408.89      14826.44       145.18 o                         
  22   1   2        807.77       1120.16       116.69 o                         
  23   1   2       6009.91       6673.11       146.23 o                         
  24   1   2      29994.02      30692.55       221.50 o                         
  25   1   2       3434.10       3960.28       151.30 o                         
  26   1   2        571.98        862.44       170.96 o                         
  27   1   2       6739.94       6908.92       217.45 o                         
   0   2   2     258876.06     280256.38      1996.53 o                         
   1   2   2      89844.05      93361.77       456.94 o                         
   2   2   2       6868.14       8013.02        62.13 o                         
   3   2   2      21470.95      22173.78        76.53 o                         
   4   2   2      40572.67      38809.00       168.70 o                         
   5   2   2      29207.15      31268.39       122.23 o                         
   6   2   2      18683.72      19334.65        64.09 o                         
   7   2   2      63441.53      63553.55       170.93 o                         
   8   2   2      86008.20      85122.50       150.07 o                         
   9   2   2        175.22        203.63        31.75 o                         
  10   2   2      13380.35      13420.65        63.13 o                         
  11   2   2      40418.17      40310.20       175.19 o                         
  12   2   2      33876.10      33599.14       139.44 o                         
  13   2   2       3122.81       3285.35        53.58 o                         
  14   2   2      52193.95      52038.58       242.69 o                         
  15   2   2      34092.77      33806.36       119.75 o                         
  16   2   2      16076.78      16100.72        94.68 o                         
  17   2   2       1142.58       1192.60        66.67 o                         
  18   2   2      33931.11      33515.54       167.87 o                         
  19   2   2      18024.92      17981.29       136.08 o                         
  20   2   2       1795.33       1934.32        90.50 o                         
  21   2   2       5381.01       5553.15       185.38 o                         
  22   2   2      22838.02      23121.85       194.09 o                         
  23   2   2       6706.30       6978.01       163.65 o                         
  24   2   2         21.81        167.33       181.09 o                         
  25   2   2       6950.59       7086.25       225.47 o                         
  26   2   2      17450.06      17550.27       275.06 o                         
  27   2   2       1883.57       2107.91       228.25 o                         
   1   3   2      49625.75      50896.55       183.82 o                         
   2   3   2     136861.38     134108.89       498.36 o                         
   3   3   2      27212.50      28111.92       112.40 o                         
   4   3   2       6816.17       6780.11        35.55 o                         
   5   3   2      63891.09      65242.16       242.52 o                         
   6   3   2      87299.17      85012.95       249.17 o                         
   7   3   2       7595.49       7739.62        47.67 o                         
   8   3   2      20882.97      20776.54        77.71 o                         
   9   3   2      42492.58      42261.05       173.03 o                         
  10   3   2      51840.25      50921.06       195.31 o                         
  11   3   2        193.32        272.33        38.14 o                         
  12   3   2      32081.11      31889.63       138.77 o                         
  13   3   2      43424.64      42329.91       164.60 o                         
  14   3   2      22742.64      22341.05        97.34 o                         
  15   3   2        262.40        324.78        58.22 o                         
  16   3   2      31889.96      31790.42       119.88 o                         
  17   3   2      19675.76      19585.12       154.26 o                         
  18   3   2       7527.52       7731.83       101.90 o                         
  19   3   2       6195.13       6439.17       122.98 o                         
  20   3   2      28040.42      27522.32       275.71 o                         
  21   3   2      11342.92      11481.49       188.57 o                         
  22   3   2       1027.89       1136.13       182.94 o                         
  23   3   2       4602.00       4714.82       201.90 o                         
  24   3   2      22037.29      22337.00       279.64 o                         
  25   3   2       2977.85       3193.79       219.25 o                         
  26   3   2        382.71        531.25       243.74 o                         
   0   4   2     119235.34     120511.84       473.71 o                         
   1   4   2      20091.25      20147.24        66.62 o                         
   2   4   2       6334.52       6573.59        39.69 o                         
   3   4   2      51744.02      51176.88       176.39 o                         
   4   4   2     105114.70     101873.69       372.06 o                         
   5   4   2      13466.95      13638.37       100.51 o                         
   6   4   2      15960.11      15852.26        79.71 o                         
   7   4   2      80586.95      79534.26       367.92 o                         
   8   4   2      68138.51      66908.55       255.81 o                         
   9   4   2       1635.43       1615.66        36.91 o                         
  10   4   2      23807.67      23592.03        92.66 o                         
  11   4   2      41667.75      41223.93       134.09 o                         
  12   4   2      41162.35      41416.52       156.09 o                         
  13   4   2        193.76        200.15        52.79 o                         
  14   4   2      31287.06      31428.10       154.28 o                         
  15   4   2      19292.43      19214.66       128.47 o                         
  16   4   2       8752.47       8893.10       113.13 o                         
  17   4   2       2470.49       2524.39        99.92 o                         
  18   4   2      31790.52      31439.62       222.23 o                         
  19   4   2      14149.59      14355.86       182.02 o                         
  20   4   2       1798.54       1927.55       141.27 o                         
  21   4   2       5606.38       5929.23       177.56 o                         
  22   4   2      19319.89      19618.28       234.14 o                         
  23   4   2       5797.16       6096.51       237.82 o                         
  24   4   2          0.04        157.82       232.29 o                         
  25   4   2       5600.10       6045.34       251.48 o                         
  26   4   2      14746.19      15228.79       312.57 o                         
   1   5   2      24226.41      24018.51       141.02 o                         
   2   5   2      70086.03      68078.86       247.35 o                         
   3   5   2      11095.36      11344.56        50.79 o                         
   4   5   2       4322.64       4275.44        40.31 o                         
   5   5   2      39017.23      38872.83       115.54 o                         
   6   5   2      47163.93      46262.22       189.64 o                         
   7   5   2       3746.39       3873.01        49.71 o                         
   8   5   2      16634.96      16605.06        91.28 o                         
   9   5   2      29535.87      29630.27       122.83 o                         
  10   5   2      35445.42      35933.68       171.03 o                         
  11   5   2         30.30        107.08        64.98 o                         
  12   5   2      17527.98      17637.37       129.53 o                         
  13   5   2      21335.03      21738.65       157.35 o                         
  14   5   2       8783.73       8908.44       115.60 o                         
  15   5   2        665.18        721.86        95.89 o                         
  16   5   2      24178.79      24604.15       177.78 o                         
  17   5   2      11835.31      11912.69       133.91 o                         
  18   5   2       3611.93       3786.05       128.56 o                         
  19   5   2       4293.93       4541.21       155.68 o                         
  20   5   2      15301.16      15549.49       212.19 o                         
  21   5   2       6584.87       6824.52       188.62 o                         
  22   5   2        137.26        323.93       197.04 o                         
  23   5   2       3348.71       3624.62       211.21 o                         
  24   5   2      13401.55      13634.13       290.57 o                         
  25   5   2       1728.13       1793.73       247.59 o                         
   0   6   2      43931.61      43382.12       249.09 o                         
   1   6   2      12836.50      12967.20        66.54 o                         
   2   6   2        499.99        470.61        37.50 o                         
   3   6   2      10626.96      10756.01        58.21 o                         
   4   6   2      27094.75      26556.67        97.83 o                         
   5   6   2       5729.69       5888.42        52.95 o                         
   6   6   2       4587.19       4841.91        54.96 o                         
   7   6   2      16954.47      17283.44       125.99 o                         
   8   6   2      18794.09      18937.37       115.15 o                         
   9   6   2        198.53        268.19        63.58 o                         
  10   6   2       6995.98       7182.35        84.75 o                         
  11   6   2      12626.34      12839.34       112.09 o                         
  12   6   2      10974.49      11150.21       113.99 o                         
  13   6   2        487.15        550.65        91.96 o                         
  14   6   2      13437.77      14154.42       219.97 o                         
  15   6   2      10423.33      10653.87       155.28 o                         
  16   6   2       4375.88       4485.35       120.66 o                         
  17   6   2        650.30        682.99       119.85 o                         
  18   6   2      11772.27      12152.30       193.37 o                         
  19   6   2       6435.40       6672.52       181.60 o                         
  20   6   2        853.61       1041.66       173.85 o                         
  21   6   2       1929.64       2303.01       182.78 o                         
  22   6   2       8534.72       9093.67       231.80 o                         
  23   6   2       2352.45       2523.21       218.18 o                         
  24   6   2          0.00        148.15       246.81 o                         
   1   7   2       6739.31       6918.71        80.27 o                         
   2   7   2      22061.18      21949.35       178.33 o                         
   3   7   2       5042.33       4791.29       104.73 o                         
   4   7   2        942.33        858.46        55.48 o                         
   5   7   2       9427.61       9614.78        88.11 o                         
   6   7   2      17463.58      17502.52       113.74 o                         
   7   7   2       1468.90       1515.14        59.65 o                         
   8   7   2       3244.24       3406.35        71.25 o                         
   9   7   2       9247.46       9598.33        91.24 o                         
  10   7   2      12042.49      12295.77       127.56 o                         
  11   7   2          1.73         45.59        87.24 o                         
  12   7   2       7891.73       8143.29       116.01 o                         
  13   7   2       8462.40       8629.78       172.69 o                         
  14   7   2       5967.01       6184.45       123.03 o                         
  15   7   2         27.06         55.20       116.09 o                         
  16   7   2       7781.79       8207.39       143.77 o                         
  17   7   2       5265.49       5502.08       163.88 o                         
  18   7   2       1437.84       1636.32       160.80 o                         
  19   7   2        932.85       1080.50       175.39 o                         
  20   7   2       6588.67       6785.24       199.42 o                         
  21   7   2       3109.96       3205.85       192.21 o                         
  22   7   2        335.64        392.36       202.67 o                         
  23   7   2       1301.41       1416.41       220.44 o                         
   0   8   2      18673.57      18445.74       305.82 o                         
   1   8   2       2630.15       2749.93        91.27 o                         
   2   8   2        203.42        221.44        86.77 o                         
   3   8   2       5571.57       5844.07       132.84 o                         
   4   8   2      11182.88      11165.92       117.70 o                         
   5   8   2       1851.23       1761.88        83.66 o                         
   6   8   2       3004.78       3152.80        99.55 o                         
   7   8   2       7296.65       7653.41       145.10 o                         
   8   8   2       9809.21       9959.50       183.42 o                         
   9   8   2        183.07        124.06        85.90 o                         
  10   8   2       2935.93       2366.93       280.61 o                         
  11   8   2       6014.34       6288.18       137.72 o                         
  12   8   2       4733.34       5108.56       174.46 o                         
  13   8   2          4.59         99.39       116.79 o                         
  14   8   2       4972.45       5370.75       146.25 o                         
  15   8   2       3613.11       3804.89       144.34 o                         
  16   8   2       2053.85       2280.14       158.07 o                         
  17   8   2        283.92        381.37       166.31 o                         
  18   8   2       4350.04       4695.23       189.91 o                         
  19   8   2       2512.99       2721.73       192.99 o                         
  20   8   2        410.63        553.00       197.29 o                         
  21   8   2        882.82       1055.35       203.59 o                         
  22   8   2       3948.58       4071.06       219.06 o                         
   1   9   2       1544.81       1456.14       113.99 o                         
   2   9   2       5882.88       5839.36       151.20 o                         
   3   9   2       1149.01       1173.13       114.59 o                         
   4   9   2        478.43        455.25       123.54 o                         
   5   9   2       2841.83       2890.15       126.82 o                         
   6   9   2       4063.04       3973.17       150.26 o                         
   7   9   2        240.12        281.46       144.33 o                         
   8   9   2       1386.48        939.52       173.65 o                         
   9   9   2       3133.42       2685.91       316.93 o                         
  10   9   2       3234.56       3404.68       172.54 o                         
  11   9   2          0.68         48.94       194.70 o                         
  12   9   2       2138.06       2220.81       224.06 o                         
  13   9   2       1495.55       1653.41       223.60 o                         
  14   9   2        792.81        907.31       236.20 o                         
  15   9   2        151.61        243.99       249.09 o                         
  16   9   2       2890.29       3101.97       256.39 o                         
  17   9   2       1499.87       1527.91       290.94 o                         
  18   9   2        156.50         71.19       147.38 o                         
  19   9   2        271.25        309.28       225.69 o                         
  20   9   2       1491.14       1597.74       247.73 o                         
  21   9   2        611.29        496.18       434.44 o                         
   0  10   2       1299.65       1347.04       183.31 o                         
   1  10   2        234.37        323.71       134.10 o                         
   2  10   2        217.19        171.08       133.86 o                         
   3  10   2        729.29        750.41       145.16 o                         
   4  10   2       1937.85       2041.46       158.80 o                         
   5  10   2        300.19        248.68       179.58 o                         
   6  10   2        122.80        158.81       192.01 o                         
   7  10   2        449.24        305.09       170.51 o                         
   8  10   2        520.68        664.18       300.49 o                         
   9  10   2          2.10         48.77       110.48 o                         
  10  10   2        731.87        855.60       251.21 o                         
  11  10   2        593.03        597.32       259.44 o                         
  12  10   2        461.79        578.89       267.14 o                         
  13  10   2          0.13        223.02       277.97 o                         
  14  10   2        466.33        822.55       289.05 o                         
  15  10   2        418.09        731.67       294.40 o                         
  16  10   2         65.16        181.24       352.66 o                         
  17  10   2         92.28        339.34       375.52 o                         
  18  10   2        570.29        848.35       382.56 o                         
  19  10   2        362.49        429.54       754.32 o                         
   1  11   2          4.12         66.35       218.80 o                         
   2  11   2        222.62        396.07       169.67 o                         
   3  11   2         68.91        190.90       187.23 o                         
   4  11   2         19.38        179.37       216.81 o                         
   5  11   2         18.87        137.26       171.29 o                         
   6  11   2        130.70        437.70       293.42 o                         
   7  11   2         24.48        216.58       374.48 o                         
   8  11   2          3.63        420.34       398.22 o                         
   9  11   2        109.86        578.23       402.91 o                         
  10  11   2        161.29        464.42       406.90 o                         
  11  11   2         17.08        437.34       390.03 o                         
  12  11   2         57.27        258.09       433.65 o                         
  13  11   2         14.05        182.86       409.34 o                         
  14  11   2        131.63        280.29       458.26 o                         
  15  11   2          7.83        224.77       461.41 o                         
   0  12   2         12.03        124.63       322.53 o                         
   1  12   2         46.21         86.05       272.49 o                         
   2  12   2         22.09        206.34       269.40 o                         
   3  12   2         33.97        250.23       245.41 o                         
   4  12   2         65.03        447.13       273.12 o                         
   5  12   2          3.06         14.83       386.33 o                         
   6  12   2          0.74        151.45       419.82 o                         
   7  12   2        103.24        246.66       419.26 o                         
   8  12   2          2.49        533.92       420.83 o                         
   9  12   2          1.03        160.75       424.71 o                         
  10  12   2         32.81        220.44       438.87 o                         
  11  12   2         32.19        204.40       441.53 o                         
  12  12   2         29.40        157.13       447.37 o                         
   1  13   2        267.80        418.98       355.60 o                         
   2  13   2        430.17        735.63       348.40 o                         
   3  13   2         50.70          6.66       201.36 o                         
   4  13   2          7.03         -7.70       456.14 o                         
   5  13   2        347.76        658.75       445.12 o                         
   6  13   2        473.56        756.42       459.82 o                         
   7  13   2         48.04        140.57       471.32 o                         
   8  13   2        120.19        -28.70       690.07 o                         
   1   1   3       3500.67       4075.88        46.59 o                         
   2   1   3       2599.93       3326.16        30.84 o                         
   3   1   3        768.46        894.12        27.02 o                         
   4   1   3          9.91         27.12        22.66 o                         
   5   1   3       4024.56       4472.05        39.52 o                         
   6   1   3       2566.40       2884.06        32.27 o                         
   7   1   3       1008.48       1148.81        27.34 o                         
   8   1   3         19.75         56.65        28.60 o                         
   9   1   3        539.76        601.57        32.67 o                         
  10   1   3       1156.22       1219.38        37.45 o                         
  11   1   3         59.38        105.61        39.41 o                         
  12   1   3         57.33         94.78        43.75 o                         
  13   1   3       2479.99       2609.18        51.46 o                         
  14   1   3        215.71        244.57        53.74 o                         
  15   1   3        327.63        388.21        59.67 o                         
  16   1   3        807.62        841.58        69.75 o                         
  17   1   3       1084.05       1163.24        73.29 o                         
  18   1   3        472.42        481.87        80.00 o                         
  19   1   3        149.89        201.33        85.46 o                         
  20   1   3        511.80        535.86        90.08 o                         
  21   1   3       1311.06       1382.08        99.26 o                         
  22   1   3        168.92        201.60       118.05 o                         
  23   1   3         70.04        190.94       144.56 o                         
  24   1   3        336.18        437.47       145.30 o                         
  25   1   3        271.32        256.32       152.57 o                         
  26   1   3         19.93         67.85       174.14 o                         
  27   1   3        336.14        310.00       162.61 o                         
   0   2   3        127.59        285.36        27.38 o                         
   1   2   3      10664.89      11478.39        67.39 o                         
   2   2   3       2466.67       2645.49        31.13 o                         
   3   2   3        801.54       1076.51        23.02 o                         
   4   2   3       5897.08       5863.51        33.65 o                         
   5   2   3       1728.38       1697.24        28.24 o                         
   6   2   3         72.27        100.67        23.56 o                         
   7   2   3      16022.70      16170.61        71.47 o                         
   8   2   3       2803.76       3053.54        33.17 o                         
   9   2   3       2330.51       2535.07        35.79 o                         
  10   2   3        648.27        725.77        35.26 o                         
  11   2   3       5463.09       5653.91        49.56 o                         
  12   2   3       2400.15       2536.52        50.28 o                         
  13   2   3        301.90        389.82        51.18 o                         
  14   2   3        751.67        791.24        54.65 o                         
  15   2   3       4788.11       4878.62        66.99 o                         
  16   2   3        358.81        373.14        64.30 o                         
  17   2   3        190.71        249.23        71.51 o                         
  18   2   3       1542.00       1582.51        77.50 o                         
  19   2   3       2360.72       2387.34        84.21 o                         
  20   2   3        109.60        133.58        88.77 o                         
  21   2   3        753.24        810.62       100.61 o                         
  22   2   3       1153.19       1260.95       133.86 o                         
  23   2   3       1160.32       1242.54       147.69 o                         
  24   2   3         23.65        128.23       213.60 o                         
  25   2   3        982.41       1053.05       211.22 o                         
  26   2   3        635.07        704.52       218.02 o                         
  27   2   3        427.54        497.55       230.97 o                         
   1   3   3      25139.02      25594.91       113.49 o                         
   2   3   3       6493.43       6585.59        40.40 o                         
   3   3   3       6134.25       6395.32        38.55 o                         
   4   3   3        846.35        954.36        27.98 o                         
   5   3   3      21489.96      21958.78       103.39 o                         
   6   3   3       5774.27       6198.99        48.16 o                         
   7   3   3        103.03        162.38        26.37 o                         
   8   3   3       2387.59       2539.61        32.46 o                         
   9   3   3      14490.55      14970.91        71.87 o                         
  10   3   3       4077.70       4194.13        43.54 o                         
  11   3   3         33.27         71.36        41.42 o                         
  12   3   3       2937.65       3024.29        50.95 o                         
  13   3   3       9475.54       9626.41        68.71 o                         
  14   3   3       2245.43       2297.31        57.68 o                         
  15   3   3        428.76        471.36        58.80 o                         
  16   3   3       1975.76       2089.35        66.01 o                         
  17   3   3       7844.43       8064.63        91.74 o                         
  18   3   3        345.63        367.55        87.75 o                         
  19   3   3       1884.85       1654.41        88.88 o                         
  20   3   3       2354.90       2562.22       128.00 o                         
  21   3   3       3204.44       3539.44       163.11 o                         
  22   3   3          2.52         60.58       192.70 o                         
  23   3   3       2414.20       2639.15       194.87 o                         
  24   3   3       2057.65       2422.43       206.15 o                         
  25   3   3       1002.99       1120.67       217.01 o                         
  26   3   3         92.08         95.99       225.85 o                         
   0   4   3      23140.66      24309.90       125.15 o                         
   1   4   3      14722.50      14998.83        59.62 o                         
   2   4   3        132.24        145.39        19.62 o                         
   3   4   3      23380.86      23494.54        89.53 o                         
   4   4   3      19558.50      19138.28        84.36 o                         
   5   4   3      19266.64      19314.10        99.48 o                         
   6   4   3        318.13        371.09        30.54 o                         
   7   4   3      36647.91      36488.06       150.79 o                         
   8   4   3       7183.00       7342.68        49.48 o                         
   9   4   3        572.97        615.39        38.20 o                         
  10   4   3       5004.34       4971.56        51.23 o                         
  11   4   3      32792.26      33065.66       113.75 o                         
  12   4   3       6242.99       6399.78        73.59 o                         
  13   4   3        341.74        241.77        44.50 o                         
  14   4   3       6979.63       7286.58       103.63 o                         
  15   4   3      13928.99      14207.64       132.08 o                         
  16   4   3       2988.96       3015.63        96.45 o                         
  17   4   3       2059.74       2158.35        99.24 o                         
  18   4   3       4407.62       4540.14       112.02 o                         
  19   4   3      10160.39      10184.96       140.16 o                         
  20   4   3        242.45        394.30       152.82 o                         
  21   4   3       2638.66       2752.07       168.70 o                         
  22   4   3       3769.06       3888.16       178.43 o                         
  23   4   3       3176.91       3320.83       190.77 o                         
  24   4   3          9.51        194.98       245.77 o                         
  25   4   3       4235.51       4370.10       248.90 o                         
  26   4   3       2196.54       2485.53       255.99 o                         
   1   5   3      33712.80      33630.65       171.66 o                         
   2   5   3      23434.49      23234.62       129.77 o                         
   3   5   3      13505.94      13775.00        54.86 o                         
   4   5   3        430.52        435.61        30.42 o                         
   5   5   3      36121.89      36080.46       187.93 o                         
   6   5   3      16531.10      16796.71        95.35 o                         
   7   5   3       3245.35       3374.76        50.01 o                         
   8   5   3       2551.06       2507.73        50.20 o                         
   9   5   3      27730.38      28066.00       114.21 o                         
  10   5   3       9410.36       9564.40        84.36 o                         
  11   5   3        348.16        378.77        69.73 o                         
  12   5   3       5284.11       5226.44        84.28 o                         
  13   5   3      25021.36      25140.75       150.46 o                         
  14   5   3       4453.33       4541.99       102.98 o                         
  15   5   3        113.96        217.47        97.95 o                         
  16   5   3       6950.39       6988.62       119.65 o                         
  17   5   3      17414.68      17593.19       203.81 o                         
  18   5   3       2335.88       2356.75       112.61 o                         
  19   5   3       3118.46       3172.86       144.62 o                         
  20   5   3       5711.15       6015.88       177.02 o                         
  21   5   3       9666.29       9705.30       216.32 o                         
  22   5   3        308.36        407.46       203.56 o                         
  23   5   3       3606.45       3614.39       215.06 o                         
  24   5   3       4654.06       4629.16       254.66 o                         
  25   5   3       3111.14       3256.95       253.47 o                         
   0   6   3       7660.78       8159.29       124.55 o                         
   1   6   3      26317.96      26360.88       162.54 o                         
   2   6   3       2774.85       2705.27        44.56 o                         
   3   6   3      10372.17      10672.36        68.90 o                         
   4   6   3      20260.41      19847.66        96.38 o                         
   5   6   3       6395.23       6483.85        56.90 o                         
   6   6   3        927.71       1057.19        47.90 o                         
   7   6   3      49424.85      48721.41       187.70 o                         
   8   6   3      10705.55      10838.30        81.27 o                         
   9   6   3       4149.39       4265.71        71.82 o                         
  10   6   3       4234.20       4368.91        76.94 o                         
  11   6   3      24292.92      24254.01       128.99 o                         
  12   6   3       9739.07       9851.93       113.29 o                         
  13   6   3        760.15        842.09        94.48 o                         
  14   6   3       4380.52       4421.96       109.82 o                         
  15   6   3      21217.24      21319.56       170.09 o                         
  16   6   3       1950.41       2139.58       116.33 o                         
  17   6   3        913.84       1020.38       120.26 o                         
  18   6   3       7276.13       7630.60       165.95 o                         
  19   6   3      12885.76      13000.58       208.95 o                         
  20   6   3        531.65        704.26       172.63 o                         
  21   6   3       3857.33       4154.29       186.78 o                         
  22   6   3       5634.74       5856.81       219.79 o                         
  23   6   3       5985.25       6068.00       228.76 o                         
  24   6   3         65.48        182.06       227.26 o                         
   1   7   3      28506.15      28293.40       202.18 o                         
   2   7   3      15961.97      16051.85       104.27 o                         
   3   7   3      12944.46      12807.05        91.68 o                         
   4   7   3       1611.09       1532.55        56.02 o                         
   5   7   3      36734.92      35718.69       229.20 o                         
   6   7   3      16249.55      16205.23       100.51 o                         
   7   7   3       3320.80       3398.93        71.17 o                         
   8   7   3       3801.46       4038.91        73.93 o                         
   9   7   3      31146.03      31477.70       173.96 o                         
  10   7   3      10343.45      10442.00        99.58 o                         
  11   7   3         75.19        145.13        88.50 o                         
  12   7   3       5938.38       6280.97       111.17 o                         
  13   7   3      27879.10      28389.31       176.78 o                         
  14   7   3       4692.60       4897.75       119.70 o                         
  15   7   3        531.55        688.81       114.60 o                         
  16   7   3       6271.81       6273.75       139.41 o                         
  17   7   3      18245.20      18912.54       211.40 o                         
  18   7   3       1264.68       1465.35       161.70 o                         
  19   7   3       4575.87       4868.49       185.89 o                         
  20   7   3       6624.11       6822.27       200.13 o                         
  21   7   3       9798.10       9489.57       219.18 o                         
  22   7   3        102.19        104.17       216.68 o                         
  23   7   3       4925.35       4910.12       231.05 o                         
   0   8   3      25793.85      25576.08       255.47 o                         
   1   8   3      23345.81      22863.51       147.09 o                         
   2   8   3        370.83        353.66        85.99 o                         
   3   8   3      30198.87      30735.35       213.50 o                         
   4   8   3      21408.16      21493.08       152.24 o                         
   5   8   3      12338.29      12492.62       142.24 o                         
   6   8   3       1871.34       1816.33        88.33 o                         
   7   8   3      47226.49      46225.81       358.14 o                         
   8   8   3      12159.00      12534.75       178.76 o                         
   9   8   3       1060.42       1015.02       103.82 o                         
  10   8   3       6124.87       6245.06       147.09 o                         
  11   8   3      37568.34      37778.22       410.99 o                         
  12   8   3       8262.27       8455.34       151.58 o                         
  13   8   3        429.36        407.52       110.89 o                         
  14   8   3       9480.02       9820.04       235.96 o                         
  15   8   3      22986.99      23630.75       383.40 o                         
  16   8   3       3925.29       4087.69       165.26 o                         
  17   8   3       2412.98       2650.44       165.62 o                         
  18   8   3       7501.06       7915.20       191.96 o                         
  19   8   3      16767.36      16960.70       244.46 o                         
  20   8   3        432.79        465.40       198.02 o                         
  21   8   3       4827.08       4900.42       212.74 o                         
  22   8   3       6586.49       6269.74       226.51 o                         
   1   9   3      25692.91      25789.92       264.69 o                         
   2   9   3      20015.63      20197.47       251.12 o                         
   3   9   3      13704.62      13989.97       192.52 o                         
   4   9   3        704.43        702.55       112.51 o                         
   5   9   3      34053.50      33959.70       293.65 o                         
   6   9   3      15351.10      15940.42       190.12 o                         
   7   9   3       3503.57       3604.46       144.59 o                         
   8   9   3       3355.11       3594.59       157.63 o                         
   9   9   3      33252.75      33947.83       338.67 o                         
  10   9   3       9211.17       9491.70       249.13 o                         
  11   9   3        172.83        199.50       173.04 o                         
  12   9   3       6989.73       7399.49       246.02 o                         
  13   9   3      27015.28      27753.08       488.12 o                         
  14   9   3       4835.99       4908.11       264.46 o                         
  15   9   3        770.68        754.17       248.55 o                         
  16   9   3       7486.57       7750.14       280.78 o                         
  17   9   3      19261.32      19797.52       394.87 o                         
  18   9   3       1762.10        790.71       396.49 o                         
  19   9   3       3863.63       3458.03       259.57 o                         
  20   9   3       6588.48       6213.29       265.41 o                         
  21   9   3       9606.14       8062.51       457.50 o                         
   0  10   3      10155.91       9828.41       429.52 o                         
   1  10   3      15562.67      15296.93       242.55 o                         
   2  10   3        998.63       1015.85       144.70 o                         
   3  10   3      15214.46      15289.55       238.75 o                         
   4  10   3      14298.06      14355.30       267.06 o                         
   5  10   3       5521.64       5641.14       202.62 o                         
   6  10   3       1083.88       1348.15       185.35 o                         
   7  10   3      30210.43      30724.37       639.67 o                         
   8  10   3       7739.63       8112.66       293.62 o                         
   9  10   3       1355.17       1543.38       251.79 o                         
  10  10   3       3957.77       4005.26       264.89 o                         
  11  10   3      20760.07      21119.47       359.39 o                         
  12  10   3       6576.73       6885.06       293.27 o                         
  13  10   3        215.17        401.25       278.64 o                         
  14  10   3       4383.45       4424.94       295.84 o                         
  15  10   3      16697.95      17025.93       555.59 o                         
  16  10   3       1822.52       2014.56       294.57 o                         
  17  10   3       1042.36       1115.54       354.59 o                         
  18  10   3       5923.25       5918.77       386.36 o                         
   1  11   3      13840.48      13610.15       392.92 o                         
   2  11   3      10109.19      10153.23       255.72 o                         
   3  11   3       7860.87       8098.44       247.48 o                         
   4  11   3        805.83        929.87       222.13 o                         
   5  11   3      19792.09      19385.96       304.13 o                         
   6  11   3       9384.99       9069.55       276.74 o                         
   7  11   3       2523.24       2490.17       310.51 o                         
   8  11   3       2242.46       2615.09       373.11 o                         
   9  11   3      19622.79      19573.83       515.64 o                         
  10  11   3       6306.87       6677.80       427.80 o                         
  11  11   3         67.28        354.29       425.61 o                         
  12  11   3       3756.89       3945.14       409.35 o                         
  13  11   3      17481.17      18386.68       560.44 o                         
  14  11   3       2883.04       2933.27       488.61 o                         
  15  11   3        380.92        259.75       220.42 o                         
  16  11   3       4498.37       4302.74       812.60 o                         
   0  12   3      11280.70      11529.93      1280.06 o                         
   1  12   3      11169.95      11260.38       292.81 o                         
   2  12   3        204.13        292.67       252.54 o                         
   3  12   3      14250.51      14640.51       305.74 o                         
   4  12   3       9774.85       9967.87       304.91 o                         
   5  12   3       4527.70       4583.53       341.65 o                         
   6  12   3       1260.52       1302.76       392.65 o                         
   7  12   3      21462.12      21259.63       555.47 o                         
   8  12   3       6608.67       6885.38       447.57 o                         
   9  12   3        601.21        504.32       410.33 o                         
  10  12   3       2944.56       3255.35       425.79 o                         
  11  12   3      17091.94      17648.38       571.27 o                         
  12  12   3       3945.79       4058.97       465.24 o                         
   1  13   3       9607.27       9840.31       337.33 o                         
   2  13   3       7910.35       8254.96       361.38 o                         
   3  13   3       5517.18       5101.05       361.96 o                         
   4  13   3        457.55        297.07       460.76 o                         
   5  13   3      13522.18      12480.01       533.89 o                         
   6  13   3       6236.52       5891.36       466.58 o                         
   7  13   3       1449.14       1437.00       467.87 o                         
   8  13   3       1551.14       1857.84       684.73 o                         
   0   0   4      42103.47      47879.96       440.81 o                         
   1   0   4     202061.19     232329.44      3873.78 o                         
   2   0   4       2075.77       2866.55        57.24 o                         
   3   0   4     150855.33     163164.91      1101.02 o                         
   4   0   4      26282.41      28786.15       123.50 o                         
   5   0   4     148216.02     154603.69       474.02 o                         
   6   0   4      24797.46      26206.03        93.48 o                         
   7   0   4     238129.89     234470.45       683.61 o                         
   8   0   4      27994.61      29304.99       111.28 o                         
   9   0   4       2551.07       2981.10        50.62 o                         
  10   0   4       2700.36       2779.25        54.78 o                         
  11   0   4     172995.09     170507.45       690.14 o                         
  12   0   4       4480.85       4862.98        69.91 o                         
  13   0   4       3538.88       4026.58        80.44 o                         
  14   0   4       3459.30       3857.68        90.46 o                         
  15   0   4     115391.19     112732.44       486.10 o                         
  16   0   4       2475.56       3108.87       105.73 o                         
  17   0   4       4786.86       5051.06       121.20 o                         
  18   0   4       4764.24       5348.54       138.41 o                         
  19   0   4      62600.24      62190.71       300.77 o                         
  20   0   4        496.66       1345.07       134.27 o                         
  21   0   4      18946.50      20056.23       301.72 o                         
  22   0   4       5755.53       6682.62       201.01 o                         
  23   0   4      26770.18      26822.30       288.66 o                         
  24   0   4         20.77        772.28       204.15 o                         
  25   0   4      21309.82      21343.58       294.54 o                         
  26   0   4       2315.69       2704.80       223.72 o                         
  27   0   4       6447.91       6088.73       247.95 o                         
   1   1   4     148326.56     157856.61      1278.18 o                         
   2   1   4      14160.31      16215.08        93.22 o                         
   3   1   4      80802.19      84403.52       331.32 o                         
   4   1   4        639.30        801.94        26.97 o                         
   5   1   4     216278.56     215266.72       619.59 o                         
   6   1   4      14591.07      15183.61        55.55 o                         
   7   1   4      23124.51      23664.39        86.52 o                         
   8   1   4       5208.65       5575.22        44.13 o                         
   9   1   4     133230.64     132807.56       572.91 o                         
  10   1   4      15849.83      15892.19        91.63 o                         
  11   1   4        274.27        354.38        39.21 o                         
  12   1   4       3624.21       3820.77        51.75 o                         
  13   1   4     126747.89     123481.27       576.66 o                         
  14   1   4       1677.87       1855.62        56.28 o                         
  15   1   4       1052.32       1260.89        64.09 o                         
  16   1   4       8259.11       8502.95        85.80 o                         
  17   1   4      73260.96      72423.66       194.38 o                         
  18   1   4       1271.02       1827.29        83.25 o                         
  19   1   4      16099.02      16832.97       122.43 o                         
  20   1   4       2689.05       3047.93        96.87 o                         
  21   1   4      37675.66      37315.39       296.80 o                         
  22   1   4         21.10        387.74       128.85 o                         
  23   1   4      17080.52      17767.77       180.63 o                         
  24   1   4       2908.40       3223.61       146.02 o                         
  25   1   4      12248.43      11943.34       178.71 o                         
  26   1   4         21.14        267.95       188.99 o                         
  27   1   4      17540.60      17265.22       282.46 o                         
   0   2   4      15145.64      15550.25       133.17 o                         
   1   2   4      15610.76      15570.14        60.83 o                         
   2   2   4       2009.59       2411.85        37.65 o                         
   3   2   4      97300.74      94490.12       304.98 o                         
   4   2   4      31430.15      32121.51       124.26 o                         
   5   2   4      63643.21      62819.98       198.35 o                         
   6   2   4        262.48        473.25        29.18 o                         
   7   2   4     158520.89     155789.28       525.19 o                         
   8   2   4        616.81        649.60        27.93 o                         
   9   2   4       5109.79       5392.54        42.87 o                         
  10   2   4       8239.33       8541.05        54.46 o                         
  11   2   4     113693.99     110950.70       333.67 o                         
  12   2   4       3729.01       3831.96        54.16 o                         
  13   2   4         63.49        163.56        51.58 o                         
  14   2   4       2691.91       2771.68        60.05 o                         
  15   2   4      57956.22      56767.38       213.63 o                         
  16   2   4       1683.29       1784.08        65.29 o                         
  17   2   4       4554.04       4670.70        80.35 o                         
  18   2   4       3969.50       4044.28        86.43 o                         
  19   2   4      47607.31      47086.09       239.23 o                         
  20   2   4        848.19       1048.65        91.81 o                         
  21   2   4      14655.10      15128.59       148.61 o                         
  22   2   4       2650.80       2899.43       136.78 o                         
  23   2   4      22185.24      22364.88       259.07 o                         
  24   2   4         17.62        366.03       205.38 o                         
  25   2   4      16850.79      16672.31       269.05 o                         
  26   2   4       1745.07       2062.46       217.92 o                         
  27   2   4       6256.72       6338.16       243.45 o                         
   1   3   4      88948.63      85948.94       281.50 o                         
   2   3   4      15073.81      16162.59        71.21 o                         
   3   3   4      48758.68      47645.77       144.12 o                         
   4   3   4        132.38        222.96        28.27 o                         
   5   3   4     138231.56     134440.86       456.06 o                         
   6   3   4       7284.30       7354.17        56.20 o                         
   7   3   4      20206.87      20441.64        79.86 o                         
   8   3   4       5012.38       5388.91        40.74 o                         
   9   3   4     104136.09     101488.30       388.08 o                         
  10   3   4      10728.00      10843.17        60.29 o                         
  11   3   4        811.16        876.03        44.05 o                         
  12   3   4       2039.05       2142.05        50.24 o                         
  13   3   4      88800.58      85409.38       328.85 o                         
  14   3   4       1139.12       1238.85        55.40 o                         
  15   3   4        676.18        679.47        60.94 o                         
  16   3   4       6428.21       6587.67        76.70 o                         
  17   3   4      56189.04      54212.81       248.06 o                         
  18   3   4       1651.54       1721.07        96.59 o                         
  19   3   4      11449.81      11770.39       169.49 o                         
  20   3   4       1810.52       1929.12       143.43 o                         
  21   3   4      30583.14      30221.11       366.48 o                         
  22   3   4         31.16        120.73       171.43 o                         
  23   3   4      12618.91      12688.74       234.24 o                         
  24   3   4       2672.56       2941.37       206.48 o                         
  25   3   4      10590.68      10565.09       248.01 o                         
  26   3   4         21.36        210.45       229.11 o                         
  27   3   4      13016.92      11577.30       688.02 o                         
   0   4   4      10048.69      10372.73        77.25 o                         
   1   4   4      89828.92      87306.30       325.06 o                         
   2   4   4        384.69        446.71        25.44 o                         
   3   4   4      88017.24      84802.42       331.22 o                         
   4   4   4      11055.39      11333.09        58.85 o                         
   5   4   4      47808.69      47938.46       188.31 o                         
   6   4   4       3799.16       4142.13        41.32 o                         
   7   4   4     122049.52     117017.78       586.82 o                         
   8   4   4      12106.06      12373.63        59.69 o                         
   9   4   4       2254.58       2413.39        45.61 o                         
  10   4   4       2651.30       2738.19        50.81 o                         
  11   4   4      89984.68      88251.14       290.22 o                         
  12   4   4       3701.73       3712.77        74.66 o                         
  13   4   4       1472.98       1201.62        73.29 o                         
  14   4   4       2353.50       2388.27        89.25 o                         
  15   4   4      65198.99      64061.11       281.51 o                         
  16   4   4       1187.74       1311.76        99.33 o                         
  17   4   4       3087.65       3200.88       104.82 o                         
  18   4   4       2968.14       3077.67       110.52 o                         
  19   4   4      37980.21      37981.86       326.88 o                         
  20   4   4        222.87        351.71       155.78 o                         
  21   4   4      11399.73      11628.39       201.94 o                         
  22   4   4       3015.38       3490.11       182.43 o                         
  23   4   4      16189.29      16391.32       238.12 o                         
  24   4   4         15.40        113.42       219.21 o                         
  25   4   4      12665.34      13017.68       291.42 o                         
  26   4   4       1419.64       1613.37       250.53 o                         
   1   5   4      54923.13      53720.52       211.93 o                         
   2   5   4       6526.33       6796.55        40.03 o                         
   3   5   4      33287.36      32485.66       170.35 o                         
   4   5   4        619.11        705.22        29.80 o                         
   5   5   4      72000.70      68980.25       311.18 o                         
   6   5   4       5710.54       5858.63        53.37 o                         
   7   5   4       8492.30       9063.67        64.85 o                         
   8   5   4       1739.15       1855.64        56.63 o                         
   9   5   4      64758.29      64309.25       298.97 o                         
  10   5   4       3456.96       3561.70        72.21 o                         
  11   5   4         40.17        103.55        69.72 o                         
  12   5   4       1472.38       1525.16        76.53 o                         
  13   5   4      55522.58      55238.20       297.18 o                         
  14   5   4        935.36       1056.50        95.19 o                         
  15   5   4        918.50       1028.43        97.35 o                         
  16   5   4       2514.38       2682.05       109.13 o                         
  17   5   4      31555.31      31675.74       308.01 o                         
  18   5   4        524.78        573.57       111.36 o                         
  19   5   4       7878.77       8311.52       160.70 o                         
  20   5   4       1850.22       2121.28       169.51 o                         
  21   5   4      16205.02      16753.13       248.39 o                         
  22   5   4         10.27        202.98       210.30 o                         
  23   5   4       8599.20       8673.57       236.86 o                         
  24   5   4       1334.24       1390.60       219.70 o                         
  25   5   4       5148.11       5113.51       267.06 o                         
   0   6   4       4418.57       4475.68        83.13 o                         
   1   6   4      14126.51      14165.44        87.31 o                         
   2   6   4         57.91        111.24        41.53 o                         
   3   6   4      32566.40      32651.60       105.09 o                         
   4   6   4       3218.41       3386.87        57.04 o                         
   5   6   4      11760.52      12009.30        80.02 o                         
   6   6   4        147.94        168.23        47.76 o                         
   7   6   4      43067.28      42743.88       163.57 o                         
   8   6   4       2119.54       2098.56        62.37 o                         
   9   6   4        934.49        999.46        65.93 o                         
  10   6   4       1270.79       1526.27        72.94 o                         
  11   6   4      34760.94      34694.33       167.96 o                         
  12   6   4        888.19        695.93        68.81 o                         
  13   6   4         12.22         99.63        98.15 o                         
  14   6   4       1676.95       1857.84       101.62 o                         
  15   6   4      20607.21      21125.59       241.42 o                         
  16   6   4        517.48        573.21       118.52 o                         
  17   6   4       1715.37       1783.88       121.35 o                         
  18   6   4       1232.27       1432.34       150.65 o                         
  19   6   4      15297.78      16087.36       208.01 o                         
  20   6   4        108.09        278.79       180.26 o                         
  21   6   4       5301.88       5713.75       211.82 o                         
  22   6   4        848.39       1204.37       210.45 o                         
  23   6   4       6890.26       7073.32       234.72 o                         
  24   6   4          0.16        123.66       226.46 o                         
   1   7   4      14781.77      14944.31       122.70 o                         
   2   7   4       3334.86       3549.92        80.32 o                         
   3   7   4       9990.45       9932.62       120.29 o                         
   4   7   4         72.42         89.09        60.14 o                         
   5   7   4      24660.01      24385.86       142.13 o                         
   6   7   4       1575.90       1367.69        81.12 o                         
   7   7   4       4079.57       4258.10        75.67 o                         
   8   7   4        919.94       1022.82        67.92 o                         
   9   7   4      24241.61      24589.04       147.09 o                         
  10   7   4       1433.25       1442.10        80.65 o                         
  11   7   4        240.18        217.47        75.05 o                         
  12   7   4        450.37        467.32        99.45 o                         
  13   7   4      17952.58      18443.54       297.99 o                         
  14   7   4        471.09        504.65       112.55 o                         
  15   7   4        197.94        230.91       119.17 o                         
  16   7   4       1021.91       1137.23       128.44 o                         
  17   7   4      13764.61      14270.04       196.99 o                         
  18   7   4        516.98        719.84       163.44 o                         
  19   7   4       2069.75       2447.45       173.28 o                         
  20   7   4        653.23        629.40       185.45 o                         
  21   7   4       7785.40       8132.60       216.72 o                         
  22   7   4          4.77        158.94       240.09 o                         
  23   7   4       3183.59       3178.07       231.31 o                         
   0   8   4        860.18        959.06       112.86 o                         
   1   8   4       9692.03       9743.78       109.47 o                         
   2   8   4         56.30         25.19        37.95 o                         
   3   8   4      12991.80      12955.11       197.65 o                         
   4   8   4       1859.29       1936.99        97.47 o                         
   5   8   4       4834.62       4878.54       113.36 o                         
   6   8   4        118.76         90.66       119.44 o                         
   7   8   4      16067.10      16513.92       282.27 o                         
   8   8   4       1390.15       1354.37        96.16 o                         
   9   8   4        434.74        440.49       121.42 o                         
  10   8   4        611.55        379.03        97.02 o                         
  11   8   4      12858.89      13193.75       321.01 o                         
  12   8   4        856.53        799.60       107.59 o                         
  13   8   4         59.11         36.47       104.57 o                         
  14   8   4        495.34        458.29       131.24 o                         
  15   8   4      10172.29      10418.58       220.88 o                         
  16   8   4        177.24        234.71       160.36 o                         
  17   8   4        671.50        752.14       167.61 o                         
  18   8   4        568.41        570.01       174.59 o                         
  19   8   4       6721.90       7130.90       198.54 o                         
  20   8   4         33.11        104.52       211.08 o                         
  21   8   4       1821.46       1869.92       207.42 o                         
  22   8   4        418.77        322.26       238.77 o                         
   1   9   4       4305.89       4161.67       133.77 o                         
   2   9   4        584.97        290.24        93.07 o                         
   3   9   4       3056.49       3153.04       119.37 o                         
   4   9   4         98.86        141.23       118.24 o                         
   5   9   4       7107.58       7206.97       160.34 o                         
   6   9   4        507.64        552.43       138.64 o                         
   7   9   4        651.30        778.89       137.18 o                         
   8   9   4        136.63        168.99       145.77 o                         
   9   9   4       6990.50       7260.96       202.23 o                         
  10   9   4        137.79        323.10       199.85 o                         
  11   9   4         90.53        133.86       238.02 o                         
  12   9   4        181.95        269.80       256.85 o                         
  13   9   4       4878.36       5686.90       275.64 o                         
  14   9   4        133.49        198.41       233.53 o                         
  15   9   4        226.03        293.26       251.81 o                         
  16   9   4        132.13        186.78       257.64 o                         
  17   9   4       2885.30       3282.04       271.94 o                         
  18   9   4         33.92        174.98       213.18 o                         
  19   9   4        900.95        664.45       203.19 o                         
  20   9   4        296.10        183.16       248.67 o                         
  21   9   4       1549.78       1528.81       422.48 o                         
   0  10   4        300.31        342.02       219.95 o                         
   1  10   4        972.34        678.10       129.68 o                         
   2  10   4         82.97         46.17       176.79 o                         
   3  10   4       1656.00       1756.07       180.94 o                         
   4  10   4         17.95         81.69       178.43 o                         
   5  10   4        278.98        308.32       183.34 o                         
   6  10   4         73.44        115.35       194.84 o                         
   7  10   4       2046.33       2126.15       167.20 o                         
   8  10   4        273.84        166.96       120.01 o                         
   9  10   4          9.41         29.73       219.28 o                         
  10  10   4          4.16        156.38       263.52 o                         
  11  10   4       1467.74       1927.63       270.22 o                         
  12  10   4          6.98         71.39       311.33 o                         
  13  10   4         14.71         32.70       283.20 o                         
  14  10   4        166.01        377.95       292.35 o                         
  15  10   4       1072.59       1474.32       297.22 o                         
  16  10   4         38.13        112.02       309.58 o                         
  17  10   4        155.38        385.81       316.58 o                         
  18  10   4         44.63        321.83       467.51 o                         
   1  11   4         56.11         99.60       224.47 o                         
   2  11   4         33.94        274.29       223.79 o                         
   3  11   4        195.20        581.41       226.64 o                         
   4  11   4          8.78         98.81       259.02 o                         
   5  11   4        166.08        684.94       233.58 o                         
   6  11   4         58.39        200.28       232.14 o                         
   7  11   4         43.11         83.72       296.90 o                         
   8  11   4          0.78         97.94       315.10 o                         
   9  11   4        377.68        914.59       384.76 o                         
  10  11   4          1.67         23.11       257.95 o                         
  11  11   4          7.31         48.29       358.28 o                         
  12  11   4         22.25        218.18       376.24 o                         
  13  11   4         55.51        183.15       162.69 o                         
  14  11   4         47.37        208.12       305.01 o                         
  15  11   4          0.23        116.51       327.97 o                         
  16  11   4          2.72        131.11       476.89 o                         
   0  12   4          2.16         48.31       400.10 o                         
   1  12   4         46.39        148.25       113.08 o                         
   2  12   4          1.13        158.58       247.75 o                         
   3  12   4          9.13        246.13       246.02 o                         
   4  12   4          1.46        104.06       259.84 o                         
   5  12   4          2.39        216.31       309.04 o                         
   6  12   4          0.85        190.03       333.18 o                         
   7  12   4        128.23        295.42       429.29 o                         
   8  12   4          0.44        289.72       437.06 o                         
   9  12   4          2.72        233.57       450.94 o                         
  10  12   4          0.89        160.82       446.88 o                         
  11  12   4         54.40        293.50       430.44 o                         
  12  12   4          1.34        136.35       478.90 o                         
   1  13   4        489.20        975.12       303.36 o                         
   2  13   4         71.68        291.36       315.40 o                         
   3  13   4        162.74        331.32       356.22 o                         
   4  13   4          1.16        -38.10       204.93 o                         
   5  13   4        476.20        620.73       474.69 o                         
   6  13   4         30.15        -45.55       628.12 o                         
   7  13   4         95.90        118.10       466.41 o                         
   1   1   5       1909.99       2217.49        78.02 o                         
   2   1   5        521.46        834.41        41.33 o                         
   3   1   5       3052.67       3339.06        35.10 o                         
   4   1   5          8.55        129.37        26.11 o                         
   5   1   5       1245.17       1422.98        32.18 o                         
   6   1   5         29.18        118.29        28.92 o                         
   7   1   5        479.93        518.58        27.05 o                         
   8   1   5        303.28        295.43        27.76 o                         
   9   1   5       6168.52       6330.56        45.71 o                         
  10   1   5         27.75         51.46        35.12 o                         
  11   1   5       1236.13       1407.59        41.86 o                         
  12   1   5         77.45        112.37        45.78 o                         
  13   1   5       3048.98       3102.00        57.58 o                         
  14   1   5         18.29         84.78        57.65 o                         
  15   1   5         13.48         58.77        65.36 o                         
  16   1   5          0.31         51.30        69.20 o                         
  17   1   5       2341.86       2341.81        78.42 o                         
  18   1   5          9.63         56.12        83.39 o                         
  19   1   5         23.33         85.07        91.27 o                         
  20   1   5          5.33         29.06        96.01 o                         
  21   1   5        574.72        663.52       111.31 o                         
  22   1   5         13.91        110.58       137.57 o                         
  23   1   5        413.61        543.86       137.93 o                         
  24   1   5          3.91        111.83       152.05 o                         
  25   1   5        773.49        837.29       160.73 o                         
  26   1   5          0.08        123.31       210.69 o                         
  27   1   5        263.84        259.13       156.64 o                         
   0   2   5         15.81        264.58        39.97 o                         
   1   2   5       7326.73       7398.26        66.74 o                         
   2   2   5         20.36        219.53        26.04 o                         
   3   2   5      12339.24      12650.85        60.52 o                         
   4   2   5        347.99        513.73        26.07 o                         
   5   2   5       5660.75       6141.12        40.33 o                         
   6   2   5          6.12         74.37        28.78 o                         
   7   2   5       6900.61       7098.51        50.70 o                         
   8   2   5        138.06        171.97        33.47 o                         
   9   2   5        143.35        180.17        24.34 o                         
  10   2   5        198.45        170.38        39.80 o                         
  11   2   5       9224.64       9445.35        66.47 o                         
  12   2   5        101.76        130.85        48.74 o                         
  13   2   5          4.29         33.05        52.38 o                         
  14   2   5          6.14         52.59        55.12 o                         
  15   2   5       5080.84       5321.20        71.84 o                         
  16   2   5          5.96         46.13        68.83 o                         
  17   2   5        182.63        217.72        75.02 o                         
  18   2   5         43.81         73.06        81.66 o                         
  19   2   5       4632.00       4596.79        95.77 o                         
  20   2   5          4.72         28.95       103.17 o                         
  21   2   5        830.89        818.31       115.88 o                         
  22   2   5          1.73        121.25       155.30 o                         
  23   2   5       1693.19       1779.20       155.98 o                         
  24   2   5          0.61         90.14       220.72 o                         
  25   2   5       1778.67       1911.37       212.19 o                         
  26   2   5         42.39        165.12       225.86 o                         
  27   2   5        481.47        417.07       283.68 o                         
   1   3   5      17049.44      17578.95       103.59 o                         
   2   3   5         18.76        102.69        32.36 o                         
   3   3   5      11298.43      11837.10        61.18 o                         
   4   3   5         63.68        101.52        26.43 o                         
   5   3   5      20188.69      20696.07        88.87 o                         
   6   3   5        281.43        356.12        25.61 o                         
   7   3   5       3112.52       3085.83        34.01 o                         
   8   3   5         23.55         50.98        31.79 o                         
   9   3   5      22673.32      22652.22       100.57 o                         
  10   3   5         32.13         66.91        40.12 o                         
  11   3   5         40.69         75.43        44.69 o                         
  12   3   5        152.79        176.83        49.05 o                         
  13   3   5      15881.17      16378.88        86.45 o                         
  14   3   5        310.50        307.33        57.75 o                         
  15   3   5       2372.18       2384.81        64.63 o                         
  16   3   5         21.89         85.09        74.54 o                         
  17   3   5      11044.30      11338.28       120.10 o                         
  18   3   5          1.22        103.24       100.34 o                         
  19   3   5       2928.82       2875.88       100.38 o                         
  20   3   5        137.24        161.98       156.98 o                         
  21   3   5       3464.92       3855.30       172.28 o                         
  22   3   5         48.34        107.29       191.06 o                         
  23   3   5       2579.28       2919.31       181.35 o                         
  24   3   5         39.60        219.87       223.86 o                         
  25   3   5       1390.16       1603.22       218.87 o                         
  26   3   5         52.14        233.92       221.43 o                         
   0   4   5       2407.58       2591.65        51.20 o                         
   1   4   5      31110.19      30788.31       152.17 o                         
   2   4   5        662.54        767.61        32.75 o                         
   3   4   5      38198.05      37183.16       177.11 o                         
   4   4   5        435.73        516.65        24.89 o                         
   5   4   5       6033.89       6221.45        45.07 o                         
   6   4   5        155.37        157.11        36.33 o                         
   7   4   5      65227.09      63173.35       335.98 o                         
   8   4   5        241.47        292.00        39.95 o                         
   9   4   5       1816.11       2000.97        46.48 o                         
  10   4   5        296.09        368.39        49.32 o                         
  11   4   5      28937.67      28922.63       179.44 o                         
  12   4   5         47.31         91.47        62.82 o                         
  13   4   5        271.65        227.81        46.87 o                         
  14   4   5        397.25        468.45        83.36 o                         
  15   4   5      18910.72      19668.10       144.44 o                         
  16   4   5        164.09        225.23        99.96 o                         
  17   4   5       1616.97       1741.21       106.24 o                         
  18   4   5         43.84         66.18       118.30 o                         
  19   4   5      14610.37      14610.95       171.90 o                         
  20   4   5          1.70        185.51       185.37 o                         
  21   4   5       4624.15       4826.77       183.24 o                         
  22   4   5         11.48        102.55       200.73 o                         
  23   4   5       6428.40       6574.94       202.73 o                         
  24   4   5          0.45        217.11       223.42 o                         
  25   4   5       5691.48       5984.86       233.09 o                         
   1   5   5      34020.61      33837.32       196.39 o                         
   2   5   5          9.54         81.73        33.76 o                         
   3   5   5      20027.59      19853.00        92.73 o                         
   4   5   5         62.23         95.61        32.97 o                         
   5   5   5      43235.16      42871.06       210.27 o                         
   6   5   5         29.80         85.54        38.43 o                         
   7   5   5       6262.36       6466.64        69.11 o                         
   8   5   5         90.49        110.83        58.65 o                         
   9   5   5      53926.75      53271.94       218.60 o                         
  10   5   5          6.29         45.33        65.92 o                         
  11   5   5       1694.07       1864.58        73.31 o                         
  12   5   5         32.94        113.77        82.59 o                         
  13   5   5      36165.12      36202.19       237.52 o                         
  14   5   5         86.35        132.47        95.50 o                         
  15   5   5       1208.05       1220.97       100.89 o                         
  16   5   5          4.80         85.83       107.21 o                         
  17   5   5      25646.78      25785.73       219.46 o                         
  18   5   5         17.93         71.89       116.97 o                         
  19   5   5       3710.34       3902.69       144.97 o                         
  20   5   5        128.00        180.01       167.24 o                         
  21   5   5       9491.72       9549.30       207.56 o                         
  22   5   5         85.09        200.22       205.95 o                         
  23   5   5       5903.71       6164.63       231.10 o                         
  24   5   5         60.87        250.50       253.54 o                         
  25   5   5       5458.21       5543.01       263.64 o                         
   0   6   5        187.85        310.93        80.14 o                         
   1   6   5      26309.08      26012.91       230.62 o                         
   2   6   5          5.98         51.35        47.35 o                         
   3   6   5      36381.82      36069.45       222.26 o                         
   4   6   5         42.60         99.27        45.18 o                         
   5   6   5      15734.02      15649.38        84.72 o                         
   6   6   5         41.54         71.35        52.23 o                         
   7   6   5      40135.05      39046.89       190.47 o                         
   8   6   5        165.29        243.74        64.59 o                         
   9   6   5        434.41        452.20        67.99 o                         
  10   6   5        219.84        288.33        73.19 o                         
  11   6   5      39898.50      39885.78       243.72 o                         
  12   6   5        362.09        435.37        83.31 o                         
  13   6   5         93.83        172.47        96.80 o                         
  14   6   5         38.31         73.86       102.83 o                         
  15   6   5      26448.49      26658.82       259.09 o                         
  16   6   5         29.08         96.45       120.24 o                         
  17   6   5       1322.57       1432.29       127.32 o                         
  18   6   5        206.02        259.94       151.03 o                         
  19   6   5      20489.60      20385.68       223.69 o                         
  20   6   5         26.58        178.62       189.36 o                         
  21   6   5       4547.94       4580.17       210.85 o                         
  22   6   5         12.90        113.05       210.16 o                         
  23   6   5       8344.50       8134.46       243.58 o                         
  24   6   5          0.42        188.48       226.93 o                         
   1   7   5      37631.20      36892.21       194.78 o                         
   2   7   5         27.66         69.78        74.34 o                         
   3   7   5      22319.22      22113.80       140.63 o                         
   4   7   5         20.32         15.39        70.12 o                         
   5   7   5      41873.55      38766.20       772.37 o                         
   6   7   5        254.86        332.56        74.16 o                         
   7   7   5       4414.42       4459.03        75.71 o                         
   8   7   5         11.08         51.23        72.89 o                         
   9   7   5      49939.71      48774.52       250.08 o                         
  10   7   5        109.30        143.07        81.23 o                         
  11   7   5        478.62        459.17        85.27 o                         
  12   7   5        126.82        200.42       101.78 o                         
  13   7   5      36324.05      36170.18       285.23 o                         
  14   7   5        258.92        303.62       114.61 o                         
  15   7   5       2578.39       2642.74       122.98 o                         
  16   7   5          7.13        126.21       137.06 o                         
  17   7   5      29888.38      30629.39       248.86 o                         
  18   7   5          0.36        224.34       165.79 o                         
  19   7   5       4712.50       5161.80       181.86 o                         
  20   7   5        223.25        183.54       181.46 o                         
  21   7   5      10700.71      10473.42       246.03 o                         
  22   7   5         91.64        191.98       239.67 o                         
  23   7   5       7679.34       7688.59       246.33 o                         
   0   8   5       1558.41       1665.00       129.88 o                         
   1   8   5      31585.71      31211.81       196.60 o                         
   2   8   5        179.26        163.59        94.27 o                         
   3   8   5      46074.20      45192.19       502.73 o                         
   4   8   5        156.39        272.51       104.49 o                         
   5   8   5      13126.93      13160.05       160.67 o                         
   6   8   5        261.18        306.64       123.87 o                         
   7   8   5      69197.48      68885.20       538.80 o                         
   8   8   5        272.33        400.29       130.66 o                         
   9   8   5       2158.84       2028.88       139.94 o                         
  10   8   5        165.40         85.10        49.08 o                         
  11   8   5      48804.05      48913.27       373.08 o                         
  12   8   5         35.45         45.12        87.41 o                         
  13   8   5        407.17        331.44        93.67 o                         
  14   8   5        376.97        369.09       130.27 o                         
  15   8   5      31881.57      31747.68       721.77 o                         
  16   8   5        137.10        187.79       162.31 o                         
  17   8   5       3227.06       3485.88       171.05 o                         
  18   8   5         76.24        120.70       189.46 o                         
  19   8   5      22447.28      22143.77       251.62 o                         
  20   8   5          2.12        127.91       192.17 o                         
  21   8   5       7397.28       7209.04       225.14 o                         
  22   8   5         33.29        129.86       354.76 o                         
   1   9   5      35351.72      34650.35       497.01 o                         
   2   9   5         70.43         97.02        80.26 o                         
   3   9   5      18168.62      17944.00       281.47 o                         
   4   9   5          1.58        163.42       145.45 o                         
   5   9   5      47825.80      47525.30       434.87 o                         
   6   9   5         69.57        121.59       138.34 o                         
   7   9   5       4825.37       4914.94       151.88 o                         
   8   9   5         11.02         59.28       144.27 o                         
   9   9   5      50073.60      50005.96       630.06 o                         
  10   9   5         25.98        115.14       207.17 o                         
  11   9   5        613.68        869.68       215.92 o                         
  12   9   5        125.08        275.14       256.74 o                         
  13   9   5      36624.74      37909.90       434.26 o                         
  14   9   5         81.77        260.07       278.19 o                         
  15   9   5       1414.51       1638.88       279.49 o                         
  16   9   5         23.29         86.55       108.55 o                         
  17   9   5      27774.96      29716.67       485.48 o                         
  18   9   5          0.83         69.66       196.81 o                         
  19   9   5       4927.62       4826.88       249.76 o                         
  20   9   5        105.41        155.07       302.46 o                         
   0  10   5        205.10        336.90       208.41 o                         
   1  10   5      20125.08      19602.30       385.65 o                         
   2  10   5         20.31         78.36       198.52 o                         
   3  10   5      25021.04      25172.65       412.69 o                         
   4  10   5         17.45         24.16       206.70 o                         
   5  10   5       9496.84       9789.76       225.02 o                         
   6  10   5         11.14        145.12       165.14 o                         
   7  10   5      36103.64      36521.45       337.68 o                         
   8  10   5         43.16        155.74       211.79 o                         
   9  10   5       1178.90       1248.10       226.27 o                         
  10  10   5          9.81        188.40       233.29 o                         
  11  10   5      31749.07      32239.54       426.44 o                         
  12  10   5        194.85        380.64       276.26 o                         
  13  10   5        202.67        307.71       287.75 o                         
  14  10   5         38.76        114.22       287.73 o                         
  15  10   5      23737.71      23839.48       413.49 o                         
  16  10   5         12.61        313.50       312.90 o                         
  17  10   5       1683.18       1973.59       317.46 o                         
  18  10   5        132.06        635.93       324.16 o                         
   1  11   5      20875.69      20785.22       312.31 o                         
   2  11   5         42.47        214.99       227.27 o                         
   3  11   5      12069.30      11901.36       272.42 o                         
   4  11   5         16.26         73.65       232.75 o                         
   5  11   5      25628.18      25646.42       340.94 o                         
   6  11   5         83.71        261.67       239.88 o                         
   7  11   5       2705.21       2862.50       257.22 o                         
   8  11   5          2.84        320.78       320.27 o                         
   9  11   5      28904.81      27758.40       744.65 o                         
  10  11   5         79.55        441.70       363.68 o                         
  11  11   5        240.83        350.68       358.69 o                         
  12  11   5         48.40        151.92       255.16 o                         
  13  11   5      22568.36      22404.54       423.25 o                         
  14  11   5         60.90        215.91       323.02 o                         
  15  11   5        937.37       1144.04       324.77 o                         
  16  11   5         24.45        162.91       507.46 o                         
   0  12   5        395.19        714.06       383.94 o                         
   1  12   5      13971.00      13911.08       342.70 o                         
   2  12   5         12.23         69.95       223.31 o                         
   3  12   5      21624.63      21277.59       421.87 o                         
   4  12   5          9.54        151.87       254.43 o                         
   5  12   5       6782.12       6875.05       282.45 o                         
   6  12   5         89.92        159.99       195.22 o                         
   7  12   5      28877.80      29245.21       503.60 o                         
   8  12   5         96.34        206.66       433.67 o                         
   9  12   5        921.97       1270.09       426.57 o                         
  10  12   5         12.54        334.32       439.60 o                         
  11  12   5      25177.51      25489.87       638.18 o                         
  12  12   5         17.18        443.19       714.66 o                         
   1  13   5      13859.27      13748.34       369.47 o                         
   2  13   5         67.59        297.38       319.41 o                         
   3  13   5       7407.60       7380.91       334.09 o                         
   4  13   5          9.21         72.06       230.94 o                         
   5  13   5      19236.61      17965.44       591.63 o                         
   6  13   5         36.83         30.97       640.42 o                         
   7  13   5       1905.20       1872.51       687.95 o                         
   0   0   6      89073.37     100590.30      2039.05 o                         
   1   0   6     107517.98     106231.36       882.88 o                         
   2   0   6      17596.27      18497.02       153.80 o                         
   3   0   6     350180.53     348872.00      1697.22 o                         
   4   0   6      16116.26      15570.40       152.75 o                         
   5   0   6     110442.82     109604.03       780.28 o                         
   6   0   6      32766.62      34500.00       191.39 o                         
   7   0   6     201311.58     197358.17       704.38 o                         
   8   0   6      31594.36      33048.45       128.53 o                         
   9   0   6        533.34        576.78        52.26 o                         
  10   0   6       1900.01       1800.70        53.44 o                         
  11   0   6     179342.05     172888.75       539.28 o                         
  12   0   6      14701.82      14649.16       112.55 o                         
  13   0   6        920.04       1015.55        79.33 o                         
  14   0   6       8093.46       8870.50       128.08 o                         
  15   0   6      89071.11      87394.08       374.80 o                         
  16   0   6       2439.00       2631.31       109.77 o                         
  17   0   6       8450.68       8747.39       142.44 o                         
  18   0   6      10715.57      10791.61       147.67 o                         
  19   0   6      51321.61      51062.57       361.95 o                         
  20   0   6        143.80        515.52       138.26 o                         
  21   0   6      17282.31      17572.08       276.36 o                         
  22   0   6       7749.41       8308.38       211.85 o                         
  23   0   6      22198.20      22595.06       314.29 o                         
  24   0   6          6.22        488.82       209.49 o                         
  25   0   6      17075.48      17381.21       278.20 o                         
  26   0   6       5466.61       5660.30       236.38 o                         
  27   0   6       5296.31       4907.20       275.42 o                         
   1   1   6     171194.44     174429.84      1891.16 o                         
   2   1   6      18809.60      19125.24       151.21 o                         
   3   1   6      79978.89      80078.66       270.20 o                         
   4   1   6        512.98        708.51        31.89 o                         
   5   1   6     199422.67     195440.28       496.34 o                         
   6   1   6      29819.93      29860.93       126.14 o                         
   7   1   6      15733.57      16528.79        82.62 o                         
   8   1   6       2186.14       2317.42        32.76 o                         
   9   1   6     153282.92     148395.30       426.64 o                         
  10   1   6      18969.01      19518.90        84.57 o                         
  11   1   6        171.36        295.32        43.18 o                         
  12   1   6      13408.92      13520.11        74.31 o                         
  13   1   6     108309.81     105988.05       404.98 o                         
  14   1   6       5764.37       5982.46        74.44 o                         
  15   1   6       4356.60       4471.14        73.18 o                         
  16   1   6       9030.97       9534.55        91.46 o                         
  17   1   6      62457.87      62102.96       200.67 o                         
  18   1   6        564.14        789.75        84.32 o                         
  19   1   6      13251.31      13563.86       118.86 o                         
  20   1   6       7689.43       7708.68       127.32 o                         
  21   1   6      26448.80      26698.60       261.98 o                         
  22   1   6        356.55        603.29       131.75 o                         
  23   1   6      15840.37      15753.11       177.88 o                         
  24   1   6       5240.83       5664.45       163.21 o                         
  25   1   6      11404.03      10878.05       187.30 o                         
  26   1   6        249.20        511.37       192.48 o                         
  27   1   6      13274.01      12839.93       267.23 o                         
   0   2   6      91444.35      91904.05       730.76 o                         
   1   2   6      44577.84      41782.00       255.78 o                         
   2   2   6       1184.25       1476.04        35.86 o                         
   3   2   6     146495.39     140584.22       599.26 o                         
   4   2   6      18869.25      18262.26       101.03 o                         
   5   2   6      44431.96      44727.11       140.61 o                         
   6   2   6        264.01        353.21        31.11 o                         
   7   2   6     120178.63     117551.88       429.22 o                         
   8   2   6       2216.01       2440.37        36.05 o                         
   9   2   6       1553.95       1667.65        39.13 o                         
  10   2   6       3363.06       3524.41        47.05 o                         
  11   2   6      98446.05      94832.01       351.08 o                         
  12   2   6       8833.27       8993.99        68.95 o                         
  13   2   6        531.85        599.80        54.47 o                         
  14   2   6      11004.23      11486.37        81.88 o                         
  15   2   6      59411.17      57964.45       164.79 o                         
  16   2   6       4631.62       4690.26        77.58 o                         
  17   2   6       4947.11       5038.33        85.63 o                         
  18   2   6       7740.67       7809.74        98.35 o                         
  19   2   6      35343.92      35390.48       312.08 o                         
  20   2   6        801.79        905.15       104.64 o                         
  21   2   6      13862.51      14006.58       227.01 o                         
  22   2   6       4266.21       4258.31       146.70 o                         
  23   2   6      18654.33      18870.49       246.33 o                         
  24   2   6          4.34        250.37       205.98 o                         
  25   2   6      12135.25      12192.53       250.28 o                         
  26   2   6       4361.24       4576.67       226.32 o                         
  27   2   6       4039.92       4483.86       621.61 o                         
   1   3   6      98911.29      96229.58       450.03 o                         
   2   3   6      19646.36      19775.82       121.46 o                         
   3   3   6      49956.35      48395.61       189.44 o                         
   4   3   6         93.19        211.95        31.38 o                         
   5   3   6     122793.12     117236.48       376.09 o                         
   6   3   6      13876.26      13661.95        72.48 o                         
   7   3   6      13383.63      13432.35        62.88 o                         
   8   3   6       2256.67       2277.44        38.74 o                         
   9   3   6     104273.32      99742.80       303.35 o                         
  10   3   6      11620.04      11988.50        65.57 o                         
  11   3   6        366.07        424.49        45.80 o                         
  12   3   6       8692.93       8792.16        72.34 o                         
  13   3   6      79532.03      77361.57       202.77 o                         
  14   3   6       4757.90       4820.25        72.50 o                         
  15   3   6       2397.67       2407.51        70.95 o                         
  16   3   6       6733.77       6870.80        94.90 o                         
  17   3   6      48799.67      48032.63       286.71 o                         
  18   3   6        892.85        971.68       100.25 o                         
  19   3   6       9169.87       9471.24       144.49 o                         
  20   3   6       5017.68       5096.65       164.52 o                         
  21   3   6      22193.30      22402.86       241.84 o                         
  22   3   6        225.68        411.18       181.70 o                         
  23   3   6      11599.27      11716.32       223.12 o                         
  24   3   6       4472.49       4558.19       220.13 o                         
  25   3   6       9439.97       9513.68       252.21 o                         
  26   3   6        159.01        364.64       234.53 o                         
   0   4   6      19882.68      20001.31       124.79 o                         
   1   4   6      55471.50      53169.16       253.30 o                         
   2   4   6       4358.41       4436.58        41.80 o                         
   3   4   6     129728.38     121988.54       504.62 o                         
   4   4   6      13543.55      12488.76        69.55 o                         
   5   4   6      41488.21      41783.35       236.92 o                         
   6   4   6       7804.28       7889.74        49.52 o                         
   7   4   6      99341.18      94182.26       416.53 o                         
   8   4   6      14255.13      14234.54        79.76 o                         
   9   4   6        688.00        701.93        46.77 o                         
  10   4   6       2074.90       2108.21        54.12 o                         
  11   4   6      94604.11      93161.87       376.59 o                         
  12   4   6       9133.01       9279.45        86.41 o                         
  13   4   6        371.21        271.67        35.14 o                         
  14   4   6       5643.45       5906.05        97.00 o                         
  15   4   6      51904.23      51173.35       339.93 o                         
  16   4   6       1126.80       1151.93       101.02 o                         
  17   4   6       4829.52       5047.38       117.35 o                         
  18   4   6       6122.02       6143.45       131.62 o                         
  19   4   6      30878.89      30990.29       284.14 o                         
  20   4   6         78.97         70.12       169.91 o                         
  21   4   6      10136.72      10259.48       210.25 o                         
  22   4   6       4127.61       4386.56       193.58 o                         
  23   4   6      13746.41      13841.94       235.19 o                         
  24   4   6          2.05        207.69       201.13 o                         
  25   4   6      10323.86      10757.49       258.55 o                         
  26   4   6       3265.62       3480.92       568.23 o                         
   1   5   6      52865.96      50939.51       268.57 o                         
   2   5   6      12218.21      12039.38        56.47 o                         
   3   5   6      25252.01      25178.30       111.19 o                         
   4   5   6       2498.87       2473.12        43.08 o                         
   5   5   6      69702.98      67570.81       278.99 o                         
   6   5   6      11433.31      11297.18        81.20 o                         
   7   5   6       6169.89       6557.10        72.23 o                         
   8   5   6       1793.35       1808.09        63.01 o                         
   9   5   6      60855.58      59549.54       296.74 o                         
  10   5   6       6016.39       6262.86        82.36 o                         
  11   5   6         21.75         50.82        72.49 o                         
  12   5   6       4865.52       5237.75        89.35 o                         
  13   5   6      45750.23      45798.31       222.92 o                         
  14   5   6       2398.74       2482.16        84.54 o                         
  15   5   6       1974.21       2117.97       106.25 o                         
  16   5   6       4068.97       4170.37       115.47 o                         
  17   5   6      27954.15      27706.32       342.80 o                         
  18   5   6        210.96        298.44       134.25 o                         
  19   5   6       6373.22       6722.13       168.10 o                         
  20   5   6       3998.45       4086.23       171.54 o                         
  21   5   6      12561.33      13108.38       222.98 o                         
  22   5   6        144.51        249.28       187.89 o                         
  23   5   6       8039.56       8083.86       219.36 o                         
  24   5   6       2580.12       2657.24       225.35 o                         
  25   5   6       5087.91       5128.86       247.53 o                         
   0   6   6      13499.48      13646.89       138.14 o                         
   1   6   6      17226.75      16816.75        93.77 o                         
   2   6   6          9.32         61.75        53.42 o                         
   3   6   6      30346.95      29710.56       117.28 o                         
   4   6   6       4965.71       4953.21        60.30 o                         
   5   6   6       9084.78       9191.10        75.00 o                         
   6   6   6        498.37        506.50        59.11 o                         
   7   6   6      36341.57      35670.66       133.00 o                         
   8   6   6       3419.75       3552.24        72.59 o                         
   9   6   6        930.01        915.84        70.15 o                         
  10   6   6       1078.82       1136.74        75.49 o                         
  11   6   6      30074.51      30276.45       176.46 o                         
  12   6   6       2419.42       2569.38        87.92 o                         
  13   6   6        205.75        238.64        91.89 o                         
  14   6   6       4539.88       4753.80       114.16 o                         
  15   6   6      20501.92      20492.86       217.37 o                         
  16   6   6        907.49        849.50       116.86 o                         
  17   6   6       1831.20       2016.24       129.80 o                         
  18   6   6       2551.80       2692.48       160.30 o                         
  19   6   6      11948.46      12209.97       185.81 o                         
  20   6   6        146.05        257.49       192.28 o                         
  21   6   6       4748.81       5011.04       205.40 o                         
  22   6   6       1433.89       1517.69       212.90 o                         
  23   6   6       6229.24       6559.47       235.90 o                         
  24   6   6          5.59        -28.93       232.58 o                         
   1   7   6      16421.65      16084.37       128.42 o                         
   2   7   6       4931.54       5157.20        94.99 o                         
   3   7   6       9077.39       9046.03       108.99 o                         
   4   7   6        312.19        278.36        68.42 o                         
   5   7   6      22614.43      22295.46       199.46 o                         
   6   7   6       1958.63       2132.46        81.06 o                         
   7   7   6       3204.55       3379.42        78.19 o                         
   8   7   6        517.64        551.96        72.11 o                         
   9   7   6      20478.40      20535.74       166.70 o                         
  10   7   6       1824.52       1926.60        83.57 o                         
  11   7   6        115.70         96.39        87.57 o                         
  12   7   6       1358.30       1361.14        92.30 o                         
  13   7   6      17962.65      18000.19       225.87 o                         
  14   7   6       1194.62       1217.11       114.03 o                         
  15   7   6        183.15        193.03       123.40 o                         
  16   7   6       1430.79       1530.67       141.63 o                         
  17   7   6      11890.96      12305.29       194.27 o                         
  18   7   6        328.02        453.94       169.88 o                         
  19   7   6       1935.15       2204.93       172.25 o                         
  20   7   6       1115.49       1257.71       181.12 o                         
  21   7   6       7054.70       7291.45       218.86 o                         
  22   7   6         61.13        115.75       243.87 o                         
  23   7   6       2649.41       2900.91       245.50 o                         
   0   8   6       1676.16       1703.72       136.85 o                         
   1   8   6       7518.38       7399.65       113.96 o                         
   2   8   6        313.65        311.99        95.55 o                         
   3   8   6      12594.53      12726.57       186.49 o                         
   4   8   6       2303.13       2194.03       111.17 o                         
   5   8   6       4345.94       4483.02       134.29 o                         
   6   8   6        208.14        262.07       126.91 o                         
   7   8   6      13626.13      13886.40       201.01 o                         
   8   8   6       1579.40       1632.76       132.30 o                         
   9   8   6        481.82        546.65       139.93 o                         
  10   8   6        859.02        507.06       118.15 o                         
  11   8   6      13071.02      13691.34       238.25 o                         
  12   8   6       1594.17       1738.39       130.96 o                         
  13   8   6         13.87         73.53       130.61 o                         
  14   8   6        949.18        881.73       123.18 o                         
  15   8   6       9303.16       9589.09       182.86 o                         
  16   8   6        111.14        166.55       164.18 o                         
  17   8   6        654.14        777.44       169.52 o                         
  18   8   6        846.65        824.80       178.03 o                         
  19   8   6       5625.99       5893.84       197.33 o                         
  20   8   6         17.14        123.08       203.62 o                         
  21   8   6       1591.21       1605.25       222.49 o                         
  22   8   6        597.25        578.78       378.98 o                         
   1   9   6       3923.20       3863.11       132.22 o                         
   2   9   6       1703.10       1246.79       152.62 o                         
   3   9   6       2168.72       2203.21       139.44 o                         
   4   9   6        428.63        432.95       137.55 o                         
   5   9   6       5732.20       5855.95       154.59 o                         
   6   9   6        695.36        654.18       142.98 o                         
   7   9   6        489.29        584.03       147.88 o                         
   8   9   6        293.15        330.44       149.56 o                         
   9   9   6       5646.37       5833.53       180.88 o                         
  10   9   6        565.83        679.89       175.78 o                         
  11   9   6          3.53        138.05       243.03 o                         
  12   9   6        380.82        573.43       268.68 o                         
  13   9   6       4111.17       4998.92       277.17 o                         
  14   9   6        156.08        208.17       275.41 o                         
  15   9   6        185.61        599.50       283.25 o                         
  16   9   6        619.90        970.00       289.30 o                         
  17   9   6       2745.00       3430.14       309.71 o                         
  18   9   6         21.53        164.83       186.18 o                         
  19   9   6        701.35        380.69       160.20 o                         
  20   9   6        333.01        375.96       231.19 o                         
   0  10   6        495.36        461.98       245.40 o                         
   1  10   6        841.99        819.51       187.67 o                         
   2  10   6          0.41         41.93       217.91 o                         
   3  10   6        962.58       1155.82       190.47 o                         
   4  10   6        269.12        385.50       192.09 o                         
   5  10   6        212.18        301.48       168.21 o                         
   6  10   6         36.53         98.03       174.05 o                         
   7  10   6       1507.50       1738.99       177.79 o                         
   8  10   6        298.41        364.02       192.30 o                         
   9  10   6         67.61         23.75       167.21 o                         
  10  10   6        113.91        228.61       238.92 o                         
  11  10   6       1141.25       1425.20       275.06 o                         
  12  10   6         67.44        377.67       294.93 o                         
  13  10   6          8.12        247.31       289.39 o                         
  14  10   6        285.79        507.98       292.15 o                         
  15  10   6        999.71       1264.31       308.37 o                         
  16  10   6          5.13        314.05       322.83 o                         
  17  10   6        128.19        272.22       322.00 o                         
  18  10   6        112.98        394.87       387.99 o                         
   1  11   6         49.71        254.86       203.75 o                         
   2  11   6         55.26        259.24       228.09 o                         
   3  11   6         92.70        208.43       231.67 o                         
   4  11   6         30.96        162.55       321.16 o                         
   5  11   6        140.62        489.93       242.56 o                         
   6  11   6          3.65         36.14       242.18 o                         
   7  11   6        113.49        161.84       312.94 o                         
   8  11   6          0.80         10.24       323.33 o                         
   9  11   6        115.50        281.10       313.18 o                         
  10  11   6         10.61        335.79       417.09 o                         
  11  11   6          4.95        109.83       296.47 o                         
  12  11   6          0.85        122.39       383.90 o                         
  13  11   6        193.75        478.08       327.73 o                         
  14  11   6         16.08        188.56       321.07 o                         
  15  11   6         58.24        221.95       330.52 o                         
  16  11   6         11.24        225.01       644.06 o                         
   0  12   6         86.83        482.03       480.32 o                         
   1  12   6          2.71        275.23       300.52 o                         
   2  12   6          0.08        109.99       331.49 o                         
   3  12   6        204.51        506.02       254.83 o                         
   4  12   6         10.76        129.22       265.78 o                         
   5  12   6         65.90        131.92       265.70 o                         
   6  12   6         26.58         97.86       218.32 o                         
   7  12   6         29.43        439.39       349.49 o                         
   8  12   6         13.13        259.83       367.08 o                         
   9  12   6         60.11        309.57       464.73 o                         
  10  12   6          0.69         63.34       464.27 o                         
  11  12   6        125.24        420.42       455.38 o                         
   1  13   6        521.75        825.32       321.69 o                         
   2  13   6         39.27        291.98       316.20 o                         
   3  13   6        204.12        387.28       317.65 o                         
   4  13   6          0.90        -62.32       358.10 o                         
   5  13   6        579.98        671.66       333.99 o                         
   6  13   6        150.32        265.10       660.47 o                         
   7  13   6         59.60         58.76       699.63 o                         
   1   1   7       4991.72       4810.80        76.57 o                         
   2   1   7       1128.68       1166.77        43.42 o                         
   3   1   7       1726.85       1876.83        41.49 o                         
   4   1   7          3.28         47.67        31.07 o                         
   5   1   7       4555.50       4702.03        40.66 o                         
   6   1   7       1956.42       2020.74        33.49 o                         
   7   1   7        741.56        828.59        31.62 o                         
   8   1   7         13.23         49.13        32.78 o                         
   9   1   7       1746.14       1752.59        34.80 o                         
  10   1   7        771.71        751.18        41.84 o                         
  11   1   7        154.28        150.48        44.28 o                         
  12   1   7        302.73        345.78        52.47 o                         
  13   1   7       1056.85       1104.70        59.25 o                         
  14   1   7        222.05        291.65        63.15 o                         
  15   1   7         37.24         65.87        68.57 o                         
  16   1   7        511.10        566.56        72.30 o                         
  17   1   7       1597.59       1544.53        78.94 o                         
  18   1   7        231.89        224.65        83.77 o                         
  19   1   7         46.35         72.59        92.12 o                         
  20   1   7        416.54        431.99       101.10 o                         
  21   1   7        874.40        831.24       113.31 o                         
  22   1   7        129.13        229.63       143.13 o                         
  23   1   7        110.27        171.84       157.36 o                         
  24   1   7        263.92        387.88       159.18 o                         
  25   1   7        367.41        362.81       166.62 o                         
  26   1   7          0.88         92.14       215.50 o                         
  27   1   7        115.76        239.95       295.00 o                         
   0   2   7       7240.18       7454.83        95.76 o                         
   1   2   7       2835.01       2899.37        48.45 o                         
   2   2   7       1853.17       2080.59        39.23 o                         
   3   2   7       3765.87       3972.18        41.95 o                         
   4   2   7       4982.50       5108.10        47.49 o                         
   5   2   7       1403.96       1383.70        35.44 o                         
   6   2   7       1325.75       1379.72        35.70 o                         
   7   2   7       9112.63       9301.50        55.77 o                         
   8   2   7       2673.44       2816.29        39.02 o                         
   9   2   7        814.77        815.41        38.59 o                         
  10   2   7        728.87        749.63        42.40 o                         
  11   2   7       5863.45       5771.81        55.15 o                         
  12   2   7       2328.54       2381.74        55.18 o                         
  13   2   7         62.11         90.07        55.70 o                         
  14   2   7       1731.42       1808.28        66.77 o                         
  15   2   7       2928.90       3131.50        73.98 o                         
  16   2   7        478.10        575.57        73.53 o                         
  17   2   7        667.14        605.11        77.29 o                         
  18   2   7       1909.93       1924.41        91.57 o                         
  19   2   7       1617.57       1711.01        95.69 o                         
  20   2   7         30.95         60.26       121.06 o                         
  21   2   7        587.01        529.44       115.32 o                         
  22   2   7       1198.47       1221.67       142.11 o                         
  23   2   7        728.00        589.76       127.09 o                         
  24   2   7          7.18        239.86       225.72 o                         
  25   2   7        524.99        561.21       220.57 o                         
  26   2   7        727.50        797.56       223.08 o                         
   1   3   7      15593.25      15494.16       110.03 o                         
   2   3   7      14069.05      13804.64       114.23 o                         
   3   3   7       4041.96       4229.59        44.20 o                         
   4   3   7       1414.01       1388.74        36.26 o                         
   5   3   7      14702.84      14668.11        94.18 o                         
   6   3   7      12964.25      12802.60        75.34 o                         
   7   3   7         82.26        106.64        36.65 o                         
   8   3   7       4884.59       5003.69        51.55 o                         
   9   3   7      14393.65      14405.24        79.33 o                         
  10   3   7       6313.98       6653.89        60.40 o                         
  11   3   7         18.64         56.33        48.81 o                         
  12   3   7       6260.75       6291.76        67.54 o                         
  13   3   7       5966.13       6144.10        73.78 o                         
  14   3   7       1345.58       1491.94        67.06 o                         
  15   3   7        786.54        888.62        70.78 o                         
  16   3   7       4101.43       4308.93        87.03 o                         
  17   3   7       5456.83       5621.52       108.53 o                         
  18   3   7        220.36        236.45       107.93 o                         
  19   3   7        763.43        711.07       106.45 o                         
  20   3   7       2742.13       2859.59       153.99 o                         
  21   3   7       1373.93       1628.49       173.42 o                         
  22   3   7         10.13        168.19       183.31 o                         
  23   3   7       2363.06       2469.26       188.11 o                         
  24   3   7       2496.21       2696.70       199.26 o                         
  25   3   7        934.03       1110.00       223.06 o                         
  26   3   7        129.41        231.37       229.29 o                         
   0   4   7      41209.97      40396.41       315.69 o                         
   1   4   7      16713.25      16061.02       100.02 o                         
   2   4   7       1619.69       1623.79        37.91 o                         
   3   4   7      24092.32      24157.14       139.01 o                         
   4   4   7      22112.14      21429.44       141.50 o                         
   5   4   7      10052.74      10418.44        71.95 o                         
   6   4   7       3699.87       3605.60        47.30 o                         
   7   4   7      21174.32      20811.08       165.83 o                         
   8   4   7       7679.18       7763.94        65.34 o                         
   9   4   7        127.46        136.61        49.54 o                         
  10   4   7       6028.76       6282.66        68.51 o                         
  11   4   7      25275.31      25014.41       163.08 o                         
  12   4   7       7213.23       7298.04        85.99 o                         
  13   4   7        385.48        365.37        57.74 o                         
  14   4   7       9203.68       9497.98       112.22 o                         
  15   4   7      12981.25      13317.01       149.27 o                         
  16   4   7       1810.91       1988.24       107.32 o                         
  17   4   7       1857.80       2068.41       121.20 o                         
  18   4   7       6909.65       7192.17       143.83 o                         
  19   4   7       5987.03       6227.63       160.33 o                         
  20   4   7         68.54        160.20       164.19 o                         
  21   4   7       2075.46       2354.37       169.18 o                         
  22   4   7       3636.92       3871.48       193.26 o                         
  23   4   7       2244.72       2444.63       193.76 o                         
  24   4   7         20.55        157.55       201.14 o                         
  25   4   7       2273.77       2422.08       211.38 o                         
  26   4   7       2627.07       2899.69       562.72 o                         
   1   5   7      29774.44      29345.98       209.00 o                         
   2   5   7      24391.18      23805.00       118.83 o                         
   3   5   7      14494.26      14223.79        73.50 o                         
   4   5   7        891.68        974.02        41.01 o                         
   5   5   7      28020.01      27602.75       149.04 o                         
   6   5   7      20643.94      20504.39       102.99 o                         
   7   5   7       1410.22       1461.50        61.00 o                         
   8   5   7       4702.11       4784.29        74.72 o                         
   9   5   7      28700.86      28372.34       202.10 o                         
  10   5   7      10711.55      10732.45        96.97 o                         
  11   5   7        454.70        524.78        77.15 o                         
  12   5   7       9460.77       9764.97       103.47 o                         
  13   5   7      15254.76      15396.41       123.33 o                         
  14   5   7       3688.10       3791.34       100.42 o                         
  15   5   7       1547.09       1573.09       106.61 o                         
  16   5   7       8022.66       8097.80       144.62 o                         
  17   5   7      16519.64      16331.70       178.61 o                         
  18   5   7       1175.30       1240.62       155.01 o                         
  19   5   7       1122.22       1161.71       159.77 o                         
  20   5   7       6273.38       6508.12       182.88 o                         
  21   5   7       5377.36       5418.36       187.94 o                         
  22   5   7        184.47        302.54       195.67 o                         
  23   5   7       3655.52       3489.31       205.21 o                         
  24   5   7       4887.60       5013.45       240.20 o                         
  25   5   7       3274.94       2905.86       577.34 o                         
   0   6   7      25838.63      25630.05       224.62 o                         
   1   6   7      12643.98      12041.74       125.61 o                         
   2   6   7       2297.83       2253.66        64.31 o                         
   3   6   7      22614.04      22386.40       117.07 o                         
   4   6   7      19963.05      19695.43       134.89 o                         
   5   6   7       5970.15       5999.51        70.97 o                         
   6   6   7       4426.36       4699.70        71.01 o                         
   7   6   7      29632.66      28541.39       125.09 o                         
   8   6   7      12981.90      13169.87       100.41 o                         
   9   6   7       1227.25       1230.80        73.36 o                         
  10   6   7       4117.70       4283.79        85.96 o                         
  11   6   7      24546.04      24436.82       179.86 o                         
  12   6   7       9567.97       9455.04       109.09 o                         
  13   6   7         94.63        115.67        91.18 o                         
  14   6   7       8836.14       8928.22       135.01 o                         
  15   6   7      13910.25      13777.61       162.23 o                         
  16   6   7       2359.40       2379.17       119.59 o                         
  17   6   7       2366.46       2469.22       142.23 o                         
  18   6   7       8810.40       8790.12       181.47 o                         
  19   6   7       8881.42       9062.46       208.40 o                         
  20   6   7        175.13        218.08       175.63 o                         
  21   6   7       2914.09       2981.94       198.91 o                         
  22   6   7       5951.12       5972.42       230.44 o                         
  23   6   7       4026.98       3904.63       233.37 o                         
  24   6   7         28.03        203.67       249.47 o                         
   1   7   7      22828.43      22450.56       168.44 o                         
   2   7   7      25670.52      25193.08       153.41 o                         
   3   7   7       9754.27       9540.84       113.03 o                         
   4   7   7       1951.13       2010.83        87.39 o                         
   5   7   7      28479.80      28341.02       204.70 o                         
   6   7   7      21663.57      21377.05       157.97 o                         
   7   7   7       1321.15       1376.91        80.80 o                         
   8   7   7       7011.46       6875.28       105.70 o                         
   9   7   7      30897.13      30647.83       174.37 o                         
  10   7   7      13625.50      13601.69       144.43 o                         
  11   7   7        302.03        365.63        90.38 o                         
  12   7   7      10154.54      10196.87       121.01 o                         
  13   7   7      17234.78      17151.18       170.48 o                         
  14   7   7       3992.03       4031.77       122.78 o                         
  15   7   7       1656.59       1561.95       127.37 o                         
  16   7   7       9691.08       9610.63       177.99 o                         
  17   7   7      14620.89      14905.03       206.70 o                         
  18   7   7       1048.09       1143.72       166.22 o                         
  19   7   7       2207.42       2284.39       176.46 o                         
  20   7   7       7636.56       7852.47       217.35 o                         
  21   7   7       5252.06       5296.84       221.57 o                         
  22   7   7         43.93        175.77       225.91 o                         
  23   7   7       4752.80       4525.70       456.81 o                         
   0   8   7      37386.41      36466.71       269.65 o                         
   1   8   7      20623.26      20471.35       155.48 o                         
   2   8   7       1664.93       1611.96        99.34 o                         
   3   8   7      28318.92      28456.86       196.73 o                         
   4   8   7      28127.38      27764.67       239.66 o                         
   5   8   7       7981.17       8067.05       140.82 o                         
   6   8   7       3836.19       3890.68       140.25 o                         
   7   8   7      32454.54      32219.67       367.26 o                         
   8   8   7      13307.68      13711.60       190.73 o                         
   9   8   7        709.42        792.22       143.50 o                         
  10   8   7       8837.89       8598.79       196.54 o                         
  11   8   7      29634.70      29766.90       277.46 o                         
  12   8   7      10822.82      10978.59       171.71 o                         
  13   8   7        401.99        338.01       104.72 o                         
  14   8   7      12840.66      12961.05       187.10 o                         
  15   8   7      20364.58      20614.07       248.26 o                         
  16   8   7       2611.57       2646.50       166.18 o                         
  17   8   7       2141.83       2298.36       174.75 o                         
  18   8   7      11158.42      11206.71       209.86 o                         
  19   8   7      10842.42      11166.35       217.87 o                         
  20   8   7        186.36        277.48       194.15 o                         
  21   8   7       3753.73       3585.16       219.84 o                         
  22   8   7       6542.04       6506.16       758.57 o                         
   1   9   7      23054.78      22164.89       338.39 o                         
   2   9   7      25557.76      25198.63       236.49 o                         
   3   9   7      12685.00      12818.77       186.04 o                         
   4   9   7       1537.50       1535.70       142.99 o                         
   5   9   7      24654.96      24835.65       345.95 o                         
   6   9   7      19300.32      19169.77       280.80 o                         
   7   9   7       1908.00       2007.68       153.18 o                         
   8   9   7       5496.75       5601.56       164.75 o                         
   9   9   7      29835.67      29551.21       336.13 o                         
  10   9   7      11327.77      11655.08       229.92 o                         
  11   9   7        278.37        372.02       225.86 o                         
  12   9   7      10158.22      10914.81       270.39 o                         
  13   9   7      19055.28      20170.00       362.66 o                         
  14   9   7       4387.20       4607.98       287.59 o                         
  15   9   7       1666.56       1869.70       286.09 o                         
  16   9   7       9612.78      10224.09       333.80 o                         
  17   9   7      16930.62      17691.45       385.79 o                         
  18   9   7       1193.80        799.04       359.16 o                         
  19   9   7       1847.48       1915.65       245.73 o                         
  20   9   7       7725.41       7400.22       419.25 o                         
   0  10   7      20244.75      19861.31       543.48 o                         
   1  10   7       9423.56       9716.74       232.90 o                         
   2  10   7        740.88        835.08       187.18 o                         
   3  10   7      18473.94      18244.60       353.07 o                         
   4  10   7      14658.13      14827.49       396.32 o                         
   5  10   7       4934.25       4853.50       185.50 o                         
   6  10   7       2942.72       3156.03       186.01 o                         
   7  10   7      19471.49      19430.94       253.47 o                         
   8  10   7      11061.56      11600.71       235.26 o                         
   9  10   7        564.84        682.53       207.84 o                         
  10  10   7       3955.06       4226.86       253.84 o                         
  11  10   7      18990.06      19218.22       327.18 o                         
  12  10   7       7096.44       7153.55       320.45 o                         
  13  10   7         33.29        158.95       295.42 o                         
  14  10   7       7811.29       7969.46       331.34 o                         
  15  10   7      12258.54      12906.84       369.84 o                         
  16  10   7       2167.50       2525.11       315.59 o                         
  17  10   7       1546.95       1714.37       321.42 o                         
   1  11   7      11734.32      11813.34       320.03 o                         
   2  11   7      14265.39      13782.44       292.59 o                         
   3  11   7       6005.84       6089.61       255.45 o                         
   4  11   7       1151.09       1057.95       240.84 o                         
   5  11   7      15203.05      15083.62       305.90 o                         
   6  11   7      11630.71      11820.74       292.47 o                         
   7  11   7       1404.57       1449.64       251.79 o                         
   8  11   7       3173.75       3415.44       247.63 o                         
   9  11   7      17839.72      18146.23       396.64 o                         
  10  11   7       7804.03       7720.03       289.95 o                         
  11  11   7        235.14        269.56       314.57 o                         
  12  11   7       5573.43       6001.50       339.93 o                         
  13  11   7      12057.15      12097.28       378.56 o                         
  14  11   7       3134.89       3185.55       332.34 o                         
  15  11   7        798.61        802.87       514.77 o                         
   0  12   7      14645.54      14938.20       505.09 o                         
   1  12   7       9308.26       9691.37       325.03 o                         
   2  12   7        569.01        712.75       295.40 o                         
   3  12   7      12352.64      12456.74       355.67 o                         
   4  12   7      12408.78      12497.58       314.68 o                         
   5  12   7       3085.26       3279.52       278.74 o                         
   6  12   7       1680.20       1722.47       266.84 o                         
   7  12   7      15895.49      16039.74       512.29 o                         
   8  12   7       7240.25       7844.53       392.08 o                         
   9  12   7        610.00        709.55       444.25 o                         
  10  12   7       4071.93       4322.77       474.19 o                         
  11  12   7      13443.83      14060.62       562.84 o                         
   1  13   7       8117.27       8462.24       352.28 o                         
   2  13   7      10119.32      10125.46       363.75 o                         
   3  13   7       4477.36       4446.69       332.88 o                         
   4  13   7        753.17        767.63       326.30 o                         
   5  13   7      10014.58       9932.07       490.29 o                         
   6  13   7       7323.53       5048.81       603.18 o                         
   7  13   7       1055.80        771.70       700.63 o                         
   0   0   8     342492.41     389857.50      4442.38 o                         
   1   0   8       4639.83       4433.45       113.28 o                         
   2   0   8      13346.08      13842.81       154.89 o                         
   3   0   8     100104.66     102181.14       497.91 o                         
   4   0   8     209224.95     204377.31       828.08 o                         
   5   0   8      15599.96      16115.71       104.93 o                         
   6   0   8      23455.60      23332.67       136.93 o                         
   7   0   8      59519.04      58865.44       288.74 o                         
   8   0   8     104042.40      99777.50       724.94 o                         
   9   0   8       4972.00       5346.99        72.80 o                         
  10   0   8      52933.46      50511.20       246.25 o                         
  11   0   8      51682.59      50705.01       193.53 o                         
  12   0   8      60785.45      59773.68       281.81 o                         
  13   0   8        277.10        341.70        86.35 o                         
  14   0   8      75600.15      74275.14       353.18 o                         
  15   0   8      23734.40      24010.01       259.91 o                         
  16   0   8      11818.06      12009.72       190.22 o                         
  17   0   8       3430.20       3774.54       118.95 o                         
  18   0   8      53078.33      52855.53       289.68 o                         
  19   0   8      12719.91      12883.83       207.18 o                         
  20   0   8        737.60        775.20       136.63 o                         
  21   0   8       5229.16       5307.95       191.27 o                         
  22   0   8      28666.01      28598.48       295.49 o                         
  23   0   8       8768.04       8923.99       245.14 o                         
  24   0   8          4.84        222.35       215.02 o                         
  25   0   8       3483.52       3738.64       254.02 o                         
  26   0   8      18737.07      18352.43       330.09 o                         
  27   0   8       2411.11       2808.51       297.64 o                         
   1   1   8      45854.50      43511.96       669.35 o                         
   2   1   8     236848.80     224019.75      1839.76 o                         
   3   1   8      14770.99      15118.88       110.13 o                         
   4   1   8      15935.58      16008.26        93.80 o                         
   5   1   8      45252.11      44417.19       209.88 o                         
   6   1   8     117259.30     113841.42       498.31 o                         
   7   1   8       4252.74       4750.44        42.39 o                         
   8   1   8      50820.70      48788.73       236.34 o                         
   9   1   8      37210.14      36361.14       120.06 o                         
  10   1   8      74253.46      71277.95       303.54 o                         
  11   1   8        245.04        204.81        51.14 o                         
  12   1   8      47226.86      47028.34       187.40 o                         
  13   1   8      29449.43      29162.38       178.19 o                         
  14   1   8      17464.18      17454.32       101.33 o                         
  15   1   8        671.81        706.35        69.01 o                         
  16   1   8      50776.34      50818.36       287.78 o                         
  17   1   8      17120.04      17139.71       139.82 o                         
  18   1   8       7713.55       7781.09       108.45 o                         
  19   1   8       2770.25       2915.41        95.72 o                         
  20   1   8      32630.50      32199.27       312.98 o                         
  21   1   8       9546.02       9839.30       145.53 o                         
  22   1   8        193.94        333.05       146.36 o                         
  23   1   8       4143.19       4374.83       157.78 o                         
  24   1   8      29264.04      28599.08       235.81 o                         
  25   1   8       4180.45       4328.60       169.13 o                         
  26   1   8        766.16        827.78       190.22 o                         
   0   2   8     142540.92     136061.98      1601.05 o                         
   1   2   8      23313.23      22785.58       238.07 o                         
   2   2   8      10304.97      10488.36       152.21 o                         
   3   2   8      33038.86      32880.61       203.60 o                         
   4   2   8     102831.14      96923.69       471.98 o                         
   5   2   8      15514.88      15693.51       121.77 o                         
   6   2   8      17122.36      17561.43        94.08 o                         
   7   2   8      10755.76      10194.08        62.77 o                         
   8   2   8      70393.10      66702.63       260.50 o                         
   9   2   8         87.60        131.30        38.03 o                         
  10   2   8      28004.64      27629.88       137.98 o                         
  11   2   8      28939.73      28842.48       112.25 o                         
  12   2   8      47615.02      46637.29       166.65 o                         
  13   2   8        350.14        365.90        60.06 o                         
  14   2   8      43771.02      43763.96       343.70 o                         
  15   2   8      23558.64      23185.35       152.72 o                         
  16   2   8       8356.05       8380.13        98.72 o                         
  17   2   8       1429.09       1502.36        84.53 o                         
  18   2   8      38357.06      37849.52       271.54 o                         
  19   2   8       9471.28       9787.95       135.69 o                         
  20   2   8        844.09        981.82       114.97 o                         
  21   2   8       2550.55       2620.89       137.31 o                         
  22   2   8      22260.10      22006.84       206.53 o                         
  23   2   8       4831.05       4755.15       182.48 o                         
  24   2   8          2.52         82.44       205.71 o                         
  25   2   8       2918.52       2967.17       219.10 o                         
  26   2   8      16235.03      15776.73       279.80 o                         
   1   3   8      29787.90      28881.11       281.27 o                         
   2   3   8     131813.30     122723.50       763.43 o                         
   3   3   8      13836.80      13816.09       132.67 o                         
   4   3   8      10500.22      10873.08        70.57 o                         
   5   3   8      31663.37      29940.33       165.13 o                         
   6   3   8      84932.96      80155.74       349.52 o                         
   7   3   8       4070.41       4292.20        49.30 o                         
   8   3   8      27849.84      27377.32       112.78 o                         
   9   3   8      26044.25      25590.71        97.72 o                         
  10   3   8      54755.88      52677.19       165.27 o                         
  11   3   8         67.78         80.06        53.25 o                         
  12   3   8      32543.92      31793.71       126.67 o                         
  13   3   8      25791.03      25241.55       114.77 o                         
  14   3   8      15162.24      15066.54       105.83 o                         
  15   3   8        355.34        429.05        77.90 o                         
  16   3   8      36611.14      36017.45       274.61 o                         
  17   3   8      13315.40      13102.56       152.08 o                         
  18   3   8       5836.67       5680.46       124.37 o                         
  19   3   8       1905.71       1704.44       112.54 o                         
  20   3   8      25424.60      25319.50       235.72 o                         
  21   3   8       7325.97       7671.96       184.66 o                         
  22   3   8        345.96        532.71       186.13 o                         
  23   3   8       3108.70       3147.62       196.62 o                         
  24   3   8      22468.31      22407.04       276.17 o                         
  25   3   8       3390.40       3414.19       236.19 o                         
  26   3   8        390.50        524.70       237.98 o                         
   0   4   8     147262.28     138591.05      1382.82 o                         
   1   4   8       8353.61       8086.06        79.01 o                         
   2   4   8       3890.30       3823.81        46.60 o                         
   3   4   8      40984.25      39635.25       234.36 o                         
   4   4   8      96188.45      90849.66       328.06 o                         
   5   4   8       6168.85       6495.97        68.18 o                         
   6   4   8      15273.46      15377.05       108.75 o                         
   7   4   8      30937.96      29546.11       197.71 o                         
   8   4   8      55245.91      52686.12       303.57 o                         
   9   4   8       2067.88       2151.33        56.79 o                         
  10   4   8      25003.40      24232.19       152.61 o                         
  11   4   8      27199.37      26904.38       148.42 o                         
  12   4   8      31531.60      30751.09       147.35 o                         
  13   4   8        140.32        165.18        69.11 o                         
  14   4   8      40419.45      40333.30       228.49 o                         
  15   4   8      14840.95      15165.02       163.75 o                         
  16   4   8       7919.60       7812.98       135.50 o                         
  17   4   8       1616.45       1721.79       126.19 o                         
  18   4   8      30292.26      30328.65       291.61 o                         
  19   4   8       7865.19       7867.46       173.44 o                         
  20   4   8        731.81        803.18       167.57 o                         
  21   4   8       3099.56       3291.27       178.02 o                         
  22   4   8      18864.64      18787.11       253.72 o                         
  23   4   8       5408.11       5329.31       208.45 o                         
  24   4   8          1.40        188.33       249.19 o                         
  25   4   8       2379.60       2453.59       216.10 o                         
   1   5   8      12843.22      12534.84        79.77 o                         
   2   5   8      76082.82      71605.98       345.57 o                         
   3   5   8       5160.09       5216.83        51.04 o                         
   4   5   8       4817.49       4741.40        51.92 o                         
   5   5   8      19528.10      19282.47       159.49 o                         
   6   5   8      47043.54      45567.67       243.49 o                         
   7   5   8       2462.53       2663.95        65.91 o                         
   8   5   8      17015.87      16825.76       105.79 o                         
   9   5   8      15779.67      15910.61       107.88 o                         
  10   5   8      30960.64      30403.43       149.82 o                         
  11   5   8        161.92        184.20        77.89 o                         
  12   5   8      23272.53      23009.06       135.93 o                         
  13   5   8      12738.01      13075.28       120.01 o                         
  14   5   8       8640.94       8773.90       131.39 o                         
  15   5   8        595.18        595.94       102.48 o                         
  16   5   8      24775.62      24765.33       250.91 o                         
  17   5   8       7443.56       7711.81       182.26 o                         
  18   5   8       2574.90       2674.13       159.14 o                         
  19   5   8       1530.99       1717.86       175.14 o                         
  20   5   8      15188.28      15577.40       217.80 o                         
  21   5   8       4285.01       4474.90       188.47 o                         
  22   5   8         52.12        231.02       203.88 o                         
  23   5   8       1817.70       1950.85       200.37 o                         
  24   5   8      12846.02      12600.77       253.03 o                         
  25   5   8       1850.59       1550.84       569.04 o                         
   0   6   8      37795.96      36698.19       318.48 o                         
   1   6   8       5552.10       5462.88        74.12 o                         
   2   6   8       2403.06       2337.80        62.41 o                         
   3   6   8      10487.00      10416.38        81.91 o                         
   4   6   8      32903.61      32058.62       173.99 o                         
   5   6   8       3297.22       3441.05        70.76 o                         
   6   6   8       4823.05       4955.55        73.81 o                         
   7   6   8       4991.34       4942.73        77.62 o                         
   8   6   8      18227.64      18204.93       120.20 o                         
   9   6   8         70.55         82.78        76.23 o                         
  10   6   8       9737.69       9617.39       103.06 o                         
  11   6   8       8615.92       8787.89       129.05 o                         
  12   6   8      14080.01      13934.71       162.15 o                         
  13   6   8         42.76         32.49        96.13 o                         
  14   6   8      12770.87      12872.24       173.02 o                         
  15   6   8       6798.76       6894.01       168.95 o                         
  16   6   8       3222.72       3227.53       127.23 o                         
  17   6   8        574.15        592.72       147.12 o                         
  18   6   8      12467.65      12802.64       215.35 o                         
  19   6   8       3551.11       3900.56       194.07 o                         
  20   6   8        536.46        721.78       182.39 o                         
  21   6   8        897.05        993.36       186.18 o                         
  22   6   8       8755.55       8817.40       231.80 o                         
  23   6   8       1781.35       1873.37       226.00 o                         
   1   7   8       5429.09       5235.14       104.36 o                         
   2   7   8      20710.30      20112.26       158.78 o                         
   3   7   8       2921.03       2888.99       107.34 o                         
   4   7   8       1430.31       1411.84        90.64 o                         
   5   7   8       5914.87       5923.44       146.06 o                         
   6   7   8      16467.48      16578.38       187.35 o                         
   7   7   8       1028.13       1133.79        84.62 o                         
   8   7   8       3649.48       3836.05        89.34 o                         
   9   7   8       5951.54       6033.60       110.38 o                         
  10   7   8      12970.56      12851.97       145.14 o                         
  11   7   8         47.15        109.20        81.55 o                         
  12   7   8       6864.30       6971.71       148.06 o                         
  13   7   8       6514.48       6541.54       124.88 o                         
  14   7   8       4664.18       4546.13       127.62 o                         
  15   7   8         71.56         67.37       145.90 o                         
  16   7   8       8711.76       8963.16       178.31 o                         
  17   7   8       3345.23       3553.53       168.01 o                         
  18   7   8       1371.16       1487.97       170.67 o                         
  19   7   8        451.60        684.36       199.80 o                         
  20   7   8       6254.07       6125.47       214.61 o                         
  21   7   8       1908.88       1935.88       212.37 o                         
  22   7   8        202.93        298.66       226.10 o                         
  23   7   8        702.24        991.23       689.67 o                         
   0   8   8      17713.63      17279.87       280.45 o                         
   1   8   8       2342.45       2404.37       106.62 o                         
   2   8   8        201.94        283.95       117.45 o                         
   3   8   8       4192.66       4191.07       124.78 o                         
   4   8   8      10600.51      10587.28       170.23 o                         
   5   8   8        668.63        664.10       123.67 o                         
   6   8   8       2308.17       2368.16       129.82 o                         
   7   8   8       4705.77       4721.31       147.92 o                         
   8   8   8       8600.85       8695.67       168.10 o                         
   9   8   8        357.17        435.59       148.00 o                         
  10   8   8       2755.94       2898.97       141.36 o                         
  11   8   8       3974.22       4248.72       137.51 o                         
  12   8   8       4272.82       4372.93       142.05 o                         
  13   8   8          5.78        167.92       121.20 o                         
  14   8   8       5374.34       5537.68       172.81 o                         
  15   8   8       2813.74       3084.14       172.13 o                         
  16   8   8       1795.70       1498.81       178.38 o                         
  17   8   8        156.62        307.92       175.62 o                         
  18   8   8       4522.61       4671.00       189.53 o                         
  19   8   8       1487.70       1615.07       188.54 o                         
  20   8   8        375.81        558.89       213.03 o                         
  21   8   8        476.41        554.28       217.90 o                         
   1   9   8       1156.08       1292.02       128.02 o                         
   2   9   8       5893.52       5535.33       234.98 o                         
   3   9   8        426.55        414.43       145.47 o                         
   4   9   8        518.04        477.56       147.81 o                         
   5   9   8       1567.76       1564.77       151.03 o                         
   6   9   8       4092.89       4212.72       160.47 o                         
   7   9   8        214.02        172.44       157.67 o                         
   8   9   8        954.93        927.93       160.37 o                         
   9   9   8       1353.53       1329.86       173.38 o                         
  10   9   8       2759.52       2981.20       196.39 o                         
  11   9   8          4.47         34.34       212.04 o                         
  12   9   8       2697.64       3030.17       238.15 o                         
  13   9   8       1384.43       1758.76       274.75 o                         
  14   9   8       1283.31       1534.39       278.62 o                         
  15   9   8         68.50        112.93       337.87 o                         
  16   9   8       2536.33       3015.61       306.37 o                         
  17   9   8        644.20        793.69       310.25 o                         
  18   9   8         91.28        216.20       158.23 o                         
  19   9   8        246.65        416.26       235.69 o                         
  20   9   8       1896.16       1777.74       492.96 o                         
   0  10   8       1621.77       1821.37       335.16 o                         
   1  10   8        259.33        410.29       185.92 o                         
   2  10   8         37.64        276.69       219.91 o                         
   3  10   8        358.50        448.13       174.26 o                         
   4  10   8       1169.02       1374.15       177.20 o                         
   5  10   8         71.62         49.33       190.59 o                         
   6  10   8        244.00        315.79       180.43 o                         
   7  10   8        304.65        372.19       192.83 o                         
   8  10   8        892.72        947.55       199.10 o                         
   9  10   8         13.33        130.26       259.56 o                         
  10  10   8        430.78        357.72       162.79 o                         
  11  10   8        296.28        502.71       256.89 o                         
  12  10   8        450.02        569.47       303.39 o                         
  13  10   8         11.59         49.94       327.68 o                         
  14  10   8        594.97        806.59       311.80 o                         
  15  10   8        261.63        531.88       328.31 o                         
  16  10   8        175.62        235.58       331.62 o                         
  17  10   8         42.20        259.73       342.03 o                         
   1  11   8         85.98        428.33       323.91 o                         
   2  11   8         76.11        460.95       315.64 o                         
   3  11   8         35.49        102.02       269.71 o                         
   4  11   8          5.83         45.14       242.87 o                         
   5  11   8         68.54        217.95       252.40 o                         
   6  11   8         39.03        321.95       251.38 o                         
   7  11   8         19.75        133.87       255.90 o                         
   8  11   8         24.77        161.15       207.32 o                         
   9  11   8         81.95        320.93       272.45 o                         
  10  11   8        145.40        313.33       274.92 o                         
  11  11   8         14.81        -28.16       314.57 o                         
  12  11   8         11.44         68.11       367.15 o                         
  13  11   8        112.81        283.57       328.06 o                         
  14  11   8        179.11        364.52       360.84 o                         
  15  11   8          0.42        300.17       629.03 o                         
   0  12   8        154.03        648.15       443.47 o                         
   1  12   8          7.50        224.59       309.85 o                         
   2  12   8         25.55        371.97       303.75 o                         
   3  12   8         19.55          0.45       310.11 o                         
   4  12   8        140.33        225.60       308.85 o                         
   5  12   8         10.21         34.96       320.07 o                         
   6  12   8         53.62        109.78       326.52 o                         
   7  12   8          2.17        272.19       370.92 o                         
   8  12   8         19.63        186.25       370.66 o                         
   9  12   8          7.35        158.97       364.14 o                         
  10  12   8         86.60         90.97       456.06 o                         
  11  12   8          2.99        486.91       707.37 o                         
   1  13   8        101.44        298.04       321.72 o                         
   2  13   8        592.48        935.66       329.50 o                         
   3  13   8         75.85        377.66       336.52 o                         
   4  13   8          9.47        453.00       449.18 o                         
   5  13   8        154.61        243.98       478.65 o                         
   1   1   9        257.51        288.30        63.86 o                         
   2   1   9       3091.28       3031.27        60.89 o                         
   3   1   9        471.64        577.44        48.86 o                         
   4   1   9        108.74        167.04        41.85 o                         
   5   1   9        178.09        224.49        34.33 o                         
   6   1   9       2710.89       2652.94        36.58 o                         
   7   1   9        301.99        344.12        32.14 o                         
   8   1   9        514.53        576.92        36.51 o                         
   9   1   9        529.68        565.34        39.63 o                         
  10   1   9       2107.00       2109.27        48.81 o                         
  11   1   9         55.57        115.52        52.32 o                         
  12   1   9        967.32        991.64        58.14 o                         
  13   1   9        336.47        365.25        63.44 o                         
  14   1   9       1883.13       1809.10        67.80 o                         
  15   1   9          9.66         -2.05        70.60 o                         
  16   1   9        419.46        529.06        74.61 o                         
  17   1   9        218.19        277.73        82.31 o                         
  18   1   9        486.60        546.45        87.66 o                         
  19   1   9          0.62        127.04       110.15 o                         
  20   1   9        706.07        656.85       113.47 o                         
  21   1   9         91.98        129.13       146.78 o                         
  22   1   9         51.59        121.28       160.17 o                         
  23   1   9          3.27        130.45       170.99 o                         
  24   1   9        957.98       1125.39       160.91 o                         
  25   1   9         38.67        225.07       185.50 o                         
  26   1   9          2.06        306.24       209.90 o                         
   0   2   9      16081.31      15728.44       303.10 o                         
   1   2   9        216.46        227.83        55.71 o                         
   2   2   9         58.03        162.22        47.99 o                         
   3   2   9        796.78        825.22        44.42 o                         
   4   2   9       9888.05       9786.72        95.16 o                         
   5   2   9         75.01         84.18        40.25 o                         
   6   2   9        691.50        700.12        39.15 o                         
   7   2   9        127.00        173.28        35.45 o                         
   8   2   9       5247.65       5115.49        49.54 o                         
   9   2   9         88.33        131.31        40.80 o                         
  10   2   9       2912.35       3026.23        49.11 o                         
  11   2   9         69.17        147.08        52.15 o                         
  12   2   9       3956.44       4017.40        69.05 o                         
  13   2   9         67.67        106.13        69.20 o                         
  14   2   9       4798.77       4754.49        83.78 o                         
  15   2   9        261.34        261.75        78.07 o                         
  16   2   9       1443.49       1497.62        84.42 o                         
  17   2   9          1.53         63.63        90.35 o                         
  18   2   9       3185.37       3378.07        97.01 o                         
  19   2   9        228.19        276.72        99.91 o                         
  20   2   9         98.81        214.13       118.46 o                         
  21   2   9         19.54        127.11       155.52 o                         
  22   2   9       2272.27       2392.60       172.14 o                         
  23   2   9        118.99        153.92       176.26 o                         
  24   2   9          7.02         78.01       234.72 o                         
  25   2   9         60.74         64.94       243.47 o                         
  26   2   9       1479.19       1718.12       229.68 o                         
   1   3   9        106.44        147.70        45.53 o                         
   2   3   9      30895.08      29907.17       189.21 o                         
   3   3   9        115.21        153.68        38.56 o                         
   4   3   9       2349.18       2275.50        41.81 o                         
   5   3   9         31.88        107.03        32.57 o                         
   6   3   9      20371.29      19964.74       120.47 o                         
   7   3   9        373.58        366.77        45.46 o                         
   8   3   9       6557.97       6696.11        62.02 o                         
   9   3   9        610.76        672.60        51.04 o                         
  10   3   9       8789.87       8836.72        74.83 o                         
  11   3   9        162.40        159.00        59.95 o                         
  12   3   9       8212.77       8431.24        77.32 o                         
  13   3   9        409.68        443.13        65.53 o                         
  14   3   9       2059.79       2189.53        77.32 o                         
  15   3   9         61.80         96.26        80.22 o                         
  16   3   9       9591.47       9753.42       113.24 o                         
  17   3   9        274.40        364.68        94.08 o                         
  18   3   9       1105.15       1074.90       109.54 o                         
  19   3   9          8.29        212.95       131.57 o                         
  20   3   9       6374.91       6474.39       177.99 o                         
  21   3   9        100.88        236.07       178.46 o                         
  22   3   9         10.60         21.41       223.30 o                         
  23   3   9         84.81        146.73       225.78 o                         
  24   3   9       4742.08       4848.07       210.11 o                         
  25   3   9        151.73        184.43       215.11 o                         
   0   4   9      35964.00      34681.39       328.36 o                         
   1   4   9       2678.29       2611.91        46.93 o                         
   2   4   9       5907.25       6006.80        67.26 o                         
   3   4   9       1068.93       1085.93        42.84 o                         
   4   4   9      52772.12      50312.96       225.75 o                         
   5   4   9         58.57        117.88        44.46 o                         
   6   4   9       5267.38       5389.56        60.20 o                         
   7   4   9        627.19        660.23        50.26 o                         
   8   4   9      24913.63      24134.37       169.54 o                         
   9   4   9        296.37        288.97        54.84 o                         
  10   4   9      13385.44      12972.68        91.21 o                         
  11   4   9        489.95        534.70        66.77 o                         
  12   4   9      16930.20      16567.74       121.84 o                         
  13   4   9        163.02        231.34        76.20 o                         
  14   4   9      14030.99      14191.37       135.07 o                         
  15   4   9       1295.94       1446.26       112.85 o                         
  16   4   9       2490.71       2432.22       109.84 o                         
  17   4   9          3.43         36.09       133.59 o                         
  18   4   9      14562.33      14797.01       192.57 o                         
  19   4   9        860.10        921.59       175.44 o                         
  20   4   9        217.28        212.85       173.74 o                         
  21   4   9         29.90         98.94       189.38 o                         
  22   4   9       9174.51       9395.74       219.43 o                         
  23   4   9        354.11        314.91       207.89 o                         
  24   4   9          7.88         92.29       269.08 o                         
  25   4   9        237.70        177.45       231.55 o                         
   1   5   9        660.50        643.50        48.20 o                         
   2   5   9      51227.19      48503.32       377.59 o                         
   3   5   9       1275.51       1322.85        47.80 o                         
   4   5   9       4140.89       4134.78        56.68 o                         
   5   5   9       1030.77       1055.12        54.59 o                         
   6   5   9      41594.14      40751.32       242.14 o                         
   7   5   9       1073.23        978.19        56.48 o                         
   8   5   9      12509.89      12428.33        99.81 o                         
   9   5   9       2412.87       2435.21        76.41 o                         
  10   5   9      25554.07      25265.81       176.27 o                         
  11   5   9        270.04        245.28        82.33 o                         
  12   5   9      14940.61      15094.35       122.25 o                         
  13   5   9       2056.48       2083.02        90.34 o                         
  14   5   9       9261.38       9213.25       121.76 o                         
  15   5   9         40.90         78.89       102.71 o                         
  16   5   9      15577.41      15441.99       194.95 o                         
  17   5   9       1241.23       1177.06       138.04 o                         
  18   5   9       3503.22       3584.80       178.91 o                         
  19   5   9         27.29         60.89       199.16 o                         
  20   5   9      13008.05      13134.70       216.23 o                         
  21   5   9        729.10        715.77       187.41 o                         
  22   5   9        159.71        143.05       212.46 o                         
  23   5   9        125.26        303.68       228.01 o                         
  24   5   9      12019.90      11740.64       255.73 o                         
   0   6   9      54749.88      52914.16       449.23 o                         
   1   6   9       1531.88       1389.22        65.11 o                         
   2   6   9       1278.25       1238.57        53.43 o                         
   3   6   9       1354.49       1374.75        64.80 o                         
   4   6   9      45477.10      43550.82       261.91 o                         
   5   6   9         45.44        165.03        76.07 o                         
   6   6   9       3911.18       4047.14        79.15 o                         
   7   6   9       1202.09       1214.02        68.99 o                         
   8   6   9      23726.22      23063.59       136.41 o                         
   9   6   9        516.04        561.97        78.46 o                         
  10   6   9      13586.92      13401.83       133.89 o                         
  11   6   9        707.63        715.51        87.65 o                         
  12   6   9      18506.55      18379.14       169.09 o                         
  13   6   9         98.75        141.69        98.12 o                         
  14   6   9      20065.73      19913.58       183.90 o                         
  15   6   9       1534.07       1472.96       118.65 o                         
  16   6   9       6511.68       6494.39       156.98 o                         
  17   6   9         39.75         84.98       174.48 o                         
  18   6   9      16481.16      16301.04       234.30 o                         
  19   6   9        786.53        706.49       190.15 o                         
  20   6   9        648.30        752.70       201.31 o                         
  21   6   9        116.09        254.78       194.95 o                         
  22   6   9      12330.85      11912.68       235.10 o                         
  23   6   9        513.56        536.52       235.85 o                         
   1   7   9        561.15        534.60        96.19 o                         
   2   7   9      56490.51      54986.83       407.06 o                         
   3   7   9        649.25        711.42       108.29 o                         
   4   7   9       2886.75       2829.49       124.36 o                         
   5   7   9        568.05        464.91        68.67 o                         
   6   7   9      41627.88      40471.58       190.76 o                         
   7   7   9        294.20        328.07        88.79 o                         
   8   7   9      12329.55      12357.04       116.81 o                         
   9   7   9       1894.74       1989.86        91.49 o                         
  10   7   9      23282.24      22768.61       166.01 o                         
  11   7   9        287.11        260.74        49.39 o                         
  12   7   9      19963.39      19844.46       190.18 o                         
  13   7   9       1056.43       1102.76       110.05 o                         
  14   7   9       8808.29       8560.78       141.50 o                         
  15   7   9         93.65        101.16       134.10 o                         
  16   7   9      20772.05      20821.59       224.32 o                         
  17   7   9       1115.27       1102.92       167.98 o                         
  18   7   9       3274.54       3289.18       176.34 o                         
  19   7   9         19.27        119.62       210.80 o                         
  20   7   9      16097.32      16258.97       258.64 o                         
  21   7   9        503.64        656.84       214.70 o                         
  22   7   9        126.84        373.26       243.94 o                         
   0   8   9      56678.14      55399.73       564.39 o                         
   1   8   9       1494.28       1201.34       133.61 o                         
   2   8   9       4074.84       4109.22       129.38 o                         
   3   8   9       1802.31       1846.23       124.69 o                         
   4   8   9      61337.34      60027.92       372.18 o                         
   5   8   9        234.13        314.53       131.46 o                         
   6   8   9       7897.46       7933.80       151.66 o                         
   7   8   9        902.84        972.82       137.83 o                         
   8   8   9      33825.39      33521.90       254.59 o                         
   9   8   9        286.11        381.55       155.14 o                         
  10   8   9      18170.68      17991.80       266.07 o                         
  11   8   9       1729.90       1919.82       134.22 o                         
  12   8   9      22562.82      22793.13       230.33 o                         
  13   8   9        133.67        252.94       159.27 o                         
  14   8   9      22130.37      22438.96       238.44 o                         
  15   8   9       1836.96       2099.37       171.48 o                         
  16   8   9       5333.44       5366.90       189.18 o                         
  17   8   9         87.08        378.83       202.03 o                         
  18   8   9      22610.82      22981.34       268.23 o                         
  19   8   9       1155.43       1343.63       219.34 o                         
  20   8   9        567.02        829.38       224.93 o                         
  21   8   9         57.63        259.34       294.16 o                         
   1   9   9       1224.32       1486.06       135.97 o                         
   2   9   9      49695.76      48774.09       423.34 o                         
   3   9   9        787.06        783.83       138.32 o                         
   4   9   9       3737.49       3576.21       162.68 o                         
   5   9   9       1195.32       1198.63       156.19 o                         
   6   9   9      41401.53      40835.00       467.53 o                         
   7   9   9        370.64        369.23       167.17 o                         
   8   9   9      12583.56      12451.72       216.71 o                         
   9   9   9       1899.34       1855.83       184.16 o                         
  10   9   9      26917.86      27169.80       305.34 o                         
  11   9   9        176.60        348.13       207.77 o                         
  12   9   9      17476.02      18021.72       312.94 o                         
  13   9   9       1602.80       1856.51       248.78 o                         
  14   9   9       9435.45       9519.31       332.21 o                         
  15   9   9         15.29         93.45       293.21 o                         
  16   9   9      19946.86      20732.59       401.25 o                         
  17   9   9       1307.14       1562.48       311.84 o                         
  18   9   9       3136.10       3355.16       322.82 o                         
  19   9   9         33.30        106.58       219.38 o                         
   0  10   9      37989.39      39799.97       608.48 o                         
   1  10   9       1176.75       1336.99       245.82 o                         
   2  10   9       1387.75       1342.60       193.76 o                         
   3  10   9        671.58        754.99       197.16 o                         
   4  10   9      35617.17      34582.43       446.98 o                         
   5  10   9         29.37         44.48       184.85 o                         
   6  10   9       3869.43       3814.19       205.08 o                         
   7  10   9       1313.99       1396.29       201.11 o                         
   8  10   9      20121.75      20399.57       282.61 o                         
   9  10   9        484.13        599.15       213.47 o                         
  10  10   9      10931.49      11043.62       259.45 o                         
  11  10   9        827.47       1045.14       263.76 o                         
  12  10   9      14521.35      14649.93       326.77 o                         
  13  10   9          0.99         28.13       303.85 o                         
  14  10   9      15441.35      15723.78       387.02 o                         
  15  10   9       1370.20       1253.00       323.42 o                         
  16  10   9       5183.02       5308.29       345.23 o                         
  17  10   9         63.90        229.31       393.75 o                         
   1  11   9        774.36       1061.20       285.14 o                         
   2  11   9      30883.25      31145.43       469.00 o                         
   3  11   9        368.12        277.67       290.25 o                         
   4  11   9       1644.97       1829.21       249.26 o                         
   5  11   9        740.97        905.17       251.71 o                         
   6  11   9      23956.96      23948.79       362.12 o                         
   7  11   9        119.15        140.67       216.60 o                         
   8  11   9       6576.46       6643.29       261.29 o                         
   9  11   9       1070.06       1195.43       231.61 o                         
  10  11   9      15265.69      15164.03       340.24 o                         
  11  11   9         78.76        138.86       278.49 o                         
  12  11   9      11846.25      12048.58       391.05 o                         
  13  11   9        822.28        725.28       336.71 o                         
  14  11   9       6801.75       6879.97       368.45 o                         
   0  12   9      28353.34      28960.62       640.68 o                         
   1  12   9        571.19        814.70       313.16 o                         
   2  12   9        991.02       1120.34       305.06 o                         
   3  12   9       1039.37       1220.31       313.28 o                         
   4  12   9      26461.96      26415.96       467.03 o                         
   5  12   9        247.92        311.12       315.33 o                         
   6  12   9       3874.96       4050.85       299.85 o                         
   7  12   9        633.94        572.38       295.08 o                         
   8  12   9      17133.50      17595.68       467.40 o                         
   9  12   9        106.39        193.97       374.38 o                         
  10  12   9       8462.42       8951.76       419.59 o                         
   1  13   9        621.23        826.43       334.70 o                         
   2  13   9      20269.33      20851.79       437.21 o                         
   3  13   9        292.40        148.11       501.70 o                         
   4  13   9       1589.76       1288.34       514.02 o                         
   5  13   9        591.61        196.13       508.92 o                         
   0   0  10     341710.22     392625.44      4666.02 o                         
   1   0  10       2297.48       2729.16       109.98 o                         
   2   0  10       3184.22       2971.69        97.27 o                         
   3   0  10       3666.94       3847.01       149.13 o                         
   4   0  10     218596.88     200714.09      1494.02 o                         
   5   0  10       3922.30       3968.26        71.26 o                         
   6   0  10      26573.76      25881.57       264.43 o                         
   7   0  10       9558.40       9852.63       110.38 o                         
   8   0  10     104208.73      97738.09       548.08 o                         
   9   0  10        718.34        819.57        70.29 o                         
  10   0  10      54799.14      52499.85       420.54 o                         
  11   0  10       3608.31       3576.98        87.46 o                         
  12   0  10      61789.66      59520.02       340.86 o                         
  13   0  10         85.94        146.42        92.81 o                         
  14   0  10      67832.21      65554.08       366.77 o                         
  15   0  10         93.71        178.93       107.93 o                         
  16   0  10      25329.99      24837.47       286.55 o                         
  17   0  10        567.14        555.86       118.92 o                         
  18   0  10      60884.02      59137.36       360.04 o                         
  19   0  10        501.19        588.60       140.52 o                         
  20   0  10       5114.29       5070.85       167.11 o                         
  21   0  10        692.44        897.71       187.75 o                         
  22   0  10      41632.82      40879.25       383.70 o                         
  23   0  10         37.05        472.73       264.17 o                         
  24   0  10         21.13        375.97       248.83 o                         
  25   0  10        488.12       1000.52       258.28 o                         
  26   0  10      28532.43      26289.42       373.18 o                         
   1   1  10       2846.53       3054.59        77.51 o                         
   2   1  10     169423.61     158182.44      2136.16 o                         
   3   1  10       1644.92       1892.74        55.43 o                         
   4   1  10       3211.86       4016.66        73.36 o                         
   5   1  10       4503.25       4343.20        51.32 o                         
   6   1  10     134278.69     126410.38       665.34 o                         
   7   1  10        443.10        498.59        33.28 o                         
   8   1  10      39545.14      37580.41       162.60 o                         
   9   1  10       3371.83       3402.10        51.58 o                         
  10   1  10      98817.50      91630.93       338.63 o                         
  11   1  10         23.60        108.32        56.83 o                         
  12   1  10      49947.73      47879.83       172.52 o                         
  13   1  10        201.71        299.80        64.90 o                         
  14   1  10      27955.84      27463.85       124.52 o                         
  15   1  10        551.84        568.76        75.82 o                         
  16   1  10      62331.36      62548.46       301.66 o                         
  17   1  10       1874.00       2115.63        91.93 o                         
  18   1  10      11209.05      11270.51       130.13 o                         
  19   1  10        256.17        346.23        97.10 o                         
  20   1  10      41502.41      40052.72       440.42 o                         
  21   1  10         20.56        238.31       143.01 o                         
  22   1  10        377.39        450.47       150.21 o                         
  23   1  10        775.46        984.21       156.77 o                         
  24   1  10      34805.27      33832.45       287.73 o                         
  25   1  10         46.19        509.21       191.71 o                         
  26   1  10        346.54        456.88       182.23 o                         
   0   2  10     122663.48     113564.49      2592.28 o                         
   1   2  10       6098.17       6463.33       113.08 o                         
   2   2  10       6147.47       6575.03       107.26 o                         
   3   2  10        183.88        238.39        52.81 o                         
   4   2  10     109210.84     102216.16       650.86 o                         
   5   2  10       3259.58       3404.49        44.11 o                         
   6   2  10      25517.27      24763.22       161.48 o                         
   7   2  10       4267.54       4537.26        51.51 o                         
   8   2  10      89013.17      83697.12       447.62 o                         
   9   2  10        213.61        357.01        48.23 o                         
  10   2  10      25805.04      24736.76       135.00 o                         
  11   2  10       1009.49       1189.06        58.93 o                         
  12   2  10      46271.53      44172.48       256.48 o                         
  13   2  10       1257.82       1248.47        73.60 o                         
  14   2  10      37461.30      36674.76       252.99 o                         
  15   2  10        956.39       1080.87        81.37 o                         
  16   2  10      15441.78      15527.81       122.09 o                         
  17   2  10         12.75        145.70        91.87 o                         
  18   2  10      43364.07      42267.85       382.15 o                         
  19   2  10        734.09        760.92       101.12 o                         
  20   2  10       2959.87       3224.31       130.44 o                         
  21   2  10        276.61        512.36       135.82 o                         
  22   2  10      35452.06      34731.54       421.30 o                         
  23   2  10        104.20        266.60       192.49 o                         
  24   2  10         29.27        227.35       217.22 o                         
  25   2  10        283.73        341.22       212.26 o                         
  26   2  10      22191.54      21833.20       413.93 o                         
   1   3  10       1740.48       1644.87        44.76 o                         
   2   3  10     122218.14     113238.21       535.41 o                         
   3   3  10       1454.15       1473.26        46.70 o                         
   4   3  10       4320.21       4449.54        53.15 o                         
   5   3  10       1301.01       1392.81        41.54 o                         
   6   3  10      99084.46      91868.16       697.76 o                         
   7   3  10        141.35        207.13        49.99 o                         
   8   3  10      27388.01      25926.87       196.78 o                         
   9   3  10       1604.98       1710.37        56.62 o                         
  10   3  10      72680.71      67916.66       300.56 o                         
  11   3  10         43.11         58.91        58.73 o                         
  12   3  10      33252.86      32531.43       185.77 o                         
  13   3  10        343.05        354.62        75.17 o                         
  14   3  10      21519.15      21137.89       159.40 o                         
  15   3  10        133.26        212.12        84.34 o                         
  16   3  10      46307.80      45248.58       286.15 o                         
  17   3  10       1128.87       1263.41       104.21 o                         
  18   3  10       9783.49       9640.17       152.79 o                         
  19   3  10        166.22        318.38       134.89 o                         
  20   3  10      32682.06      32807.43       281.46 o                         
  21   3  10         22.12        106.25       199.66 o                         
  22   3  10        539.51        522.26       185.87 o                         
  23   3  10        461.09        472.00       210.05 o                         
  24   3  10      27452.45      26506.29       298.25 o                         
  25   3  10         20.77        156.22       232.75 o                         
   0   4  10     148130.58     138160.69      1457.28 o                         
   1   4  10         85.27        154.97        46.61 o                         
   2   4  10       1648.85       1707.38        51.73 o                         
   3   4  10        915.74        877.25        45.96 o                         
   4   4  10     114644.10     107696.70       575.30 o                         
   5   4  10        804.29        779.13        36.65 o                         
   6   4  10      11243.19      11396.02       103.02 o                         
   7   4  10       3997.59       4112.03        61.17 o                         
   8   4  10      61724.65      57454.11       286.21 o                         
   9   4  10        163.77        165.16        56.27 o                         
  10   4  10      32845.95      31105.12       199.28 o                         
  11   4  10       1319.45       1319.56        76.24 o                         
  12   4  10      38173.66      36610.25       160.65 o                         
  13   4  10         55.63         68.35        83.52 o                         
  14   4  10      39833.70      39641.86       219.10 o                         
  15   4  10         29.21         67.44       116.16 o                         
  16   4  10      13614.40      13525.37       218.59 o                         
  17   4  10        157.37        183.05       128.92 o                         
  18   4  10      36774.78      36690.91       414.71 o                         
  19   4  10        297.34        337.19       181.88 o                         
  20   4  10       2899.62       3028.38       176.09 o                         
  21   4  10        450.49        538.95       185.64 o                         
  22   4  10      24926.69      24660.83       269.39 o                         
  23   4  10         23.30        138.56       215.29 o                         
  24   4  10          2.99        104.72       220.81 o                         
  25   4  10        305.71        337.56       314.92 o                         
   1   5  10        800.76        885.62        54.01 o                         
   2   5  10      77496.51      73762.74       327.86 o                         
   3   5  10        523.74        469.98        53.67 o                         
   4   5  10       3972.88       3954.24        65.31 o                         
   5   5  10       1562.45       1607.50        57.30 o                         
   6   5  10      55170.87      53409.96       286.82 o                         
   7   5  10         11.55         75.81        43.67 o                         
   8   5  10      18004.01      17940.03       129.98 o                         
   9   5  10       2345.91       2382.73        80.44 o                         
  10   5  10      36005.48      35296.12       201.55 o                         
  11   5  10         14.14        103.36        90.48 o                         
  12   5  10      23373.46      22767.64       142.79 o                         
  13   5  10         79.17        170.81        96.38 o                         
  14   5  10      12590.85      12600.47       150.90 o                         
  15   5  10        318.60        298.12       112.25 o                         
  16   5  10      27438.44      27926.13       354.19 o                         
  17   5  10        780.33        770.22       158.57 o                         
  18   5  10       4730.51       4917.32       186.91 o                         
  19   5  10        166.20        174.03       186.24 o                         
  20   5  10      19985.92      20444.59       261.41 o                         
  21   5  10         19.06         82.98       198.98 o                         
  22   5  10        110.00        173.32       215.87 o                         
  23   5  10        358.25        404.54       215.25 o                         
  24   5  10      16538.34      16559.46       275.09 o                         
   0   6  10      40341.20      39572.47       399.68 o                         
   1   6  10        645.99        648.07        66.78 o                         
   2   6  10        545.56        512.29        60.35 o                         
   3   6  10        224.57        213.46        70.28 o                         
   4   6  10      32171.59      31097.69       186.94 o                         
   5   6  10        629.14        656.27        74.57 o                         
   6   6  10       7043.65       7232.23       101.39 o                         
   7   6  10        864.48        988.70        79.41 o                         
   8   6  10      30212.85      29791.54       154.58 o                         
   9   6  10         56.07        115.30        81.88 o                         
  10   6  10       9661.70       9319.38       114.57 o                         
  11   6  10        290.88        391.43        91.92 o                         
  12   6  10      14384.15      14437.56       189.51 o                         
  13   6  10        117.58        151.57       100.04 o                         
  14   6  10      14879.64      14851.49       201.52 o                         
  15   6  10        255.29        240.09       117.61 o                         
  16   6  10       4806.81       4888.32       154.39 o                         
  17   6  10          7.47         76.98       205.38 o                         
  18   6  10      14301.91      14500.05       233.63 o                         
  19   6  10        370.08        432.30       199.95 o                         
  20   6  10        724.40        864.06       205.90 o                         
  21   6  10        119.38        343.91       214.78 o                         
  22   6  10      11878.83      12047.41       238.48 o                         
  23   6  10         44.08        287.05       255.71 o                         
   1   7  10         22.02         63.71        98.66 o                         
   2   7  10      26708.62      26864.45       196.55 o                         
   3   7  10        240.91        265.00       117.22 o                         
   4   7  10       1737.39       1373.27       148.21 o                         
   5   7  10         72.88         96.15        70.49 o                         
   6   7  10      21032.56      20727.21       202.73 o                         
   7   7  10         10.91         30.28        98.76 o                         
   8   7  10       5188.29       5362.67       105.66 o                         
   9   7  10        208.89        316.82        94.15 o                         
  10   7  10      14059.37      13942.26       218.86 o                         
  11   7  10         36.96        119.52       101.84 o                         
  12   7  10       7394.74       7371.18       137.33 o                         
  13   7  10         85.89        171.23        64.00 o                         
  14   7  10       6113.76       6177.80       150.91 o                         
  15   7  10          1.70        189.33       161.67 o                         
  16   7  10       9762.23       9906.88       189.69 o                         
  17   7  10        148.62        189.56       177.31 o                         
  18   7  10       2497.69       2650.71       192.32 o                         
  19   7  10         29.59        147.83       205.71 o                         
  20   7  10       8869.74       9119.93       237.02 o                         
  21   7  10         24.03        201.07       232.02 o                         
  22   7  10        341.96        503.57       242.06 o                         
   0   8  10      17163.33      16582.15       495.83 o                         
   1   8  10         63.89        124.36       130.71 o                         
   2   8  10        244.67        311.54       128.17 o                         
   3   8  10          6.34         71.66       134.75 o                         
   4   8  10      16357.37      16153.47       192.98 o                         
   5   8  10          1.61        138.24       143.22 o                         
   6   8  10       1489.15       1500.30       136.76 o                         
   7   8  10        375.30        388.99       138.39 o                         
   8   8  10      10583.75      10639.08       207.64 o                         
   9   8  10          0.59         61.61       177.90 o                         
  10   8  10       4973.93       5125.75       158.59 o                         
  11   8  10         20.28        157.03       143.59 o                         
  12   8  10       6129.41       6381.63       163.26 o                         
  13   8  10          3.40        155.56       173.47 o                         
  14   8  10       6619.54       6920.42       175.08 o                         
  15   8  10         36.94        289.70       205.30 o                         
  16   8  10       2145.05       2302.51       181.70 o                         
  17   8  10          2.26        130.55       192.36 o                         
  18   8  10       6131.10       6372.81       210.43 o                         
  19   8  10         30.07        390.34       245.11 o                         
  20   8  10        536.21        752.61       231.39 o                         
  21   8  10         86.08        487.82       436.13 o                         
   1   9  10          6.89        131.60        98.32 o                         
   2   9  10       7747.25       7819.89       166.28 o                         
   3   9  10         76.67        159.37       143.79 o                         
   4   9  10        684.88        674.90       147.44 o                         
   5   9  10        167.28        146.17       178.07 o                         
   6   9  10       4941.12       4862.20       174.65 o                         
   7   9  10         24.10         47.65       236.29 o                         
   8   9  10       1924.87       1914.28       184.51 o                         
   9   9  10        219.24        246.45       203.45 o                         
  10   9  10       2983.50       3097.95       206.80 o                         
  11   9  10         10.23         85.29       215.10 o                         
  12   9  10       2552.37       2553.10       228.81 o                         
  13   9  10         23.39        169.71       256.01 o                         
  14   9  10       1209.92       1229.40       301.83 o                         
  15   9  10          5.67        242.77       727.87 o                         
  16   9  10       2818.81       3260.01       308.95 o                         
  17   9  10         48.13        184.06       316.63 o                         
  18   9  10        310.87        468.35       331.14 o                         
  19   9  10         26.59          0.00       163.98 o                         
   0  10  10       1896.07       2698.07       376.51 o                         
   1  10  10         12.43        282.32       225.68 o                         
   2  10  10          7.40        194.24       233.62 o                         
   3  10  10         48.38         41.79       226.06 o                         
   4  10  10       1438.56       1558.01       196.24 o                         
   5  10  10         23.35         16.51       263.77 o                         
   6  10  10        383.05        386.66       219.30 o                         
   7  10  10         23.30         31.48       233.06 o                         
   8  10  10       1474.39       1663.80       221.19 o                         
   9  10  10          1.43         93.34       223.83 o                         
  10  10  10        621.02        837.95       225.57 o                         
  11  10  10          6.54         56.81        89.68 o                         
  12  10  10        505.10        724.22       280.83 o                         
  13  10  10          0.84         68.45       375.87 o                         
  14  10  10        871.49       1171.86       321.94 o                         
  15  10  10         23.06        132.50       402.70 o                         
  16  10  10        151.84        140.26       382.85 o                         
   1  11  10         69.46        355.15       348.02 o                         
   2  11  10        280.05        813.59       305.59 o                         
   3  11  10          0.22        247.31       288.82 o                         
   4  11  10         51.47        310.76       347.61 o                         
   5  11  10          9.02        200.91       267.03 o                         
   6  11  10        237.22        539.91       224.96 o                         
   7  11  10          9.40        167.60       270.19 o                         
   8  11  10          5.04        208.59       255.60 o                         
   9  11  10          5.86         96.50       286.44 o                         
  10  11  10         71.19        177.69       291.72 o                         
  11  11  10         12.14         94.08       328.01 o                         
  12  11  10         94.25        237.73       356.65 o                         
  13  11  10          4.51         26.18       488.55 o                         
  14  11  10        199.12        126.16       539.40 o                         
   0  12  10         35.98        600.12       470.57 o                         
   1  12  10          0.21        209.95       392.11 o                         
   2  12  10         27.64        159.80       319.67 o                         
   3  12  10         84.60         85.83       320.71 o                         
   4  12  10         73.44        696.18       365.94 o                         
   5  12  10         50.38        -68.86       484.54 o                         
   6  12  10          6.36          9.23       393.13 o                         
   7  12  10         11.78        112.84       320.15 o                         
   8  12  10          3.85        283.62       368.05 o                         
   9  12  10         11.46         29.64       375.90 o                         
  10  12  10         46.45        317.02       740.17 o                         
   1   1  11         12.41         67.42        68.07 o                         
   2   1  11       3378.82       3200.21        71.01 o                         
   3   1  11         82.39         81.57        55.47 o                         
   4   1  11          5.25         52.22        47.73 o                         
   5   1  11         14.79         53.83        45.90 o                         
   6   1  11       3086.90       2870.56        50.85 o                         
   7   1  11        239.85        246.72        43.08 o                         
   8   1  11        390.16        413.80        44.86 o                         
   9   1  11         32.66         89.79        49.56 o                         
  10   1  11       2715.37       2689.72        60.56 o                         
  11   1  11        111.54        262.93        60.70 o                         
  12   1  11        351.48        414.46        63.12 o                         
  13   1  11         56.32        154.30        66.36 o                         
  14   1  11        677.50        818.25        74.92 o                         
  15   1  11         57.69        164.67        84.48 o                         
  16   1  11       1129.64       1283.80        89.96 o                         
  17   1  11        319.80        479.57        94.33 o                         
  18   1  11        566.70        591.66        97.86 o                         
  19   1  11         20.75        260.95       109.25 o                         
  20   1  11        752.30        857.40       121.49 o                         
  21   1  11        127.69        357.01       144.97 o                         
  22   1  11        105.78        381.67       177.41 o                         
  23   1  11          5.08        288.78       165.85 o                         
  24   1  11        759.58       1018.70       177.69 o                         
  25   1  11         41.37        358.27       196.22 o                         
  26   1  11         36.61        438.50       299.82 o                         
   0   2  11       4112.37       3955.73       122.10 o                         
   1   2  11         28.43         43.51        58.31 o                         
   2   2  11       1157.25       1178.50        63.32 o                         
   3   2  11       2435.00       2434.19        60.67 o                         
   4   2  11       9944.16       9525.83        77.84 o                         
   5   2  11        862.38        884.03        43.32 o                         
   6   2  11        300.87        306.16        46.55 o                         
   7   2  11       1590.65       1687.85        50.82 o                         
   8   2  11       3180.58       3274.96        57.65 o                         
   9   2  11          3.74        100.40        52.52 o                         
  10   2  11       2271.69       2267.15        62.72 o                         
  11   2  11       1018.30       1088.58        68.31 o                         
  12   2  11       3465.91       3558.93        81.89 o                         
  13   2  11         37.67        116.20        79.32 o                         
  14   2  11       1730.63       1823.83        82.50 o                         
  15   2  11        310.77        391.17        85.95 o                         
  16   2  11       1049.50       1139.09        89.88 o                         
  17   2  11         14.89        103.99        96.90 o                         
  18   2  11       2819.00       3097.30       103.83 o                         
  19   2  11        811.07        983.10       114.32 o                         
  20   2  11        311.48        384.51       102.94 o                         
  21   2  11        224.89        295.38       141.78 o                         
  22   2  11       2300.66       2511.90       172.39 o                         
  23   2  11        486.09        597.82       189.95 o                         
  24   2  11          2.56        317.98       349.38 o                         
  25   2  11        257.02        338.69       215.69 o                         
  26   2  11       1366.16       1545.28       574.47 o                         
   1   3  11       2525.19       2552.84        63.22 o                         
   2   3  11      13065.57      12730.47       163.78 o                         
   3   3  11       1587.49       1596.79        56.36 o                         
   4   3  11        870.98        964.25        49.89 o                         
   5   3  11       3242.52       3283.09        55.54 o                         
   6   3  11      14173.45      13598.20       132.79 o                         
   7   3  11        308.50        330.16        55.99 o                         
   8   3  11       2970.59       2901.80        60.36 o                         
   9   3  11       5548.46       5424.96        67.98 o                         
  10   3  11       6397.04       6374.74        73.72 o                         
  11   3  11        148.30        198.54        67.90 o                         
  12   3  11       7305.48       7217.27        83.49 o                         
  13   3  11       3352.80       3437.77        84.09 o                         
  14   3  11       3832.33       3805.56        88.80 o                         
  15   3  11        240.41        252.76        89.59 o                         
  16   3  11       4868.28       5077.13       104.47 o                         
  17   3  11       1941.47       1970.35       105.09 o                         
  18   3  11        465.46        493.11       109.19 o                         
  19   3  11        503.08        543.04       132.93 o                         
  20   3  11       5250.31       5577.53       193.60 o                         
  21   3  11        224.33        279.19       194.68 o                         
  22   3  11         36.52        318.61       209.68 o                         
  23   3  11        777.25        901.70       210.82 o                         
  24   3  11       3129.39       3379.48       216.15 o                         
  25   3  11        344.61        435.27       222.42 o                         
   0   4  11      39324.27      38555.26       440.22 o                         
   1   4  11       3883.27       3749.54        84.14 o                         
   2   4  11        148.48        140.48        53.23 o                         
   3   4  11       5653.61       5337.89        74.03 o                         
   4   4  11      25702.82      25363.81       209.18 o                         
   5   4  11       3302.38       3394.07        63.32 o                         
   6   4  11       5134.21       5074.48        67.67 o                         
   7   4  11       4688.71       4715.40        67.29 o                         
   8   4  11      20283.87      19720.67       136.24 o                         
   9   4  11        285.82        342.23        60.70 o                         
  10   4  11       6769.65       6544.12        83.54 o                         
  11   4  11       4970.86       4912.56        80.71 o                         
  12   4  11       8612.44       7907.17       228.64 o                         
  13   4  11        118.35        111.67        84.87 o                         
  14   4  11      11025.27      11163.38       142.62 o                         
  15   4  11       2526.06       2598.25       125.48 o                         
  16   4  11       5023.21       4990.35       138.75 o                         
  17   4  11         66.35        104.30       143.02 o                         
  18   4  11       8899.08       9486.03       203.01 o                         
  19   4  11       2304.99       2445.26       187.72 o                         
  20   4  11        560.02        648.25       179.05 o                         
  21   4  11        768.17        787.91       191.33 o                         
  22   4  11       8703.63       8907.34       216.75 o                         
  23   4  11        895.51        881.55       216.91 o                         
  24   4  11          6.62        222.19       244.78 o                         
   1   5  11       3834.42       3891.92        65.38 o                         
   2   5  11      35590.41      34056.34       249.39 o                         
   3   5  11       2780.82       2664.33        64.74 o                         
   4   5  11       1455.08       1346.19        44.39 o                         
   5   5  11       3872.49       3887.50        71.78 o                         
   6   5  11      33285.30      32021.37       199.08 o                         
   7   5  11        919.49        908.73        65.36 o                         
   8   5  11       5619.17       5565.75        87.65 o                         
   9   5  11       4870.77       4644.68        90.55 o                         
  10   5  11      18491.42      18120.04       145.35 o                         
  11   5  11        115.47        135.80        89.49 o                         
  12   5  11      12216.79      11903.03       119.96 o                         
  13   5  11       4545.59       4575.74       105.99 o                         
  14   5  11       9597.87       9449.97       131.43 o                         
  15   5  11        391.17        335.87       126.57 o                         
  16   5  11      12276.94      12178.75       162.83 o                         
  17   5  11       4169.98       4294.31       174.78 o                         
  18   5  11       2917.58       2957.08       184.99 o                         
  19   5  11        716.95        903.99       191.90 o                         
  20   5  11      12068.18      11843.26       233.69 o                         
  21   5  11       1032.91       1170.36       191.53 o                         
  22   5  11        461.24        465.54       206.87 o                         
  23   5  11        823.39        898.01       206.15 o                         
  24   5  11       8453.34       7785.88       418.72 o                         
   0   6  11      25682.51      24941.65       316.12 o                         
   1   6  11        989.28       1006.45        62.48 o                         
   2   6  11       2146.59       1879.66        82.22 o                         
   3   6  11       6362.45       6305.06        94.94 o                         
   4   6  11      38539.27      37312.94       191.92 o                         
   5   6  11       3076.38       3049.60        85.42 o                         
   6   6  11       2129.13       2065.37        84.36 o                         
   7   6  11       7667.87       7787.79       111.88 o                         
   8   6  11      18291.53      18000.47       134.81 o                         
   9   6  11         86.07        118.26        90.75 o                         
  10   6  11      10956.65      10949.71       123.10 o                         
  11   6  11       5504.61       5568.49       107.18 o                         
  12   6  11      15054.87      14729.91       238.64 o                         
  13   6  11          7.49         83.70       104.70 o                         
  14   6  11      10184.97      10013.80       131.02 o                         
  15   6  11       2445.05       2535.16       126.43 o                         
  16   6  11       4980.44       4874.01       177.37 o                         
  17   6  11        136.73        212.83       184.60 o                         
  18   6  11      13489.29      13303.85       232.22 o                         
  19   6  11       3301.47       3302.94       200.15 o                         
  20   6  11       1292.48       1399.67       202.55 o                         
  21   6  11       1153.76       1180.77       200.43 o                         
  22   6  11      11281.38      11053.65       238.39 o                         
  23   6  11       2024.85       1916.29       452.95 o                         
   1   7  11       5039.96       5203.23       138.46 o                         
   2   7  11      34403.76      33759.36       223.76 o                         
   3   7  11       2494.20       2560.62       126.33 o                         
   4   7  11       2330.56       1926.84       162.05 o                         
   5   7  11       7191.50       7180.88       126.52 o                         
   6   7  11      32232.20      30852.21       234.15 o                         
   7   7  11        596.34        648.52        93.69 o                         
   8   7  11       7412.09       7430.01       115.70 o                         
   9   7  11       8607.32       8530.70       125.19 o                         
  10   7  11      18505.02      18037.10       149.08 o                         
  11   7  11        309.49        378.89       107.11 o                         
  12   7  11      13629.01      13470.46       157.55 o                         
  13   7  11       5320.01       5611.83       156.15 o                         
  14   7  11       9263.23       9347.87       151.74 o                         
  15   7  11        378.76        487.61       168.82 o                         
  16   7  11      13677.15      14200.62       220.74 o                         
  17   7  11       4968.23       4860.24       194.50 o                         
  18   7  11       2402.78       2474.55       197.30 o                         
  19   7  11        946.76       1105.75       206.91 o                         
  20   7  11      13945.73      13468.39       256.86 o                         
  21   7  11       1257.16       1387.35       219.25 o                         
  22   7  11        210.01        312.02       690.99 o                         
   0   8  11      45511.50      45364.02       672.64 o                         
   1   8  11       3177.98       3240.31       146.48 o                         
   2   8  11        633.61        571.09       136.19 o                         
   3   8  11       7544.87       7565.28       158.83 o                         
   4   8  11      40314.74      40257.63       284.23 o                         
   5   8  11       4456.91       4545.60       146.44 o                         
   6   8  11       5915.31       6116.53       159.59 o                         
   7   8  11       6880.59       6556.53       164.02 o                         
   8   8  11      29157.21      29075.08       253.19 o                         
   9   8  11         75.66        153.81       166.74 o                         
  10   8  11      11790.36      11712.79       187.87 o                         
  11   8  11       8377.11       8558.88       197.56 o                         
  12   8  11      14594.85      14864.83       210.99 o                         
  13   8  11        140.51        302.11       157.41 o                         
  14   8  11      17100.58      16988.66       213.02 o                         
  15   8  11       4044.50       4503.51       184.52 o                         
  16   8  11       6861.85       7079.69       201.43 o                         
  17   8  11        386.21        667.69       190.27 o                         
  18   8  11      15477.96      15502.40       301.35 o                         
  19   8  11       3425.94       3633.02       228.86 o                         
  20   8  11        964.19       1220.29       230.25 o                         
   1   9  11       4932.70       5497.22       177.55 o                         
   2   9  11      37841.89      37718.52       366.52 o                         
   3   9  11       2939.30       2613.31       191.00 o                         
   4   9  11       2136.55       2325.74       156.28 o                         
   5   9  11       5698.21       5490.15       178.12 o                         
   6   9  11      32804.54      31629.56       327.26 o                         
   7   9  11        485.29        392.12       181.69 o                         
   8   9  11       7126.96       7260.88       222.37 o                         
   9   9  11       5987.23       5914.68       232.09 o                         
  10   9  11      18127.85      18649.17       287.80 o                         
  11   9  11         10.27         82.23       224.52 o                         
  12   9  11      14378.01      14450.80       282.20 o                         
  13   9  11       5071.95       5027.11       263.87 o                         
  14   9  11      10290.49      10959.15       352.34 o                         
  15   9  11        323.47        331.99       319.32 o                         
  16   9  11      14090.41      14545.22       384.34 o                         
  17   9  11       4468.98       4674.79       334.57 o                         
  18   9  11       2836.19       3002.47       336.23 o                         
   0  10  11      24260.77      24684.01       422.28 o                         
   1  10  11       1808.90       2313.08       233.50 o                         
   2  10  11        810.38       1044.29       239.82 o                         
   3  10  11       3757.29       4105.56       244.94 o                         
   4  10  11      27935.61      27890.32       322.77 o                         
   5  10  11       1865.97       1945.78       222.59 o                         
   6  10  11       2611.69       2479.66       228.27 o                         
   7  10  11       6165.62       6369.52       245.10 o                         
   8  10  11      16940.20      16510.56       294.86 o                         
   9  10  11        142.14        211.29       264.45 o                         
  10  10  11       8697.58       9134.48       264.77 o                         
  11  10  11       4716.04       4845.29       249.67 o                         
  12  10  11      11312.83      11590.99       324.57 o                         
  13  10  11         30.35        184.92       316.87 o                         
  14  10  11      10237.47      10454.49       374.87 o                         
  15  10  11       2961.36       2939.11       335.54 o                         
  16  10  11       4279.70       4148.70       354.19 o                         
   1  11  11       2820.07       3244.65       299.37 o                         
   2  11  11      22117.83      22654.71       409.17 o                         
   3  11  11       1497.92       1809.09       295.39 o                         
   4  11  11       1446.52       1829.36       301.19 o                         
   5  11  11       4294.66       4359.00       316.86 o                         
   6  11  11      19393.21      18434.31       314.74 o                         
   7  11  11        377.27        506.88       253.75 o                         
   8  11  11       4853.01       4979.88       269.71 o                         
   9  11  11       4519.68       4858.18       271.53 o                         
  10  11  11      11951.25      12034.12       360.53 o                         
  11  11  11         66.24        200.80       365.42 o                         
  12  11  11       8353.20       8195.36       329.41 o                         
  13  11  11       3173.35       2961.43       355.36 o                         
   0  12  11      21056.42      21725.84       607.24 o                         
   1  12  11       1435.39       1383.93       325.00 o                         
   2  12  11        409.39        511.22       338.03 o                         
   3  12  11       3455.42       3428.76       325.28 o                         
   4  12  11      20542.59      20521.54       438.43 o                         
   5  12  11       1648.90       1412.18       328.80 o                         
   6  12  11       2734.62       2741.53       334.32 o                         
   7  12  11       3546.26       3401.00       387.35 o                         
   8  12  11      14407.46      14777.34       391.96 o                         
   9  12  11          9.50        196.77       749.73 o                         
   0   0  12      84129.66      91523.51       921.36 o                         
   1   0  12      39540.14      42304.89       527.92 o                         
   2   0  12        777.88        768.34        97.72 o                         
   3   0  12      46335.52      39497.19       384.76 o                         
   4   0  12      92142.07      81599.52       598.33 o                         
   5   0  12      15162.50      14291.51       145.96 o                         
   6   0  12      25009.62      23987.34       173.55 o                         
   7   0  12      94195.92      87907.66       395.82 o                         
   8   0  12      96842.82      89777.09       619.77 o                         
   9   0  12       3077.38       2985.99        90.40 o                         
  10   0  12      23644.66      22070.96       188.06 o                         
  11   0  12      45565.36      43728.48       290.67 o                         
  12   0  12      30988.27      29156.64       268.83 o                         
  13   0  12        765.71        759.55       100.04 o                         
  14   0  12      26728.11      25773.10       238.16 o                         
  15   0  12      34262.01      32951.11       300.96 o                         
  16   0  12       8890.28       9056.86       140.98 o                         
  17   0  12       1997.16       2222.74       126.08 o                         
  18   0  12      28773.34      28119.79       291.08 o                         
  19   0  12      22081.95      21625.54       248.07 o                         
  20   0  12       1940.93       2157.35       208.62 o                         
  21   0  12       9518.38      10199.50       262.68 o                         
  22   0  12      21469.91      21832.05       325.92 o                         
  23   0  12      11204.49      11330.14       287.12 o                         
  24   0  12          5.10        437.05       258.91 o                         
  25   0  12       8785.16       8907.08       288.90 o                         
  26   0  12      13634.42      12695.81       534.97 o                         
   1   1  12      39332.27      41060.78       661.87 o                         
   2   1  12      94220.30      86810.10      1628.39 o                         
   3   1  12      25093.69      23249.94       337.72 o                         
   4   1  12       6195.59       6361.09        78.30 o                         
   5   1  12      51155.86      46977.19       419.34 o                         
   6   1  12      67088.92      62194.05       332.05 o                         
   7   1  12       5780.99       5724.40        64.03 o                         
   8   1  12      22036.52      20808.36       118.32 o                         
   9   1  12      54048.43      50871.21       229.45 o                         
  10   1  12      35996.35      33740.64       172.35 o                         
  11   1  12        831.56        960.86        62.64 o                         
  12   1  12      20601.49      19337.80       114.78 o                         
  13   1  12      39627.61      38439.05       209.95 o                         
  14   1  12      14634.43      14457.68       118.89 o                         
  15   1  12       1687.23       1745.28        89.96 o                         
  16   1  12      25273.63      25144.68       212.20 o                         
  17   1  12      31176.62      30618.17       285.34 o                         
  18   1  12       5813.96       5883.18       109.97 o                         
  19   1  12       5292.73       5475.20       136.35 o                         
  20   1  12      23115.82      23243.08       214.95 o                         
  21   1  12      10926.92      11055.91       176.74 o                         
  22   1  12        351.03        517.31       166.34 o                         
  23   1  12       8014.71       8223.11       190.76 o                         
  24   1  12      15123.28      14842.19       253.10 o                         
  25   1  12       5436.21       5548.15       207.25 o                         
  26   1  12        200.92        767.97       564.36 o                         
   0   2  12      87087.88      83283.67      2217.97 o                         
   1   2  12      14245.78      13740.71       263.00 o                         
   2   2  12       1794.44       1895.39        68.07 o                         
   3   2  12      43595.33      40730.96       546.21 o                         
   4   2  12      49765.58      47566.96       392.87 o                         
   5   2  12      27843.70      26543.70       206.27 o                         
   6   2  12       5867.11       5758.14        71.27 o                         
   7   2  12      33542.75      31981.79       244.73 o                         
   8   2  12      39482.41      37141.85       217.56 o                         
   9   2  12         70.05        150.91        58.62 o                         
  10   2  12      18059.66      17566.95       123.24 o                         
  11   2  12      44150.82      42312.14       300.94 o                         
  12   2  12      14394.85      14124.89       138.42 o                         
  13   2  12         26.25        134.10        87.08 o                         
  14   2  12      25445.62      24359.63       180.90 o                         
  15   2  12      23629.22      23389.91       190.06 o                         
  16   2  12       8735.10       8790.53       113.92 o                         
  17   2  12       1439.32       1449.01        98.41 o                         
  18   2  12      20228.48      20076.93       204.85 o                         
  19   2  12      21087.18      21233.42       247.03 o                         
  20   2  12       2088.30       2021.87       137.28 o                         
  21   2  12       4909.32       5061.66       159.87 o                         
  22   2  12      13492.68      13334.90       230.61 o                         
  23   2  12       8107.16       8196.93       237.03 o                         
  24   2  12         76.94        210.47       254.68 o                         
  25   2  12       7656.63       7475.72       236.90 o                         
   1   3  12      27074.42      26084.14       379.79 o                         
   2   3  12      69263.47      65037.12       731.19 o                         
   3   3  12      17492.67      16752.19       285.16 o                         
   4   3  12       2902.48       2989.30        78.19 o                         
   5   3  12      33312.81      32036.86       258.31 o                         
   6   3  12      47370.60      43778.49       247.72 o                         
   7   3  12       3646.19       3666.58        67.14 o                         
   8   3  12      14572.26      13971.17       120.92 o                         
   9   3  12      40619.87      37689.72       175.80 o                         
  10   3  12      26174.70      24820.23       127.81 o                         
  11   3  12       1136.94       1174.54        70.70 o                         
  12   3  12      17603.52      16457.72       136.29 o                         
  13   3  12      26706.55      25614.59       156.33 o                         
  14   3  12      12850.58      12464.76       115.29 o                         
  15   3  12       1155.63       1125.76        94.70 o                         
  16   3  12      19018.44      18696.63       173.79 o                         
  17   3  12      25046.40      24887.89       219.61 o                         
  18   3  12       4916.75       5146.15       160.78 o                         
  19   3  12       3160.81       2999.41       351.79 o                         
  20   3  12      17325.23      17216.07       241.13 o                         
  21   3  12       8388.64       8596.56       217.41 o                         
  22   3  12        299.91        312.18       225.71 o                         
  23   3  12       6472.20       6459.71       227.10 o                         
  24   3  12      11867.27      11619.98       256.39 o                         
  25   3  12       4775.73       4385.67       441.35 o                         
   0   4  12      53655.14      51703.91      1011.53 o                         
   1   4  12      19826.41      18858.79       226.50 o                         
   2   4  12        272.11        241.42        59.51 o                         
   3   4  12      27011.40      25509.35       167.64 o                         
   4   4  12      45878.90      43821.75       372.38 o                         
   5   4  12       9376.46       9218.49       105.96 o                         
   6   4  12      12738.45      12793.11       148.35 o                         
   7   4  12      47050.91      44874.42       251.50 o                         
   8   4  12      49385.05      47352.29       243.56 o                         
   9   4  12       1338.24       1325.25        65.62 o                         
  10   4  12      13736.79      12839.56       164.49 o                         
  11   4  12      28683.62      27071.45       216.73 o                         
  12   4  12      17018.21      15911.64       162.91 o                         
  13   4  12        355.30        314.56        93.55 o                         
  14   4  12      15361.32      15283.67       168.68 o                         
  15   4  12      19901.80      19497.56       258.65 o                         
  16   4  12       6251.32       6264.92       146.35 o                         
  17   4  12       1498.72       1534.41       149.05 o                         
  18   4  12      16788.52      17129.02       245.82 o                         
  19   4  12      12846.29      13300.15       228.03 o                         
  20   4  12       1303.68       1481.58       196.47 o                         
  21   4  12       5549.26       5766.68       207.16 o                         
  22   4  12      13634.28      13271.32       237.99 o                         
  23   4  12       6401.45       6331.63       218.55 o                         
  24   4  12          2.47        213.46       248.53 o                         
   1   5  12      18659.19      18046.96       186.76 o                         
   2   5  12      32824.17      31576.87       244.20 o                         
   3   5  12      10094.25       9393.44       115.29 o                         
   4   5  12       2476.23       2404.48        73.33 o                         
   5   5  12      25850.92      24996.44       127.56 o                         
   6   5  12      28764.28      28123.19       232.32 o                         
   7   5  12       2483.18       2382.00        76.35 o                         
   8   5  12       8765.13       8702.09       103.54 o                         
   9   5  12      23675.57      22915.19       142.11 o                         
  10   5  12      16928.00      16427.40       133.45 o                         
  11   5  12         22.23        139.08        97.98 o                         
  12   5  12       9381.88       9209.23       124.66 o                         
  13   5  12      18287.85      18293.37       176.89 o                         
  14   5  12       5782.00       5885.99       146.07 o                         
  15   5  12        705.29        669.63       128.05 o                         
  16   5  12      12203.87      12286.51       255.15 o                         
  17   5  12      13185.07      13533.70       370.69 o                         
  18   5  12       2168.06       2250.13       188.86 o                         
  19   5  12       3060.18       3107.46       197.79 o                         
  20   5  12      10841.24      10729.82       234.73 o                         
  21   5  12       5723.72       5752.20       214.09 o                         
  22   5  12        118.82        256.11       213.68 o                         
  23   5  12       3815.49       3884.04       214.35 o                         
   0   6  12      22015.97      21128.36       295.59 o                         
   1   6  12       7539.40       6988.88       159.15 o                         
   2   6  12         26.50         74.38        78.61 o                         
   3   6  12      10928.49      10609.66       124.42 o                         
   4   6  12      17762.35      17290.19       178.18 o                         
   5   6  12       5302.45       5427.22        97.23 o                         
   6   6  12       2045.98       2240.96        91.51 o                         
   7   6  12      14284.62      13752.47       125.90 o                         
   8   6  12      11106.42      11032.45       121.26 o                         
   9   6  12        210.29        182.49        99.62 o                         
  10   6  12       5993.12       5957.72       115.12 o                         
  11   6  12      13393.62      13288.11       172.46 o                         
  12   6  12       4961.75       4952.73       111.85 o                         
  13   6  12         72.47        147.96       112.63 o                         
  14   6  12       6870.55       7009.00       141.75 o                         
  15   6  12       9097.99       9125.08       171.27 o                         
  16   6  12       2766.49       3009.34       170.94 o                         
  17   6  12        659.97        604.86       186.41 o                         
  18   6  12       7362.33       7502.87       212.47 o                         
  19   6  12       6226.33       6342.27       214.72 o                         
  20   6  12        818.88        942.93       210.10 o                         
  21   6  12       1943.18       2234.64       215.33 o                         
  22   6  12       5244.77       5365.62       217.89 o                         
  23   6  12       2559.69       2613.07       721.27 o                         
   1   7  12       5571.01       5613.66       146.66 o                         
   2   7  12      13810.45      13733.23       179.41 o                         
   3   7  12       3677.36       3743.08       138.57 o                         
   4   7  12        306.27        267.56        72.15 o                         
   5   7  12       7515.49       7570.94       168.71 o                         
   6   7  12      11085.62      10737.04       132.78 o                         
   7   7  12        737.04        740.63       105.59 o                         
   8   7  12       3066.48       3026.55       107.79 o                         
   9   7  12       8880.51       8734.91       146.32 o                         
  10   7  12       7013.13       6925.57       132.63 o                         
  11   7  12        144.58        213.41       112.25 o                         
  12   7  12       4446.63       4510.26       125.96 o                         
  13   7  12       5578.02       5770.77       134.41 o                         
  14   7  12       3325.50       3575.86       149.22 o                         
  15   7  12        143.48        363.07       164.55 o                         
  16   7  12       5006.61       5392.89       189.35 o                         
  17   7  12       5699.54       6071.96       219.22 o                         
  18   7  12       1406.73       1792.65       209.09 o                         
  19   7  12        621.57        888.28       222.35 o                         
  20   7  12       4183.82       4478.96       237.12 o                         
  21   7  12       2427.48       2794.45       240.34 o                         
   0   8  12       9054.73       9046.44       349.51 o                         
   1   8  12       2291.77       2441.28       169.49 o                         
   2   8  12         56.21        131.95       142.34 o                         
   3   8  12       4483.37       4577.93       158.84 o                         
   4   8  12       7340.81       7228.38       165.57 o                         
   5   8  12       1590.26       1547.82       144.83 o                         
   6   8  12       1831.01       1847.83       148.65 o                         
   7   8  12       5670.21       5688.91       173.63 o                         
   8   8  12       6501.35       6504.15       195.00 o                         
   9   8  12        131.71        105.79       173.20 o                         
  10   8  12       2175.06       2384.81       161.94 o                         
  11   8  12       4833.59       5089.65       193.08 o                         
  12   8  12       2813.92       3058.50       161.04 o                         
  13   8  12         14.67        222.86       193.15 o                         
  14   8  12       2488.85       2752.04       153.46 o                         
  15   8  12       3203.83       3276.32       187.44 o                         
  16   8  12       1519.39       1962.43       188.63 o                         
  17   8  12        375.22        704.49       230.84 o                         
  18   8  12       2811.33       3109.68       225.02 o                         
  19   8  12       2109.74       2336.50       230.86 o                         
  20   8  12        302.66        400.42       294.42 o                         
   1   9  12       1828.44       1928.39       174.59 o                         
   2   9  12       2608.54       2799.79       179.13 o                         
   3   9  12       1094.19       1161.74       169.63 o                         
   4   9  12        148.55        143.11       143.52 o                         
   5   9  12       3135.21       3145.85       181.53 o                         
   6   9  12       2863.65       2713.01       187.66 o                         
   7   9  12        233.06        120.40       210.63 o                         
   8   9  12        786.13        764.72       219.02 o                         
   9   9  12       2582.02       2654.50       225.25 o                         
  10   9  12       1544.01       1797.01       227.58 o                         
  11   9  12         62.90        134.17       324.32 o                         
  12   9  12       1115.44       1368.32       237.41 o                         
  13   9  12       1868.69       1363.84       382.00 o                         
  14   9  12        549.71        642.39       266.54 o                         
  15   9  12         78.37        123.67       326.32 o                         
  16   9  12       1278.29       1497.80       327.34 o                         
  17   9  12       1091.03       1343.40       337.79 o                         
   0  10  12        658.75       1081.28       296.54 o                         
   1  10  12        796.00       1031.94       219.34 o                         
   2  10  12         39.53        363.10       278.19 o                         
   3  10  12        395.47        529.05       250.09 o                         
   4  10  12        949.59        578.99       255.95 o                         
   5  10  12         43.44        -51.03       257.55 o                         
   6  10  12         71.52        -36.84       281.62 o                         
   7  10  12       1164.09       1242.85       249.64 o                         
   8  10  12        337.03        440.77       251.90 o                         
   9  10  12         44.67         -5.18       245.84 o                         
  10  10  12        277.38        318.14       243.45 o                         
  11  10  12        442.30        418.09       266.55 o                         
  12  10  12        207.06        340.43       287.05 o                         
  13  10  12         62.31        415.67       420.96 o                         
  14  10  12        245.82        248.16       394.94 o                         
  15  10  12        628.16        968.70       350.82 o                         
  16  10  12        109.55        327.95       593.51 o                         
   1  11  12          6.88        620.44       370.33 o                         
   2  11  12        133.26        601.11       314.74 o                         
   3  11  12         33.53        373.39       336.54 o                         
   4  11  12          2.41        297.64       312.74 o                         
   5  11  12         60.47        321.88       298.44 o                         
   6  11  12        172.75        396.90       215.85 o                         
   7  11  12         15.44        220.45       291.03 o                         
   8  11  12         38.07        280.95       298.59 o                         
   9  11  12         54.60        289.71       273.73 o                         
  10  11  12        147.77        215.67       279.54 o                         
  11  11  12          6.76         63.83       384.03 o                         
  12  11  12         25.70        341.09       335.31 o                         
  13  11  12         20.22        -20.50       700.54 o                         
   0  12  12         34.85        308.20       492.46 o                         
   1  12  12         33.15        369.44       418.35 o                         
   2  12  12          6.85         85.86       470.21 o                         
   3  12  12         20.22         81.59       409.97 o                         
   4  12  12          2.23        207.41       414.28 o                         
   5  12  12         11.01        303.85       373.66 o                         
   6  12  12         14.55        538.08       368.05 o                         
   7  12  12         85.39        752.33       384.30 o                         
   8  12  12         20.28        548.86       594.41 o                         
   9  12  12          2.15        112.61       230.93 o                         
   1   1  13       1088.10       1303.01        75.23 o                         
   2   1  13       2083.45       1997.06        78.06 o                         
   3   1  13        509.52        499.60        68.20 o                         
   4   1  13        307.71        266.76        61.39 o                         
   5   1  13        906.73        777.94        59.04 o                         
   6   1  13       2265.25       1992.41        61.46 o                         
   7   1  13         85.80         95.81        56.52 o                         
   8   1  13         11.48         26.23        62.55 o                         
   9   1  13       1134.81       1160.22        67.34 o                         
  10   1  13        132.23        160.62        69.22 o                         
  11   1  13         82.18        181.12        72.83 o                         
  12   1  13        706.81        812.02        79.99 o                         
  13   1  13       1397.68       1475.46        84.49 o                         
  14   1  13        623.36        683.93        88.06 o                         
  15   1  13         79.35        175.09        95.89 o                         
  16   1  13        149.76        309.61        96.13 o                         
  17   1  13        830.05        970.82       101.06 o                         
  18   1  13         18.15        227.36       109.47 o                         
  19   1  13         28.49        254.72       124.80 o                         
  20   1  13        631.60        923.93       141.45 o                         
  21   1  13        420.60        774.23       162.43 o                         
  22   1  13        179.56        503.13       171.09 o                         
  23   1  13        193.64        342.35       180.94 o                         
  24   1  13         36.85        375.18       195.16 o                         
  25   1  13        278.55        527.48       209.76 o                         
   0   2  13       2572.83       2709.29       119.48 o                         
   1   2  13       3347.20       3410.49        90.91 o                         
   2   2  13        141.80        156.97        69.88 o                         
   3   2  13       2644.13       2541.35        72.21 o                         
   4   2  13       1141.33       1038.43        65.98 o                         
   5   2  13       2030.18       1938.80        64.95 o                         
   6   2  13       1322.33       1247.00        66.89 o                         
   7   2  13       5281.05       5067.02        75.87 o                         
   8   2  13       3494.96       3270.60        72.11 o                         
   9   2  13        283.60        348.17        76.36 o                         
  10   2  13        389.52        488.82        80.01 o                         
  11   2  13       5121.04       4949.60        88.40 o                         
  12   2  13        163.33        299.68        82.61 o                         
  13   2  13         82.17        150.80        87.77 o                         
  14   2  13        969.09        967.93        88.68 o                         
  15   2  13       3668.95       3820.59       100.48 o                         
  16   2  13        197.47        186.96        97.29 o                         
  17   2  13        222.99        352.66       102.60 o                         
  18   2  13        403.90        566.07       117.00 o                         
  19   2  13       1907.51       2114.07       123.04 o                         
  20   2  13          8.16        222.89       144.61 o                         
  21   2  13        600.59        797.59       159.21 o                         
  22   2  13        574.00        815.43       159.36 o                         
  23   2  13        884.31        917.90       172.14 o                         
  24   2  13          2.27        279.73       257.74 o                         
  25   2  13        777.11        857.55       273.75 o                         
   1   3  13      12946.17      12555.06       182.45 o                         
   2   3  13       3564.21       3593.06        79.31 o                         
   3   3  13       4842.70       4824.48       100.93 o                         
   4   3  13        745.47        713.73        64.75 o                         
   5   3  13      13673.29      13521.79       156.65 o                         
   6   3  13       2176.40       2188.40        73.80 o                         
   7   3  13        591.03        591.71        66.97 o                         
   8   3  13       1178.37       1156.66        66.43 o                         
   9   3  13      10847.71      10611.29        97.22 o                         
  10   3  13        848.24        996.27        71.49 o                         
  11   3  13         17.44        152.68        87.09 o                         
  12   3  13       1236.05       1232.88        83.57 o                         
  13   3  13       7739.87       7771.05       104.31 o                         
  14   3  13        840.87        835.59        92.13 o                         
  15   3  13        701.78        685.48        97.25 o                         
  16   3  13        728.93        691.49        94.76 o                         
  17   3  13       6506.79       6679.78       138.33 o                         
  18   3  13         40.43         76.20        61.69 o                         
  19   3  13       1522.22       1406.24       206.86 o                         
  20   3  13       1164.86       1664.12       197.25 o                         
  21   3  13       2745.04       3192.85       200.15 o                         
  22   3  13          5.21        270.98       210.64 o                         
  23   3  13       1815.27       2079.03       206.49 o                         
  24   3  13        543.19        772.00       229.38 o                         
   0   4  13       5041.33       5145.78       132.88 o                         
   1   4  13       7750.69       7601.39       137.22 o                         
   2   4  13        223.10        191.66        65.88 o                         
   3   4  13      19139.10      18321.10       177.77 o                         
   4   4  13      12075.18      11761.04       200.34 o                         
   5   4  13       7441.95       7309.29       102.32 o                         
   6   4  13         87.75        171.61        67.80 o                         
   7   4  13      22914.92      22502.11       189.96 o                         
   8   4  13       3428.56       3349.99        74.15 o                         
   9   4  13        592.03        640.46        68.36 o                         
  10   4  13       5163.60       4975.03        88.01 o                         
  11   4  13      20945.35      19584.38       195.71 o                         
  12   4  13       2353.41       2088.26        92.26 o                         
  13   4  13        156.25        173.11       115.41 o                         
  14   4  13       2279.81       2078.65       123.62 o                         
  15   4  13      10630.28      10980.16       183.75 o                         
  16   4  13        606.06        673.78       136.08 o                         
  17   4  13       1833.23       1798.00       169.54 o                         
  18   4  13       2138.34       2535.53       190.12 o                         
  19   4  13       7005.58       7116.41       220.15 o                         
  20   4  13        266.25        455.39       203.58 o                         
  21   4  13       2719.69       2960.33       197.76 o                         
  22   4  13       1413.63       1589.35       207.48 o                         
  23   4  13       3008.94       3081.73       211.64 o                         
  24   4  13         12.11        105.60       496.76 o                         
   1   5  13      19273.12      19097.55       213.19 o                         
   2   5  13      12985.05      12374.44       104.11 o                         
   3   5  13       7994.81       7314.36       102.99 o                         
   4   5  13       1466.62       1411.53        76.84 o                         
   5   5  13      23563.20      22815.42       166.07 o                         
   6   5  13      10146.51       9665.67       110.21 o                         
   7   5  13       1695.93       1729.42        90.95 o                         
   8   5  13       1488.30       1551.89        95.87 o                         
   9   5  13      22453.06      21326.43       149.17 o                         
  10   5  13       2472.97       2365.93       104.61 o                         
  11   5  13        435.74        440.51        98.39 o                         
  12   5  13       4556.19       4384.31       108.88 o                         
  13   5  13      17330.43      16791.15       189.21 o                         
  14   5  13       3403.49       3556.67       132.10 o                         
  15   5  13        390.14        470.21       130.98 o                         
  16   5  13       2307.43       2553.28       164.62 o                         
  17   5  13      13350.19      13340.41       216.98 o                         
  18   5  13        309.07        404.40       190.13 o                         
  19   5  13       2073.75       2235.13       197.31 o                         
  20   5  13       4034.82       4266.34       213.86 o                         
  21   5  13       5935.74       6003.71       230.14 o                         
  22   5  13        252.74        491.77       241.97 o                         
  23   5  13       3667.69       3539.87       224.49 o                         
   0   6  13       9438.91       8882.35       255.26 o                         
   1   6  13      14039.09      13505.65       150.06 o                         
   2   6  13         87.79         88.53        46.44 o                         
   3   6  13      16172.89      15208.14       219.83 o                         
   4   6  13       6257.33       5982.28       104.53 o                         
   5   6  13       7655.87       7597.68       141.65 o                         
   6   6  13       3310.64       3225.21       100.32 o                         
   7   6  13      24212.71      23459.16       156.42 o                         
   8   6  13      11066.05      10808.45       135.41 o                         
   9   6  13        908.82        908.12       102.45 o                         
  10   6  13       2146.43       2062.05       105.50 o                         
  11   6  13      23100.83      22181.91       216.67 o                         
  12   6  13       1226.24       1285.23       116.21 o                         
  13   6  13        183.96        331.28       125.97 o                         
  14   6  13       3814.05       3549.01       134.87 o                         
  15   6  13      16593.18      16601.38       294.27 o                         
  16   6  13       1130.54       1317.36       175.96 o                         
  17   6  13       1143.34       1456.19       190.27 o                         
  18   6  13       2228.20       2640.60       200.42 o                         
  19   6  13      10153.89      10234.24       236.26 o                         
  20   6  13         94.23        415.93       217.89 o                         
  21   6  13       3146.49       3317.64       221.81 o                         
  22   6  13       2971.64       3239.26       218.75 o                         
   1   7  13      22609.14      21939.63       363.21 o                         
   2   7  13       8792.03       8668.37       168.36 o                         
   3   7  13      10998.90      10935.54       194.94 o                         
   4   7  13       1553.92       1561.78       125.97 o                         
   5   7  13      26309.15      25930.08       281.08 o                         
   6   7  13       8812.18       8343.32       145.14 o                         
   7   7  13       2371.08       2415.71       115.34 o                         
   8   7  13       1708.05       1619.77       110.46 o                         
   9   7  13      25003.43      24299.84       207.46 o                         
  10   7  13       2615.65       2572.09       116.02 o                         
  11   7  13         87.30         96.98       119.91 o                         
  12   7  13       4175.66       4130.62       131.13 o                         
  13   7  13      21826.35      21297.56       318.47 o                         
  14   7  13       2853.30       3061.78       163.42 o                         
  15   7  13        966.21       1160.98       166.24 o                         
  16   7  13       2145.66       2513.04       205.39 o                         
  17   7  13      16046.47      16101.68       269.40 o                         
  18   7  13        145.05        305.48       222.44 o                         
  19   7  13       3207.76       3526.20       232.88 o                         
  20   7  13       3999.15       4360.28       240.72 o                         
  21   7  13       7275.26       7497.59       334.67 o                         
   0   8  13       9289.44       9369.12       298.14 o                         
   1   8  13      15313.14      15671.17       232.26 o                         
   2   8  13        159.16        189.48       114.56 o                         
   3   8  13      26054.26      25879.63       249.40 o                         
   4   8  13      13600.91      13427.10       202.37 o                         
   5   8  13       8085.38       7859.80       177.35 o                         
   6   8  13        728.52        736.42       157.09 o                         
   7   8  13      33633.17      33049.03       368.54 o                         
   8   8  13       6132.92       5882.17       202.14 o                         
   9   8  13        868.75        829.26       180.18 o                         
  10   8  13       5325.81       5234.30       183.54 o                         
  11   8  13      28901.13      29159.90       302.51 o                         
  12   8  13       3354.02       3720.77       186.83 o                         
  13   8  13        270.05        387.54       172.39 o                         
  14   8  13       3490.27       3794.74       169.04 o                         
  15   8  13      18524.73      18386.21       264.77 o                         
  16   8  13       1354.54       1480.96       194.53 o                         
  17   8  13       2328.63       2444.29       226.38 o                         
  18   8  13       3660.01       3856.04       234.73 o                         
  19   8  13      12012.44      11609.94       276.40 o                         
   1   9  13      19535.67      20247.04       535.20 o                         
   2   9  13      10603.24      11052.92       274.74 o                         
   3   9  13       9312.92       9345.02       238.12 o                         
   4   9  13        739.18        757.30       187.44 o                         
   5   9  13      26079.99      26132.88       323.86 o                         
   6   9  13       9130.73       8785.59       229.75 o                         
   7   9  13       2402.75       2196.99       220.28 o                         
   8   9  13       1785.81       1793.14       231.97 o                         
   9   9  13      26792.73      26854.40       340.01 o                         
  10   9  13       3578.61       3696.99       243.46 o                         
  11   9  13        236.10        478.17       264.43 o                         
  12   9  13       4254.86       4464.03       253.09 o                         
  13   9  13      20724.06      20653.32       344.56 o                         
  14   9  13       3107.06       3162.42       276.69 o                         
  15   9  13        918.83        941.09       329.85 o                         
  16   9  13       3052.47       3205.71       333.70 o                         
  17   9  13      15148.17      15870.87       508.91 o                         
   0  10  13       6718.43       7613.54       351.51 o                         
   1  10  13      10332.93      10942.84       267.77 o                         
   2  10  13         12.42        289.69       255.97 o                         
   3  10  13      16146.13      16577.18       325.02 o                         
   4  10  13       6134.59       6175.94       276.13 o                         
   5  10  13       5545.60       5664.74       282.77 o                         
   6  10  13       1593.15       1618.25       241.96 o                         
   7  10  13      19843.36      19647.79       343.35 o                         
   8  10  13       6127.33       5997.88       277.28 o                         
   9  10  13        611.72        780.80       264.09 o                         
  10  10  13       2066.72       2126.10       253.18 o                         
  11  10  13      18955.69      19003.63       352.27 o                         
  12  10  13       1624.58       1515.77       244.14 o                         
  13  10  13         84.68        117.88       311.67 o                         
  14  10  13       2645.21       2349.27       355.90 o                         
  15  10  13      13913.20      13459.52       413.72 o                         
   1  11  13      12150.81      12901.51       378.82 o                         
   2  11  13       5281.05       5350.55       338.10 o                         
   3  11  13       6697.89       6801.91       322.28 o                         
   4  11  13        566.22        786.06       283.70 o                         
   5  11  13      15277.47      15227.26       352.03 o                         
   6  11  13       5656.40       5755.71       296.30 o                         
   7  11  13       1797.84       1726.80       243.76 o                         
   8  11  13       1065.10       1053.11       275.38 o                         
   9  11  13      16335.53      16817.90       351.88 o                         
  10  11  13       2193.66       2471.64       287.70 o                         
  11  11  13         81.29         94.91       397.99 o                         
  12  11  13       2556.09       2378.09       376.05 o                         
   0  12  13       5020.14       5503.04       516.10 o                         
   1  12  13       8229.38       8554.96       391.96 o                         
   2  12  13         53.85        368.95       734.25 o                         
   3  12  13      12546.22      13372.22       417.89 o                         
   4  12  13       5767.84       6224.89       372.05 o                         
   5  12  13       3485.12       3915.10       364.25 o                         
   6  12  13        570.38        911.42       376.21 o                         
   7  12  13      16144.71      17423.47       805.15 o                         
   8  12  13       3534.04       3961.34       628.86 o                         
   0   0  14      12907.69      15136.54       269.11 o                         
   1   0  14      74156.84      79811.20       952.44 o                         
   2   0  14       3327.56       3723.26       122.15 o                         
   3   0  14     132096.73     117271.53      2279.54 o                         
   4   0  14       3025.48       2615.56       113.59 o                         
   5   0  14      51283.88      44551.71       444.06 o                         
   6   0  14       4324.77       4145.06       116.17 o                         
   7   0  14      95869.63      87457.34       340.61 o                         
   8   0  14       7431.57       7072.93       137.11 o                         
   9   0  14        475.62        518.49       100.24 o                         
  10   0  14        883.37        961.47        99.86 o                         
  11   0  14     119631.10     108561.65       791.28 o                         
  12   0  14         64.57        186.09       102.67 o                         
  13   0  14       1489.54       1599.55       110.47 o                         
  14   0  14        834.64        764.28       131.93 o                         
  15   0  14      68908.35      64359.94       350.00 o                         
  16   0  14       1473.56       1439.58       166.39 o                         
  17   0  14       8615.40       8741.27       189.81 o                         
  18   0  14        778.03        891.81       170.90 o                         
  19   0  14      37666.95      37499.75       372.30 o                         
  20   0  14        912.40       1141.61       228.21 o                         
  21   0  14      11000.11      11109.55       279.70 o                         
  22   0  14       1274.42       1533.17       247.06 o                         
  23   0  14      13778.50      13360.70       313.84 o                         
  24   0  14          6.12        271.23       280.60 o                         
  25   0  14      14734.73      13196.42       453.53 o                         
   1   1  14      97547.02      99086.50      1052.62 o                         
   2   1  14       3088.79       3193.22        84.16 o                         
   3   1  14      39536.32      36786.79       674.08 o                         
   4   1  14         40.02        139.31        69.81 o                         
   5   1  14     113279.34      97814.77       675.56 o                         
   6   1  14       3778.95       3474.50        72.76 o                         
   7   1  14       8903.17       8731.67       107.00 o                         
   8   1  14        819.20        750.77        78.36 o                         
   9   1  14      92741.80      86525.35       368.47 o                         
  10   1  14       1466.52       1590.89        83.39 o                         
  11   1  14         53.65        256.38        84.13 o                         
  12   1  14       1020.33       1144.15        86.85 o                         
  13   1  14      79105.13      73433.88       315.19 o                         
  14   1  14       1063.73       1133.56        97.32 o                         
  15   1  14       2622.73       2696.89        99.91 o                         
  16   1  14       1235.70       1248.32       102.23 o                         
  17   1  14      45031.66      43552.98       308.25 o                         
  18   1  14        152.78        323.46       126.50 o                         
  19   1  14      10924.95      11100.29       169.94 o                         
  20   1  14       1043.86       1213.22       158.75 o                         
  21   1  14      22451.32      22539.88       231.17 o                         
  22   1  14         14.21        281.90       177.58 o                         
  23   1  14      12301.18      12044.02       218.49 o                         
  24   1  14        160.65        363.97       192.56 o                         
  25   1  14       8437.98       7659.21       298.39 o                         
   0   2  14       2320.11       2595.74       123.30 o                         
   1   2  14      45292.77      45430.28       896.23 o                         
   2   2  14        511.37        586.69        76.75 o                         
   3   2  14      60731.27      56404.21      1032.37 o                         
   4   2  14       2336.24       2175.51        75.18 o                         
   5   2  14      10863.12      10235.11       126.33 o                         
   6   2  14       1993.79       1999.24        74.93 o                         
   7   2  14     113089.35     102747.62       844.63 o                         
   8   2  14       2775.66       2748.06        75.81 o                         
   9   2  14       7707.30       7321.16       105.47 o                         
  10   2  14       1713.79       1814.66        88.08 o                         
  11   2  14      66057.78      62824.38       399.62 o                         
  12   2  14         71.25        189.14        86.95 o                         
  13   2  14        727.77        727.89        89.76 o                         
  14   2  14        176.17        234.81        99.42 o                         
  15   2  14      48740.69      46648.12       343.36 o                         
  16   2  14        298.73        382.64       105.53 o                         
  17   2  14       4808.39       4783.22       116.14 o                         
  18   2  14        559.25        593.11       124.68 o                         
  19   2  14      24422.55      24225.52       264.57 o                         
  20   2  14        372.43        641.36       148.95 o                         
  21   2  14      11513.55      11409.43       226.62 o                         
  22   2  14        584.91        547.31       135.29 o                         
  23   2  14      14442.79      15029.62       312.24 o                         
  24   2  14        118.99        305.25       260.44 o                         
   1   3  14      62248.49      58787.29       909.97 o                         
   2   3  14       3199.42       3071.27        83.61 o                         
   3   3  14      25517.99      24358.84       399.40 o                         
   4   3  14        164.91        150.52        80.18 o                         
   5   3  14      85572.80      79019.02       841.46 o                         
   6   3  14       3183.48       3105.49        82.83 o                         
   7   3  14       9297.58       8870.87        93.48 o                         
   8   3  14       1161.87       1232.43        72.79 o                         
   9   3  14      65650.90      61152.13       465.29 o                         
  10   3  14       1598.14       1672.95        85.39 o                         
  11   3  14        103.52        195.99        84.58 o                         
  12   3  14        553.91        632.98        88.02 o                         
  13   3  14      60742.41      56493.88       346.95 o                         
  14   3  14        671.63        683.17        95.15 o                         
  15   3  14       1435.87       1482.87       103.18 o                         
  16   3  14       1037.39       1155.05       118.49 o                         
  17   3  14      33014.90      31912.95       397.39 o                         
  18   3  14        200.26        326.18       172.33 o                         
  19   3  14       8831.65       9087.70       213.16 o                         
  20   3  14        918.49       1319.34       206.78 o                         
  21   3  14      19587.45      19499.52       269.42 o                         
  22   3  14          9.62        396.51       242.99 o                         
  23   3  14       8375.07       8219.14       234.30 o                         
  24   3  14        218.65        392.00       232.87 o                         
   0   4  14       4548.81       4279.04       127.38 o                         
   1   4  14      42550.97      39860.09       573.89 o                         
   2   4  14        844.43        843.12        81.36 o                         
   3   4  14      66722.48      63374.54       770.39 o                         
   4   4  14       2181.83       2185.95        85.17 o                         
   5   4  14      22123.12      21534.30       333.53 o                         
   6   4  14       1118.38       1184.05        73.25 o                         
   7   4  14      57612.95      54519.07       430.96 o                         
   8   4  14       4336.46       4363.79        81.46 o                         
   9   4  14        676.75        656.78        73.49 o                         
  10   4  14        704.65        678.25        79.61 o                         
  11   4  14      62850.75      58093.38       400.85 o                         
  12   4  14        157.47        188.74        99.51 o                         
  13   4  14        699.61        833.79       117.97 o                         
  14   4  14        548.72        451.25        78.72 o                         
  15   4  14      41487.43      39766.77       449.71 o                         
  16   4  14        739.34        799.48       164.14 o                         
  17   4  14       4560.56       4583.53       186.51 o                         
  18   4  14        662.87        795.28       192.96 o                         
  19   4  14      23351.76      23349.14       291.22 o                         
  20   4  14        459.45        554.50       204.81 o                         
  21   4  14       6885.53       7056.61       220.15 o                         
  22   4  14        701.10        933.66       217.93 o                         
  23   4  14       9162.68       8923.57       238.39 o                         
   1   5  14      37219.25      35987.55       419.97 o                         
   2   5  14       1452.64       1493.94        82.27 o                         
   3   5  14      18737.46      17498.44       201.11 o                         
   4   5  14          8.69         12.24        88.40 o                         
   5   5  14      44000.01      42816.17       343.19 o                         
   6   5  14       1120.58       1144.42        82.66 o                         
   7   5  14       3712.37       3782.54       101.89 o                         
   8   5  14        368.96        325.73        64.42 o                         
   9   5  14      44203.11      42258.88       315.87 o                         
  10   5  14        334.86        269.41        78.68 o                         
  11   5  14         33.78         62.38       109.67 o                         
  12   5  14        296.35        320.82       110.38 o                         
  13   5  14      35559.76      34293.71       385.31 o                         
  14   5  14        467.45        527.72       135.50 o                         
  15   5  14       1885.48       2069.37       159.99 o                         
  16   5  14        324.10        408.15       167.73 o                         
  17   5  14      21786.34      22136.50       268.63 o                         
  18   5  14        215.29        433.13       174.70 o                         
  19   5  14       4703.15       5093.45       214.22 o                         
  20   5  14        515.72        849.03       215.67 o                         
  21   5  14       9385.16       9862.40       248.38 o                         
  22   5  14         14.34        417.93       269.75 o                         
  23   5  14       6559.86       6557.71       780.00 o                         
   0   6  14        582.42        598.74       142.44 o                         
   1   6  14      12994.46      12605.52       128.67 o                         
   2   6  14        234.06        208.80        66.80 o                         
   3   6  14      23459.22      22424.27       222.09 o                         
   4   6  14        421.33        463.09        99.05 o                         
   5   6  14       4644.80       4582.64       110.01 o                         
   6   6  14        269.44        268.37       105.26 o                         
   7   6  14      29483.49      28469.45       321.40 o                         
   8   6  14       1028.32       1053.21       105.54 o                         
   9   6  14       1232.53       1116.23       115.40 o                         
  10   6  14        338.39        285.38       112.85 o                         
  11   6  14      23001.98      22728.08       335.26 o                         
  12   6  14         59.70         93.59       122.47 o                         
  13   6  14         65.38        128.33       137.88 o                         
  14   6  14        152.76        387.88       181.86 o                         
  15   6  14      16253.70      16632.01       242.99 o                         
  16   6  14        156.56        369.18       193.87 o                         
  17   6  14       1648.33       1559.54       184.16 o                         
  18   6  14        206.62        453.23       206.35 o                         
  19   6  14       9312.43       9781.39       241.73 o                         
  20   6  14         54.55        309.61       238.02 o                         
  21   6  14       3893.18       3887.08       231.45 o                         
  22   6  14        170.17        196.32       710.12 o                         
   1   7  14      11230.64      10861.45       228.85 o                         
   2   7  14        907.98        695.72       132.11 o                         
   3   7  14       5688.60       5485.16       162.90 o                         
   4   7  14         46.02        198.11       134.39 o                         
   5   7  14      16692.96      15830.05       485.97 o                         
   6   7  14        926.26        872.95       118.25 o                         
   7   7  14       2729.50       2526.54       121.13 o                         
   8   7  14        431.64        376.93       118.88 o                         
   9   7  14      15047.73      14524.26       226.38 o                         
  10   7  14        397.61        380.93       121.13 o                         
  11   7  14        104.17         72.46       132.80 o                         
  12   7  14         92.50        186.92       131.15 o                         
  13   7  14      14374.57      14627.58       211.75 o                         
  14   7  14        162.22        316.55       168.21 o                         
  15   7  14        245.17        439.63       192.15 o                         
  16   7  14        215.47        326.16       164.44 o                         
  17   7  14       8357.93       8281.33       245.65 o                         
  18   7  14        187.45        367.09       235.22 o                         
  19   7  14       1905.82       2129.63       241.42 o                         
  20   7  14        305.70        642.16       249.35 o                         
   0   8  14        290.36        183.76       271.81 o                         
   1   8  14       6795.25       6782.36       259.77 o                         
   2   8  14          1.54         93.34       191.81 o                         
   3   8  14       8460.31       8418.69       196.20 o                         
   4   8  14        762.66        674.56       160.88 o                         
   5   8  14       2181.96       2058.03       167.50 o                         
   6   8  14         22.24        219.82       225.43 o                         
   7   8  14       9701.21       9407.48       198.93 o                         
   8   8  14        534.34        525.92       196.16 o                         
   9   8  14        438.53        468.57       208.12 o                         
  10   8  14        192.10        260.41       178.47 o                         
  11   8  14       8336.01       8746.91       221.70 o                         
  12   8  14        208.83        324.04       179.85 o                         
  13   8  14         60.74        282.46       190.89 o                         
  14   8  14         99.68        257.89       195.30 o                         
  15   8  14       7430.09       7541.20       217.61 o                         
  16   8  14        120.95        346.91       228.67 o                         
  17   8  14        549.29        721.35       232.90 o                         
  18   8  14        257.18        456.04       241.02 o                         
  19   8  14       4382.05       4455.00       311.33 o                         
   1   9  14       3106.85       3458.33       220.03 o                         
   2   9  14         68.40        254.43       215.89 o                         
   3   9  14       1818.13       2071.00       232.30 o                         
   4   9  14          7.60        142.64       276.03 o                         
   5   9  14       3818.63       3927.18       217.28 o                         
   6   9  14        100.70         66.20       265.58 o                         
   7   9  14        361.86        109.50       240.50 o                         
   8   9  14         54.40         33.64       293.47 o                         
   9   9  14       4750.20       4701.77       255.31 o                         
  10   9  14         21.79        222.30       274.99 o                         
  11   9  14          7.58        146.06       313.97 o                         
  12   9  14          5.23        141.80       329.06 o                         
  13   9  14       3422.14       3486.68       260.92 o                         
  14   9  14         17.10        336.72       351.46 o                         
  15   9  14        280.47        364.53       345.18 o                         
  16   9  14         19.24         72.28       380.91 o                         
   0  10  14          5.11        415.10       350.88 o                         
   1  10  14        350.46        693.67       243.34 o                         
   2  10  14          3.38        343.82       275.04 o                         
   3  10  14       1452.40       1844.65       247.34 o                         
   4  10  14         12.22        388.34       408.11 o                         
   5  10  14        333.70        429.54       284.56 o                         
   6  10  14          0.78        151.89       290.16 o                         
   7  10  14        824.47       1003.81       263.14 o                         
   8  10  14         12.59         55.65       301.90 o                         
   9  10  14          5.96         95.04       278.70 o                         
  10  10  14          2.51        108.28       374.37 o                         
  11  10  14       1320.49       1493.42       266.40 o                         
  12  10  14         14.24        311.42       352.22 o                         
  13  10  14         10.95        108.51       373.06 o                         
  14  10  14          4.94        173.14       513.28 o                         
   1  11  14         33.92        543.77       333.90 o                         
   2  11  14         28.68        163.16       292.05 o                         
   3  11  14         55.71        318.34       363.08 o                         
   4  11  14          2.04        192.86       373.04 o                         
   5  11  14         53.89        307.29       302.92 o                         
   6  11  14         80.35        265.79       315.63 o                         
   7  11  14         52.95        247.80       314.85 o                         
   8  11  14         35.26        320.89       258.35 o                         
   9  11  14        105.24        498.95       292.52 o                         
  10  11  14         23.57        281.04       381.65 o                         
  11  11  14         28.67        197.22       324.66 o                         
   0  12  14          1.72        305.63       817.14 o                         
   1  12  14          8.34        154.99       532.64 o                         
   2  12  14         30.23         19.57       510.53 o                         
   3  12  14        135.85        397.24       374.20 o                         
   4  12  14         60.76        388.28       367.10 o                         
   5  12  14         38.54        764.77       644.97 o                         
   6  12  14         10.09        824.43       650.89 o                         
   1   1  15       1467.87       2237.39        86.36 o                         
   2   1  15         70.08        190.77        79.19 o                         
   3   1  15        949.31        879.79        81.51 o                         
   4   1  15         12.51         29.01        79.85 o                         
   5   1  15       1610.85       1349.10        81.91 o                         
   6   1  15         11.94          2.30        85.39 o                         
   7   1  15        342.93        246.54        86.37 o                         
   8   1  15        149.61        108.57        86.28 o                         
   9   1  15       2370.14       2166.79        92.31 o                         
  10   1  15        141.42        173.97        95.64 o                         
  11   1  15        175.93        260.63        90.05 o                         
  12   1  15          1.53         92.54        95.59 o                         
  13   1  15       1550.12       1526.02        97.93 o                         
  14   1  15          9.85        263.65       101.52 o                         
  15   1  15         14.70         81.26       124.09 o                         
  16   1  15          7.17         93.07       115.41 o                         
  17   1  15       1028.87       1030.50       115.04 o                         
  18   1  15          8.04        330.18       152.67 o                         
  19   1  15         88.99        245.36       165.57 o                         
  20   1  15         60.84        342.79       166.44 o                         
  21   1  15        511.71        786.80       170.11 o                         
  22   1  15         53.59        274.52       140.56 o                         
  23   1  15        180.86        435.83       193.58 o                         
  24   1  15          4.19        192.47       243.65 o                         
  25   1  15        365.38        315.67       688.73 o                         
   0   2  15        772.54        841.11       121.09 o                         
   1   2  15       3825.52       3958.68        93.22 o                         
   2   2  15         12.81        107.44        81.99 o                         
   3   2  15       6589.04       6141.77       138.44 o                         
   4   2  15         10.77        -14.75        85.51 o                         
   5   2  15       1183.60        996.68        82.02 o                         
   6   2  15        486.67        362.87        81.11 o                         
   7   2  15       5437.45       4947.87        89.91 o                         
   8   2  15        736.76        674.44        89.62 o                         
   9   2  15         72.53        131.48        94.12 o                         
  10   2  15         33.98        199.18        98.10 o                         
  11   2  15       4874.23       4822.65       104.37 o                         
  12   2  15         61.11        192.20        98.57 o                         
  13   2  15         22.09        108.27       100.21 o                         
  14   2  15        310.69        324.86       105.51 o                         
  15   2  15       3380.33       3303.56       107.50 o                         
  16   2  15          5.86         53.08       121.85 o                         
  17   2  15        341.96        318.38       123.50 o                         
  18   2  15         99.46        161.47       138.56 o                         
  19   2  15       2247.40       2491.70       152.12 o                         
  20   2  15         31.99        283.51       163.63 o                         
  21   2  15        528.06        679.17       167.02 o                         
  22   2  15         40.35        352.14       255.59 o                         
  23   2  15        834.01       1123.72       260.27 o                         
  24   2  15          5.22        374.79       346.72 o                         
   1   3  15       9719.55       9586.77       216.50 o                         
   2   3  15       1754.40       1742.38        81.01 o                         
   3   3  15       4780.97       4668.87       111.67 o                         
   4   3  15        128.44        101.90        89.37 o                         
   5   3  15      12631.68      12297.86       217.12 o                         
   6   3  15        542.15        447.50        83.12 o                         
   7   3  15       1402.82       1424.10        83.94 o                         
   8   3  15       1374.68       1261.97        78.36 o                         
   9   3  15      12054.53      11803.12       112.69 o                         
  10   3  15        903.32        810.68        90.28 o                         
  11   3  15         26.71        166.89        90.57 o                         
  12   3  15        225.93        291.77        94.50 o                         
  13   3  15      10799.14      10464.66       131.59 o                         
  14   3  15          4.65         79.59       113.41 o                         
  15   3  15        800.34        778.90       109.77 o                         
  16   3  15        444.54        368.80       140.38 o                         
  17   3  15       4781.98       5017.57       162.65 o                         
  18   3  15        140.24        245.29       182.49 o                         
  19   3  15       1967.37       2292.65       198.22 o                         
  20   3  15         60.97        363.07       210.37 o                         
  21   3  15       2473.29       2975.66       215.14 o                         
  22   3  15         77.31        377.23       255.51 o                         
  23   3  15       1342.68       1541.78       219.07 o                         
  24   3  15        452.26        164.44       652.29 o                         
   0   4  15       1230.92       1155.03       121.68 o                         
   1   4  15      18836.19      18137.02       305.98 o                         
   2   4  15        552.63        530.68        92.15 o                         
   3   4  15      19060.57      18472.81       289.26 o                         
   4   4  15       1894.04       1836.89        91.38 o                         
   5   4  15       2001.62       1983.70        88.32 o                         
   6   4  15         34.17         76.43        88.40 o                         
   7   4  15      29969.93      28717.91       284.66 o                         
   8   4  15         24.35        130.44        77.77 o                         
   9   4  15       1290.65       1265.64        80.10 o                         
  10   4  15       1011.62        983.59        86.97 o                         
  11   4  15      15852.07      15104.48       200.02 o                         
  12   4  15        837.11        709.39       109.35 o                         
  13   4  15        425.92        415.39       129.05 o                         
  14   4  15        695.39        584.10        85.06 o                         
  15   4  15      13730.95      13533.99       196.75 o                         
  16   4  15         14.68        162.10       181.75 o                         
  17   4  15       1339.99       1767.74       188.70 o                         
  18   4  15        655.40        831.86       198.24 o                         
  19   4  15       7012.95       7226.25       225.76 o                         
  20   4  15         26.78        257.69       212.60 o                         
  21   4  15       2671.71       2910.34       217.44 o                         
  22   4  15         25.98        376.37       259.78 o                         
  23   4  15       3275.61       3506.43       230.05 o                         
   1   5  15      20797.94      19695.59       223.52 o                         
   2   5  15        969.09        927.36        85.84 o                         
   3   5  15      10810.18      10078.62       114.47 o                         
   4   5  15         11.81         34.44        94.87 o                         
   5   5  15      27294.16      25604.39       302.81 o                         
   6   5  15        358.26        327.53        88.75 o                         
   7   5  15       3575.52       3605.46       106.88 o                         
   8   5  15        398.95        425.02        88.90 o                         
   9   5  15      27386.58      26240.56       266.73 o                         
  10   5  15        195.02        281.62       111.77 o                         
  11   5  15        126.72         79.93       142.86 o                         
  12   5  15        284.03        183.64       115.62 o                         
  13   5  15      23281.08      21407.85       293.76 o                         
  14   5  15         41.13        183.90       161.70 o                         
  15   5  15        816.11        843.93       175.95 o                         
  16   5  15        474.34        591.18       182.68 o                         
  17   5  15      12376.75      12208.37       227.11 o                         
  18   5  15         67.46        274.94       207.46 o                         
  19   5  15       3032.52       3283.04       210.81 o                         
  20   5  15        172.14        432.84       217.12 o                         
  21   5  15       6891.86       6977.59       243.17 o                         
  22   5  15          2.78        378.71       285.41 o                         
   0   6  15       2809.92       2649.90       182.30 o                         
   1   6  15      18335.34      17311.06       271.56 o                         
   2   6  15          2.57         55.55        78.16 o                         
   3   6  15      24670.12      23171.64       250.61 o                         
   4   6  15        130.80        148.30       105.50 o                         
   5   6  15       5237.35       4983.42       121.44 o                         
   6   6  15       1166.31       1197.81       107.97 o                         
   7   6  15      26746.34      25094.60       229.47 o                         
   8   6  15       1554.76       1515.47       111.53 o                         
   9   6  15        695.86        656.67       112.67 o                         
  10   6  15         31.48        -11.35       156.45 o                         
  11   6  15      24077.60      23152.56       206.54 o                         
  12   6  15        351.24        312.12       135.77 o                         
  13   6  15        132.86        196.08       174.75 o                         
  14   6  15        991.18       1215.80       189.05 o                         
  15   6  15      17566.81      17242.94       256.99 o                         
  16   6  15         60.39        367.29       216.20 o                         
  17   6  15       1883.44       1934.05       205.29 o                         
  18   6  15        485.87        645.15       224.95 o                         
  19   6  15      10916.00      10417.19       267.41 o                         
  20   6  15         64.95        375.76       257.20 o                         
  21   6  15       2869.34       2859.30       252.05 o                         
   1   7  15      22978.22      22445.74       268.40 o                         
   2   7  15       1512.96       1519.96       182.87 o                         
   3   7  15      11256.29      11060.25       209.55 o                         
   4   7  15        197.13        332.03       141.31 o                         
   5   7  15      29542.84      28403.54       370.95 o                         
   6   7  15       1238.80       1241.32       125.96 o                         
   7   7  15       3131.56       2911.34       140.41 o                         
   8   7  15        973.36        825.12       126.55 o                         
   9   7  15      29322.23      28618.02       369.30 o                         
  10   7  15       1183.68       1002.83       130.90 o                         
  11   7  15         26.59         17.12       162.96 o                         
  12   7  15        507.60        504.94       157.18 o                         
  13   7  15      25373.05      24775.40       357.55 o                         
  14   7  15         27.01        232.26       191.37 o                         
  15   7  15       1268.22       1678.27       195.61 o                         
  16   7  15        686.09        780.81       206.44 o                         
  17   7  15      14436.54      14502.12       279.79 o                         
  18   7  15         66.11        456.09       261.84 o                         
  19   7  15       3847.77       3970.78       249.11 o                         
  20   7  15        317.93        478.64       326.49 o                         
   0   8  15       2120.85       2236.37       285.52 o                         
   1   8  15      23242.49      22884.93       283.10 o                         
   2   8  15        403.84        446.99       208.42 o                         
   3   8  15      27369.43      27102.33       415.94 o                         
   4   8  15       1623.17       1586.39       176.15 o                         
   5   8  15       4772.24       4599.13       183.05 o                         
   6   8  15         88.69        311.57       211.56 o                         
   7   8  15      39920.57      39499.26       474.43 o                         
   8   8  15        124.95        118.33       224.59 o                         
   9   8  15       1835.63       1677.23       213.47 o                         
  10   8  15        775.64        675.64       179.15 o                         
  11   8  15      28161.62      28233.47       394.92 o                         
  12   8  15        725.31        715.52       175.08 o                         
  13   8  15        434.20        518.06       172.04 o                         
  14   8  15        893.97       1045.61       203.32 o                         
  15   8  15      22635.28      21491.24       354.69 o                         
  16   8  15          5.47        175.09       289.68 o                         
  17   8  15       2545.65       2581.43       239.34 o                         
  18   8  15        890.03        940.11       247.99 o                         
   1   9  15      22736.67      22938.14       337.75 o                         
   2   9  15       1313.59       1384.15       238.26 o                         
   3   9  15      10879.03      11280.57       284.28 o                         
   4   9  15         10.77        175.24       290.62 o                         
   5   9  15      29764.76      29712.64       487.88 o                         
   6   9  15        456.69        676.89       254.00 o                         
   7   9  15       3322.66       3202.76       245.62 o                         
   8   9  15        579.19        594.13       246.36 o                         
   9   9  15      28909.51      29018.29       372.46 o                         
  10   9  15        530.49        617.19       270.98 o                         
  11   9  15         65.43        223.98       344.34 o                         
  12   9  15        477.74        414.13       269.32 o                         
  13   9  15      25479.95      25109.83       369.87 o                         
  14   9  15         15.69        214.50       341.91 o                         
  15   9  15        912.74        759.66       345.10 o                         
  16   9  15        808.81        917.42       476.19 o                         
   0  10  15       1696.46       2117.37       368.64 o                         
   1  10  15      13941.69      14514.21       308.47 o                         
   2  10  15         42.65        265.88       279.75 o                         
   3  10  15      18238.53      18889.79       335.74 o                         
   4  10  15        393.87        489.79       254.43 o                         
   5  10  15       4405.36       4449.67       298.02 o                         
   6  10  15        423.02        512.78       310.50 o                         
   7  10  15      22394.11      22848.07       417.78 o                         
   8  10  15        659.53        716.68       283.58 o                         
   9  10  15        921.24       1033.23       284.19 o                         
  10  10  15         75.38        275.50       322.33 o                         
  11  10  15      20736.73      20395.01       382.12 o                         
  12  10  15        330.48        400.43       312.70 o                         
  13  10  15        131.17        130.40       336.48 o                         
  14  10  15        616.50        309.45       500.38 o                         
   1  11  15      14010.14      14469.67       408.46 o                         
   2  11  15        657.33        757.18       302.03 o                         
   3  11  15       6895.40       7146.81       326.15 o                         
   4  11  15         81.22        358.69       381.48 o                         
   5  11  15      17922.44      18279.30       468.77 o                         
   6  11  15        577.23        844.19       326.20 o                         
   7  11  15       2000.77       2285.57       326.07 o                         
   8  11  15        262.95        214.33       328.94 o                         
   9  11  15      18372.98      17869.70       419.60 o                         
  10  11  15        571.54       1006.14       309.03 o                         
  11  11  15         68.07        256.63       521.53 o                         
   0  12  15        888.66        701.29       530.92 o                         
   1  12  15      10056.14      10035.87       428.13 o                         
   2  12  15         62.83        344.81       768.87 o                         
   0   0  16      40085.66      43161.63       315.21 o                         
   1   0  16      56767.04      59756.54       325.06 o                         
   2   0  16       3198.09       3602.63       130.68 o                         
   3   0  16      65809.50      62876.38      1003.79 o                         
   4   0  16      22194.68      20582.12       304.27 o                         
   5   0  16       7270.92       6028.55       145.83 o                         
   6   0  16      13878.43      11516.60       186.00 o                         
   7   0  16      92725.03      79840.69       690.57 o                         
   8   0  16      19898.39      18035.60       194.42 o                         
   9   0  16       8080.04       7348.71       165.91 o                         
  10   0  16       5740.71       5268.53       136.53 o                         
  11   0  16      59999.64      54518.71       376.58 o                         
  12   0  16       6701.40       6325.42       156.70 o                         
  13   0  16        180.62        421.09       163.72 o                         
  14   0  16      11833.30      11160.54       229.60 o                         
  15   0  16      52555.49      49053.73       568.46 o                         
  16   0  16       1323.15       1196.62       182.43 o                         
  17   0  16       3472.43       3453.09       223.22 o                         
  18   0  16       9039.57       9162.90       268.30 o                         
  19   0  16      23798.16      23119.67       345.77 o                         
  20   0  16         62.66        297.76       254.58 o                         
  21   0  16       8893.09       8613.47       285.43 o                         
  22   0  16       7162.57       7412.56       274.28 o                         
  23   0  16      14206.37      13432.18       340.06 o                         
  24   0  16         33.36        142.49       395.42 o                         
   1   1  16      49180.25      52742.10       364.16 o                         
   2   1  16      25620.07      26464.11       274.92 o                         
   3   1  16      21802.22      21477.65       345.46 o                         
   4   1  16       1972.83       1720.21        82.73 o                         
   5   1  16      67890.14      58316.54       748.27 o                         
   6   1  16      24805.07      21643.49       207.41 o                         
   7   1  16      12098.47      10661.78       171.31 o                         
   8   1  16       6253.05       5702.13       110.14 o                         
   9   1  16      56877.70      51808.78       418.39 o                         
  10   1  16      10932.23      10160.00       126.53 o                         
  11   1  16         52.04        177.67       103.88 o                         
  12   1  16      14475.90      13478.42       158.04 o                         
  13   1  16      61196.43      56450.07       306.58 o                         
  14   1  16       3533.79       3538.39       111.84 o                         
  15   1  16        975.37       1099.53       118.44 o                         
  16   1  16       8486.73       8173.62       134.08 o                         
  17   1  16      26230.47      25267.07       413.46 o                         
  18   1  16        215.52        269.78       178.66 o                         
  19   1  16       7468.37       7515.62       183.00 o                         
  20   1  16       7839.83       7842.77       191.66 o                         
  21   1  16      19268.23      18871.94       256.87 o                         
  22   1  16         36.08        232.43       222.14 o                         
  23   1  16       6353.99       6408.09       210.43 o                         
  24   1  16       4535.88       4262.18       236.25 o                         
   0   2  16      33508.66      34964.41       516.07 o                         
   1   2  16      29740.90      30627.32       413.60 o                         
   2   2  16       2115.39       2282.29        88.54 o                         
   3   2  16      57159.84      54070.85      1120.25 o                         
   4   2  16      25838.39      24103.86       508.14 o                         
   5   2  16      14121.02      12745.70       220.63 o                         
   6   2  16       1452.39       1395.21        88.04 o                         
   7   2  16      36335.79      32980.25       333.78 o                         
   8   2  16       5624.55       5180.54       112.14 o                         
   9   2  16       1215.21       1212.24       100.57 o                         
  10   2  16       8245.88       7720.76       118.70 o                         
  11   2  16      48664.21      45333.59       415.77 o                         
  12   2  16       7861.09       7537.82       115.75 o                         
  13   2  16         38.88         78.57       102.15 o                         
  14   2  16       9573.06       9000.33       170.79 o                         
  15   2  16      35942.14      33814.12       461.20 o                         
  16   2  16       2015.67       1955.78       126.00 o                         
  17   2  16       3625.98       3452.63       139.59 o                         
  18   2  16       8081.94       7923.83       167.50 o                         
  19   2  16      20582.37      20102.90       297.21 o                         
  20   2  16        269.35        467.81       170.49 o                         
  21   2  16       5029.12       4983.23       199.50 o                         
  22   2  16       4307.62       4149.18       255.11 o                         
  23   2  16       9419.59       9730.53       300.22 o                         
   1   3  16      38476.07      37377.16       744.60 o                         
   2   3  16      18096.30      17272.44       449.40 o                         
   3   3  16      19628.10      18835.74       452.03 o                         
   4   3  16       1077.50       1088.21        93.05 o                         
   5   3  16      46790.23      42839.52       606.00 o                         
   6   3  16      15359.74      14438.55       176.34 o                         
   7   3  16       7621.54       7351.08       109.12 o                         
   8   3  16       4299.53       3981.08        90.48 o                         
   9   3  16      44534.03      41079.56       357.36 o                         
  10   3  16       7961.38       7516.18       116.94 o                         
  11   3  16        153.83        230.68        97.76 o                         
  12   3  16       9324.03       8686.63       150.15 o                         
  13   3  16      45686.62      41973.17       452.03 o                         
  14   3  16       2804.30       2612.72       111.60 o                         
  15   3  16        872.06        804.08       111.88 o                         
  16   3  16       6239.61       5960.57       158.94 o                         
  17   3  16      22997.21      21640.82       460.46 o                         
  18   3  16        370.48        676.22       200.38 o                         
  19   3  16       4482.53       4761.99       210.33 o                         
  20   3  16       5395.96       5782.19       224.94 o                         
  21   3  16      14323.80      14287.54       262.58 o                         
  22   3  16         23.51        382.25       253.94 o                         
  23   3  16       5442.53       5637.93       311.10 o                         
   0   4  16      18603.14      17593.41       493.22 o                         
   1   4  16      28422.22      27118.27       460.67 o                         
   2   4  16       1391.26       1384.29        97.41 o                         
   3   4  16      40887.88      38763.64       663.70 o                         
   4   4  16      12771.51      12427.08       256.60 o                         
   5   4  16       6466.32       6144.25       127.04 o                         
   6   4  16       5307.01       5154.48       128.08 o                         
   7   4  16      49176.70      45745.39       448.27 o                         
   8   4  16      10552.04      10356.43       115.40 o                         
   9   4  16       3687.18       3396.31       103.14 o                         
  10   4  16       3875.39       3818.11       103.55 o                         
  11   4  16      38521.66      36422.07       326.75 o                         
  12   4  16       4590.27       4169.81       124.06 o                         
  13   4  16         71.37         73.96       140.97 o                         
  14   4  16       6735.92       6504.09       160.80 o                         
  15   4  16      31149.36      30360.12       271.81 o                         
  16   4  16        737.96        871.28       184.71 o                         
  17   4  16       2328.87       2473.34       196.08 o                         
  18   4  16       5409.65       5810.50       216.47 o                         
  19   4  16      14663.30      14527.57       260.18 o                         
  20   4  16         22.37        390.12       244.90 o                         
  21   4  16       5101.12       5224.97       238.16 o                         
  22   4  16       4202.10       4421.11       230.93 o                         
  23   4  16       8602.78       8600.56       430.77 o                         
   1   5  16      21691.71      21070.83       376.95 o                         
   2   5  16      12169.79      11869.15       218.23 o                         
   3   5  16       8855.42       8487.10       120.11 o                         
   4   5  16       1599.00       1475.06        99.26 o                         
   5   5  16      31868.54      30542.21       542.05 o                         
   6   5  16      10899.03      10044.51       218.35 o                         
   7   5  16       4613.14       4563.12       153.04 o                         
   8   5  16       2690.15       2588.21       107.28 o                         
   9   5  16      24856.25      23869.07       355.51 o                         
  10   5  16       4545.00       4596.48       131.85 o                         
  11   5  16         34.21         86.29       142.29 o                         
  12   5  16       6045.54       5624.42       165.43 o                         
  13   5  16      26961.21      26118.75       440.09 o                         
  14   5  16       1747.89       1184.55       245.20 o                         
  15   5  16        462.24        653.95       188.06 o                         
  16   5  16       4068.34       4164.10       193.96 o                         
  17   5  16      11973.46      11980.50       242.86 o                         
  18   5  16        116.85        448.23       225.28 o                         
  19   5  16       3868.93       4012.89       221.13 o                         
  20   5  16       4130.28       4307.18       232.76 o                         
  21   5  16       9368.11       9526.02       271.13 o                         
  22   5  16         25.92        211.52       406.66 o                         
   0   6  16       9091.10       8947.57       303.25 o                         
   1   6  16      10097.67       9835.19       242.55 o                         
   2   6  16        225.51        173.53        84.94 o                         
   3   6  16      15662.53      15283.59       167.50 o                         
   4   6  16       6871.98       6557.65       155.33 o                         
   5   6  16       3844.74       3788.58       124.06 o                         
   6   6  16        554.40        456.23       119.43 o                         
   7   6  16      14543.45      13957.82       216.82 o                         
   8   6  16       3175.70       3010.45       123.94 o                         
   9   6  16        871.21        834.94       121.46 o                         
  10   6  16       2334.87       2077.86       139.20 o                         
  11   6  16      15690.10      14903.08       196.31 o                         
  12   6  16       2505.44       2366.39       148.77 o                         
  13   6  16         83.16        116.01       203.18 o                         
  14   6  16       3607.54       3629.39       205.75 o                         
  15   6  16      12513.00      12543.32       246.59 o                         
  16   6  16        665.69        665.14       211.98 o                         
  17   6  16       1363.71       1738.22       216.74 o                         
  18   6  16       2744.72       3282.34       238.79 o                         
  19   6  16       6774.46       6932.18       264.77 o                         
  20   6  16         91.39        330.72       276.19 o                         
   1   7  16       9804.82       9161.37       227.51 o                         
   2   7  16       3696.76       3514.21       201.64 o                         
   3   7  16       4783.11       4498.58       203.32 o                         
   4   7  16        265.14        292.00       149.41 o                         
   5   7  16      10429.13      10395.09       193.94 o                         
   6   7  16       2292.60       2226.28       136.11 o                         
   7   7  16       1336.42       1334.32       136.82 o                         
   8   7  16        709.52        648.18       135.15 o                         
   9   7  16      10895.92      10491.92       247.06 o                         
  10   7  16       1662.85       1439.40       146.01 o                         
  11   7  16        156.18          1.34       167.29 o                         
  12   7  16       1363.55       1246.17       164.40 o                         
  13   7  16      10393.56      10369.31       208.97 o                         
  14   7  16        811.72        897.37       199.61 o                         
  15   7  16        237.46        519.53       205.07 o                         
  16   7  16       1370.12       1500.96       213.77 o                         
  17   7  16       6856.38       6931.64       245.47 o                         
  18   7  16        220.78        401.36       251.93 o                         
  19   7  16        800.08        903.55       254.58 o                         
   0   8  16       1448.91       1227.18       308.02 o                         
   1   8  16       3376.46       3235.18       222.39 o                         
   2   8  16        142.84         43.05       234.79 o                         
   3   8  16       7443.85       7159.17       245.83 o                         
   4   8  16       1834.17       1987.48       235.11 o                         
   5   8  16       2002.47       2033.42       216.27 o                         
   6   8  16        227.88        278.00       203.44 o                         
   7   8  16       6381.78       6495.72       267.60 o                         
   8   8  16       1322.00       1428.47       222.32 o                         
   9   8  16        343.86        511.94       231.50 o                         
  10   8  16        700.52        539.17       160.85 o                         
  11   8  16       8035.92       8035.56       233.56 o                         
  12   8  16        939.87        762.13       147.65 o                         
  13   8  16          2.11        289.19       238.49 o                         
  14   8  16        838.34       1058.55       231.85 o                         
  15   8  16       5063.11       5232.54       252.19 o                         
  16   8  16        114.41        401.52       323.34 o                         
  17   8  16        489.67        602.30       253.13 o                         
  18   8  16        838.64        582.34       317.35 o                         
   1   9  16       2420.24       2602.69       259.09 o                         
   2   9  16       1370.02       1586.53       258.76 o                         
   3   9  16        833.66        875.31       262.38 o                         
   4   9  16        220.39        197.13       288.99 o                         
   5   9  16       2968.42       3452.69       289.04 o                         
   6   9  16        825.71        662.82       223.39 o                         
   7   9  16        267.79        201.01       253.02 o                         
   8   9  16        230.76        187.16       256.44 o                         
   9   9  16       2629.41       2630.70       259.82 o                         
  10   9  16        488.68        575.84       283.19 o                         
  11   9  16         15.80        184.62       300.45 o                         
  12   9  16        481.83        632.58       290.65 o                         
  13   9  16       2488.61       2893.66       278.83 o                         
  14   9  16        226.35        425.94       351.55 o                         
  15   9  16        116.96        192.74       577.56 o                         
   0  10  16        375.62        410.69       369.54 o                         
   1  10  16        533.27        859.78       272.80 o                         
   2  10  16          1.92        247.43       294.44 o                         
   3  10  16        555.57        653.76       271.48 o                         
   4  10  16        232.91        457.76       314.76 o                         
   5  10  16        120.01        229.36       305.32 o                         
   6  10  16         30.57        235.17       457.77 o                         
   7  10  16        805.46       1066.03       330.47 o                         
   8  10  16        301.35        252.27       285.40 o                         
   9  10  16         73.71         75.81       296.43 o                         
  10  10  16         86.16        241.94       296.23 o                         
  11  10  16        687.69       1015.94       303.90 o                         
  12  10  16         84.89        357.33       325.07 o                         
  13  10  16         25.79        526.28       372.57 o                         
   1  11  16        165.69        573.79       356.01 o                         
   2  11  16          1.69        252.19       362.44 o                         
   3  11  16         62.26        167.92       328.45 o                         
   4  11  16          0.57        244.01       413.20 o                         
   5  11  16         85.53        395.53       396.53 o                         
   6  11  16         18.87        222.27       391.83 o                         
   7  11  16          7.52        212.08       342.04 o                         
   8  11  16         10.02        347.56       345.98 o                         
   9  11  16        157.41        537.91       414.65 o                         
  10  11  16          9.63        179.32       366.67 o                         
   1   1  17        983.80       1651.58        83.78 o                         
   2   1  17        459.87        970.87        85.76 o                         
   3   1  17        497.00        568.76        87.10 o                         
   4   1  17         25.45         16.38        89.34 o                         
   5   1  17       1368.60       1064.07        95.43 o                         
   6   1  17        283.70        173.85       104.70 o                         
   7   1  17        452.36        187.40       104.44 o                         
   8   1  17        198.75        121.12       108.17 o                         
   9   1  17        617.94        516.78       105.78 o                         
  10   1  17        569.77        432.08       107.75 o                         
  11   1  17         12.92         56.91       107.41 o                         
  12   1  17        127.08        266.73       113.36 o                         
  13   1  17        781.87        759.13       110.22 o                         
  14   1  17        113.81        338.75       118.38 o                         
  15   1  17          0.98         56.03       142.33 o                         
  16   1  17        310.05        192.22       153.91 o                         
  17   1  17        595.60        475.98       172.45 o                         
  18   1  17        179.38        283.29       178.77 o                         
  19   1  17         59.04        224.71       193.72 o                         
  20   1  17        107.62        230.98       203.23 o                         
  21   1  17        736.66        894.35       190.70 o                         
  22   1  17          1.42        403.03       201.79 o                         
  23   1  17         17.87        455.77       253.29 o                         
  24   1  17        247.01        100.36       482.51 o                         
   0   2  17       3590.29       4194.96       131.32 o                         
   1   2  17       1581.18       1820.64        89.63 o                         
   2   2  17        259.08        348.99        88.45 o                         
   3   2  17        883.61        898.09        94.38 o                         
   4   2  17       3417.54       3251.65       116.64 o                         
   5   2  17         69.07         53.85       103.35 o                         
   6   2  17        428.23        305.81        91.42 o                         
   7   2  17       2957.59       2478.42       109.63 o                         
   8   2  17       1424.93       1229.82       106.49 o                         
   9   2  17        925.62        684.38       108.54 o                         
  10   2  17        894.22        776.12       107.68 o                         
  11   2  17       1474.56       1330.04       103.79 o                         
  12   2  17       1270.98       1220.92       107.00 o                         
  13   2  17          2.52        116.12       119.02 o                         
  14   2  17       1025.66        982.26       111.06 o                         
  15   2  17       1916.90       1738.74       122.38 o                         
  16   2  17        391.05        295.68       136.08 o                         
  17   2  17        164.06        233.59       159.73 o                         
  18   2  17       1381.28       1443.58       156.58 o                         
  19   2  17        766.18        808.49       175.32 o                         
  20   2  17         92.17        333.83       221.27 o                         
  21   2  17        255.85        534.65       214.73 o                         
  22   2  17        852.28       1136.04       251.92 o                         
  23   2  17        460.92        523.31       280.65 o                         
   1   3  17       2608.00       3025.38       105.13 o                         
   2   3  17       8282.87       8512.14       192.91 o                         
   3   3  17       1230.29       1259.31        98.93 o                         
   4   3  17        536.83        497.38        96.93 o                         
   5   3  17       3134.93       3015.18       100.05 o                         
   6   3  17       8729.02       8295.33       189.96 o                         
   7   3  17        176.33        157.09        92.54 o                         
   8   3  17       1925.04       1730.88       109.52 o                         
   9   3  17       4162.24       4010.47       110.74 o                         
  10   3  17       3422.91       3343.14       107.64 o                         
  11   3  17         79.60        190.03       111.42 o                         
  12   3  17       4502.70       4270.76       113.65 o                         
  13   3  17       2719.86       2655.17       112.16 o                         
  14   3  17       1375.21       1311.12       119.31 o                         
  15   3  17         36.47         73.90       164.13 o                         
  16   3  17       2697.35       2697.80       159.07 o                         
  17   3  17       2004.48       1974.15       161.83 o                         
  18   3  17         86.88        239.65       208.08 o                         
  19   3  17        197.09        402.70       210.09 o                         
  20   3  17       3061.27       3292.56       221.93 o                         
  21   3  17       1193.41       1083.92       206.40 o                         
  22   3  17         32.10        416.46       401.70 o                         
  23   3  17        870.65        531.16       830.90 o                         
   0   4  17      22927.75      22238.57       639.13 o                         
   1   4  17       5354.05       5334.25       111.80 o                         
   2   4  17         11.83         34.37       102.19 o                         
   3   4  17       6468.95       6279.83       147.33 o                         
   4   4  17       8021.13       7778.45       221.33 o                         
   5   4  17       2214.35       2133.38       102.61 o                         
   6   4  17       5018.62       4647.61       122.17 o                         
   7   4  17       4995.41       4857.77       109.03 o                         
   8   4  17       9674.12       9262.53       157.67 o                         
   9   4  17        525.66        524.13       106.43 o                         
  10   4  17       2328.97       2045.73       106.32 o                         
  11   4  17       8477.14       8087.68       138.39 o                         
  12   4  17       2605.20       2378.40       115.54 o                         
  13   4  17         19.85        -21.75       179.87 o                         
  14   4  17       6103.04       5527.52       366.85 o                         
  15   4  17       6713.96       6590.90       208.24 o                         
  16   4  17       1557.41       1809.07       199.91 o                         
  17   4  17        626.95        836.07       204.92 o                         
  18   4  17       4403.57       4580.45       223.82 o                         
  19   4  17       3591.80       3900.24       222.08 o                         
  20   4  17         58.49        266.18       217.67 o                         
  21   4  17        518.63        672.34       234.98 o                         
  22   4  17       3378.60       3558.54       235.07 o                         
   1   5  17       8344.80       7884.10       191.97 o                         
   2   5  17      12815.42      12365.87       203.04 o                         
   3   5  17       5002.57       4574.94       110.81 o                         
   4   5  17        676.67        509.68       103.07 o                         
   5   5  17       9447.83       8750.38       235.03 o                         
   6   5  17      12862.45      11772.06       237.60 o                         
   7   5  17       1680.70       1515.98       105.32 o                         
   8   5  17       3332.20       3069.47       116.34 o                         
   9   5  17       9645.17       9159.15       175.73 o                         
  10   5  17       7018.95       6717.76       162.53 o                         
  11   5  17        158.11        205.51       167.22 o                         
  12   5  17       6234.05       5702.41       178.33 o                         
  13   5  17       8651.04       8204.19       230.16 o                         
  14   5  17       2747.97       2794.22       214.31 o                         
  15   5  17         95.29        318.20       219.27 o                         
  16   5  17       5012.55       5192.15       232.69 o                         
  17   5  17       6413.21       6383.02       234.55 o                         
  18   5  17        610.27        605.89       188.47 o                         
  19   5  17        531.64        494.65       205.37 o                         
  20   5  17       4961.92       4931.16       243.49 o                         
  21   5  17       4641.28       4384.48       254.36 o                         
   0   6  17      17762.82      16787.39       396.66 o                         
   1   6  17       7621.08       6872.24       147.05 o                         
   2   6  17        599.44        445.65       123.29 o                         
   3   6  17       5934.74       5477.33       137.07 o                         
   4   6  17      14547.93      13639.64       210.50 o                         
   5   6  17        612.00        584.45       125.05 o                         
   6   6  17       2360.97       2238.00       127.49 o                         
   7   6  17      12488.47      11504.04       244.55 o                         
   8   6  17       8739.92       8220.66       181.23 o                         
   9   6  17       2580.79       2485.53       130.30 o                         
  10   6  17       4349.26       3995.23       154.32 o                         
  11   6  17       7647.93       7196.59       195.48 o                         
  12   6  17       5900.92       5580.06       201.56 o                         
  13   6  17          2.65         70.04       268.09 o                         
  14   6  17       5812.27       5887.51       215.32 o                         
  15   6  17       8917.03       8653.70       274.37 o                         
  16   6  17       1866.24       1934.30       218.59 o                         
  17   6  17        706.38        661.21       226.39 o                         
  18   6  17       6791.18       6716.57       260.25 o                         
  19   6  17       4217.55       4229.75       262.38 o                         
  20   6  17        376.48        678.36       265.49 o                         
   1   7  17       7194.86       6475.52       226.65 o                         
   2   7  17      18228.08      17139.88       267.34 o                         
   3   7  17       3575.94       3223.44       208.84 o                         
   4   7  17        969.75        913.12       171.25 o                         
   5   7  17       9938.49       9601.82       355.77 o                         
   6   7  17      15916.62      15354.35       214.93 o                         
   7   7  17       1352.30       1225.40       152.07 o                         
   8   7  17       4473.39       4106.63       163.48 o                         
   9   7  17      11105.77      10600.76       240.95 o                         
  10   7  17       8514.04       8364.28       189.70 o                         
  11   7  17        214.05        132.53       169.50 o                         
  12   7  17       8033.17       7834.86       202.80 o                         
  13   7  17       8773.70       8544.98       239.15 o                         
  14   7  17       3357.95       3295.82       212.90 o                         
  15   7  17        167.59        306.08       217.27 o                         
  16   7  17       7131.75       7533.15       239.35 o                         
  17   7  17       5876.25       5971.03       253.64 o                         
  18   7  17        807.12        606.39       211.56 o                         
  19   7  17        861.48        817.85       330.84 o                         
   0   8  17      26634.82      26192.38       646.18 o                         
   1   8  17       8553.56       8146.53       273.07 o                         
   2   8  17        111.92        193.14       306.07 o                         
   3   8  17      10738.07      10515.63       303.82 o                         
   4   8  17      14669.59      14161.37       329.13 o                         
   5   8  17       2695.07       2813.96       269.88 o                         
   6   8  17       4826.73       4799.92       247.83 o                         
   7   8  17      10034.79      10246.81       280.92 o                         
   8   8  17      13541.91      13584.21       295.83 o                         
   9   8  17        854.16        858.48       234.70 o                         
  10   8  17       4966.39       4853.26       250.55 o                         
  11   8  17      12585.08      12396.73       257.83 o                         
  12   8  17       5219.47       5255.99       230.45 o                         
  13   8  17         13.38        332.26       242.42 o                         
  14   8  17       9511.49       9258.18       263.11 o                         
  15   8  17      10511.96      10426.56       396.99 o                         
  16   8  17       2197.16       1851.40       279.50 o                         
  17   8  17        908.84        735.73       280.59 o                         
   1   9  17       8732.50       8473.38       294.68 o                         
   2   9  17      15929.89      15591.60       326.98 o                         
   3   9  17       5109.47       5482.15       281.34 o                         
   4   9  17       1267.03       1363.74       286.45 o                         
   5   9  17       9871.70       9800.12       334.80 o                         
   6   9  17      14423.55      14088.38       347.85 o                         
   7   9  17       1664.99       1564.84       255.99 o                         
   8   9  17       4032.08       3626.72       275.59 o                         
   9   9  17      11519.84      10944.46       309.55 o                         
  10   9  17       7534.68       7206.11       290.65 o                         
  11   9  17        165.27        205.24       290.37 o                         
  12   9  17       7363.95       7283.89       346.18 o                         
  13   9  17      10367.02       9626.11       349.84 o                         
  14   9  17       3428.95       3302.91       405.33 o                         
  15   9  17        235.98        450.95       880.94 o                         
   0  10  17      14430.01      14419.39       476.53 o                         
   1  10  17       5992.80       6169.26       294.17 o                         
   2  10  17        219.41        261.18       316.73 o                         
   3  10  17       6399.60       6538.13       303.32 o                         
   4  10  17      11189.55      11309.32       367.94 o                         
   5  10  17        974.08        784.86       311.58 o                         
   6  10  17       2171.96       1269.25       350.52 o                         
   7  10  17       9406.53       9121.59       371.18 o                         
   8  10  17       8780.74       8669.97       371.43 o                         
   9  10  17       1141.85       1133.34       294.61 o                         
  10  10  17       3638.66       3548.15       310.38 o                         
  11  10  17       7470.54       7286.59       399.84 o                         
  12  10  17       4776.53       4773.72       322.22 o                         
  13  10  17          3.26       -105.67       791.18 o                         
   1  11  17       5130.47       5298.57       499.87 o                         
   2  11  17      11137.83      11377.58       368.73 o                         
   3  11  17       2517.91       2137.54       338.00 o                         
   4  11  17        656.52        456.75       359.05 o                         
   5  11  17       6926.02       6593.83       373.15 o                         
   6  11  17       9067.21       8989.62       387.27 o                         
   7  11  17       1033.91        959.30       358.84 o                         
   8  11  17       2659.35       2851.88       514.51 o                         
   0   0  18      89430.13      95023.54      1009.84 o                         
   1   0  18       3314.75       4024.73       122.75 o                         
   2   0  18        619.90        836.43       114.43 o                         
   3   0  18      21061.77      21280.54       192.21 o                         
   4   0  18      79890.29      76941.34       975.68 o                         
   5   0  18       4836.40       4023.46       166.91 o                         
   6   0  18       6528.15       5325.15       169.50 o                         
   7   0  18       7829.12       6290.68       205.18 o                         
   8   0  18      43813.16      36637.16       475.18 o                         
   9   0  18       1752.64       1303.87       160.61 o                         
  10   0  18      26379.83      23358.55       252.52 o                         
  11   0  18      16681.22      15051.94       339.12 o                         
  12   0  18      26604.12      23829.40       441.04 o                         
  13   0  18        575.00        398.69       186.75 o                         
  14   0  18      32285.57      29282.81       311.93 o                         
  15   0  18       9960.76       9190.43       232.83 o                         
  16   0  18       9387.90       8557.78       303.52 o                         
  17   0  18       1168.04        993.23       253.07 o                         
  18   0  18      31180.14      29942.72       567.41 o                         
  19   0  18       5248.10       4656.52       281.14 o                         
  20   0  18       1940.88       1762.84       282.88 o                         
  21   0  18       1033.67       1097.56       273.71 o                         
  22   0  18      19612.26      18624.79       451.98 o                         
  23   0  18       3800.18       3565.01       284.88 o                         
   1   1  18       9096.24      10223.61       105.13 o                         
   2   1  18      71268.00      75155.52       466.83 o                         
   3   1  18       3866.74       4114.95        94.83 o                         
   4   1  18       4502.46       4708.13       106.58 o                         
   5   1  18      11035.70       9932.00       186.63 o                         
   6   1  18      61502.52      51749.70       770.03 o                         
   7   1  18       2367.53       1894.93       118.89 o                         
   8   1  18      15111.97      12912.47       162.53 o                         
   9   1  18       9456.43       7994.53       129.14 o                         
  10   1  18      29587.47      26207.05       258.66 o                         
  11   1  18        112.39         69.25       119.65 o                         
  12   1  18      26668.76      23484.44       271.23 o                         
  13   1  18      10210.19       9605.95       171.12 o                         
  14   1  18      16706.09      15509.41       188.93 o                         
  15   1  18         21.52         69.43       229.31 o                         
  16   1  18      22491.06      21037.63       347.00 o                         
  17   1  18       5427.02       4921.26       191.08 o                         
  18   1  18       4224.53       3890.93       189.52 o                         
  19   1  18        456.83        417.86       191.46 o                         
  20   1  18      26563.29      25428.14       334.21 o                         
  21   1  18       4995.11       5187.81       202.53 o                         
  22   1  18        521.14        597.75       198.91 o                         
  23   1  18       1260.81        946.58       228.34 o                         
   0   2  18      57844.68      61685.68       537.57 o                         
   1   2  18       6796.29       7488.54       103.25 o                         
   2   2  18        250.09        399.99        96.23 o                         
   3   2  18       7502.66       7706.50       127.27 o                         
   4   2  18      42401.35      40434.51       683.31 o                         
   5   2  18       1341.65       1195.43       104.25 o                         
   6   2  18      13021.42      11199.39       255.01 o                         
   7   2  18       4766.86       4201.98       118.63 o                         
   8   2  18      51766.00      45252.34       581.62 o                         
   9   2  18        998.12        766.06       110.69 o                         
  10   2  18      11871.16      10516.73       157.09 o                         
  11   2  18       8495.26       7919.59       171.66 o                         
  12   2  18      19874.46      18063.01       274.00 o                         
  13   2  18          2.11        107.07       120.61 o                         
  14   2  18      21914.63      19655.46       331.21 o                         
  15   2  18       9255.04       8661.60       190.72 o                         
  16   2  18       8464.98       7879.73       179.70 o                         
  17   2  18        465.92        351.93       176.13 o                         
  18   2  18      21146.23      20292.21       355.78 o                         
  19   2  18       2765.35       2742.89       190.31 o                         
  20   2  18       1011.21        972.45       201.73 o                         
  21   2  18        795.28        672.10       171.93 o                         
  22   2  18      18973.99      16408.97      1159.18 o                         
   1   3  18       7073.90       7589.35       136.35 o                         
   2   3  18      48985.73      49545.27       824.75 o                         
   3   3  18       3077.83       3049.26       108.61 o                         
   4   3  18       3913.27       3783.15       108.79 o                         
   5   3  18       9392.73       8748.80       211.55 o                         
   6   3  18      48047.26      42976.20       780.03 o                         
   7   3  18       2208.08       1980.60       103.29 o                         
   8   3  18      10134.47       8888.48       209.42 o                         
   9   3  18       7447.03       6459.45       122.34 o                         
  10   3  18      23408.48      21128.21       244.67 o                         
  11   3  18         40.21        125.97       117.90 o                         
  12   3  18      19115.96      17095.75       299.51 o                         
  13   3  18       9568.45       8914.20       173.69 o                         
  14   3  18      13062.64      11976.58       288.30 o                         
  15   3  18          6.61        178.93       207.65 o                         
  16   3  18      16573.61      15782.49       319.19 o                         
  17   3  18       3815.81       3665.88       203.30 o                         
  18   3  18       3038.79       3047.20       203.45 o                         
  19   3  18        546.07        660.18       223.58 o                         
  20   3  18      21336.96      20236.43       298.40 o                         
  21   3  18       4117.36       4286.47       250.96 o                         
  22   3  18        614.51        780.48       323.99 o                         
   0   4  18      52189.39      51926.75       937.79 o                         
   1   4  18       2898.47       2973.40       122.93 o                         
   2   4  18        478.44        465.56       104.14 o                         
   3   4  18      11401.72      11089.34       241.33 o                         
   4   4  18      45271.84      42675.79       829.26 o                         
   5   4  18       2053.20       1934.49       105.31 o                         
   6   4  18       4609.80       4395.77       125.05 o                         
   7   4  18       5817.09       5226.08       110.90 o                         
   8   4  18      26529.71      24722.20       399.24 o                         
   9   4  18       1106.15       1090.17       115.67 o                         
  10   4  18      15063.66      13560.31       217.06 o                         
  11   4  18       8755.28       8274.55       152.34 o                         
  12   4  18      14957.42      13990.62       313.60 o                         
  13   4  18        210.46        249.39       190.38 o                         
  14   4  18      18514.80      17536.75       257.10 o                         
  15   4  18       6261.63       6030.09       212.81 o                         
  16   4  18       5702.81       5519.02       216.76 o                         
  17   4  18        517.44        490.70       216.86 o                         
  18   4  18      18675.91      18806.00       291.17 o                         
  19   4  18       3348.32       3321.65       230.76 o                         
  20   4  18       1242.60       1472.66       239.22 o                         
  21   4  18        675.33       1068.64       257.68 o                         
  22   4  18      12581.02      11216.13       471.78 o                         
   1   5  18       3630.74       3708.50       136.05 o                         
   2   5  18      33898.95      33043.60       462.93 o                         
   3   5  18       1788.60       1651.14       107.14 o                         
   4   5  18       1653.92       1570.20       109.83 o                         
   5   5  18       4093.28       3923.06       120.63 o                         
   6   5  18      26764.00      24770.71       519.33 o                         
   7   5  18        923.71        826.28       124.50 o                         
   8   5  18       7822.39       7123.94       141.05 o                         
   9   5  18       4543.73       4313.89       141.30 o                         
  10   5  18      14455.28      13862.93       301.92 o                         
  11   5  18        127.54        140.44       189.43 o                         
  12   5  18      13329.29      12476.94       277.36 o                         
  13   5  18       4539.10       4555.47       222.18 o                         
  14   5  18       7055.46       6792.10       239.81 o                         
  15   5  18        105.23        177.70       271.40 o                         
  16   5  18      12228.63      12374.93       297.33 o                         
  17   5  18       2650.51       2694.68       232.94 o                         
  18   5  18       1895.52       1927.69       231.41 o                         
  19   5  18        218.86        457.78       280.22 o                         
  20   5  18      11659.71      11801.25       298.20 o                         
   0   6  18      19301.81      17292.93       275.04 o                         
   1   6  18       1564.37       1198.05       116.65 o                         
   2   6  18        308.49        270.01       138.04 o                         
   3   6  18       3594.36       3425.02       146.80 o                         
   4   6  18      16966.62      15521.80       218.31 o                         
   5   6  18        679.03        490.34       130.61 o                         
   6   6  18       3634.81       3304.31       139.72 o                         
   7   6  18       1455.68       1378.87       132.67 o                         
   8   6  18      14439.43      13448.19       291.32 o                         
   9   6  18        112.38        164.97       156.81 o                         
  10   6  18       5517.90       5187.41       188.10 o                         
  11   6  18       3019.23       2800.29       200.71 o                         
  12   6  18       6916.80       6481.52       215.05 o                         
  13   6  18          1.55         28.68       291.28 o                         
  14   6  18       7047.33       6853.69       227.30 o                         
  15   6  18       2584.79       2621.97       216.80 o                         
  16   6  18       2746.79       2951.96       230.01 o                         
  17   6  18        163.38        344.18       270.48 o                         
  18   6  18       7562.44       7573.43       261.88 o                         
  19   6  18       1198.05       1204.28       262.68 o                         
   1   7  18       2038.98       1566.68       220.09 o                         
   2   7  18      10741.63       9736.79       245.59 o                         
   3   7  18        829.87        730.13       229.29 o                         
   4   7  18        800.31        696.52       200.23 o                         
   5   7  18       2472.94       2409.66       192.46 o                         
   6   7  18      10982.55      10038.17       228.61 o                         
   7   7  18        571.02        455.90       159.50 o                         
   8   7  18       2255.20       2062.95       163.41 o                         
   9   7  18       2225.19       1975.57       168.47 o                         
  10   7  18       6093.88       5716.55       184.67 o                         
  11   7  18         29.98        292.58       251.58 o
[truncated: 140,374 more chars]
